# Supplementary material for: Integrative Analysis of Multi-Omics Data to Identify Deregulated Molecular Pathways and Druggable Targets in Chronic Lymphocytic Leukemia
Source: J Pers Med. 2024 Aug 6;14(8):831. doi: 10.3390/jpm14080831 (PMC11355716; doi:10.3390/jpm14080831)
Supplement: Supplementary file 1 [file jpm-14-00831-s001.zip]

Archive with 5 entries (5 files):
- Supplemental Table S1 (Selected -omics datasets).xlsx
- Supplemental Table S2 (Processed data).xlsx
- Supplemental Table S3 (Merged data).xlsx
- Supplemental Table S4 (Proposed drugs).xlsx
- Supplementary figures.pdf
