# Supplementary material for: Integrative Analysis of Multi-Omics Data to Identify Deregulated Molecular Pathways and Druggable Targets in Chronic Lymphocytic Leukemia
Source: J Pers Med. 2024 Aug 6;14(8):831. doi: 10.3390/jpm14080831 (PMC11355716; doi:10.3390/jpm14080831)
Supplement: Supplementary file 1 [file jpm-14-00831-s001.zip › Supplemental Table S1 (Selected -omics datasets).xlsx]

## Sheet: Proteomics studies
Supplemental Table1a: Selected proteomics data in CLL. Overview of the selelected proteomics datasets in CLL. Each column depicts the main characteristics of the datasets presented. SAMPLES and COMPARISON: The type of biological model used in each study; METHOD: The method used for the proteomic analysis; OUTCOME: The main findings of each study.
Bibliography	SAMPLES		COMPARISON	METHOD								OUTCOME			Datasets
	In vitro model cells	Primary cells	Healthy controls	MS/MS	Arrays	Label	Label-free	Global Proteome	Sub-proteome	Targeted proteome	PTMs	Public Data	Proposed prognostic biomarker	Proposed diagnostic biomarker	ProteomeXchange
Mayer et al, in 2018				Q Exactive Orbitrap					cytoplasm + nuclear						PXD006578
Johnston et al, 2018				LTQ Orbitrap Elite		TMT									PXD002004
Thurgood et al, 2019				Triple TOF					cytoplasm + membrane						PDS3
Comments:
"Colored boxes" depict the presentation of the characteristic referred in the column of each study
Plain text out of "black boxes" corresponds to important information regarding the corresponding column (that however is not the desired information per column)
Abbreviations:
MS/MS: tandem mass spectrometry
TMT: tandem mass tag

## Sheet: Proteomics samples
Supplemental Table1b: Selected proteomics data in CLL. Characteristics of the samples of the selected proteomics datasets. Each column depicts the main characteristics of the samples of the datasets presented.
Studies	Number of patients	IGHV mut. (M:U)	Mean age	Gender (M:F)	Control samples	Mean age	Gender (M:F)
PXD006578	9	-	75	04:05:00	6	58	03:03:00
PXD002004	14	07:07:00	63	11:03:00	3	-	-
PDS3	12	06:06:00	63	07:05:00	3	60	02:01:00
Comments:
Missing values depict with (-)
Abbreviations:
M:U : Mutated CLL vs Unmetated CLL
M:F : Male vs Female

## Sheet: Transcriptomics studies
Supplemental Table1c: Selected transcriptomics data in CLL. Overview of the selelected transcriptomics datasets in CLL. Each column depicts the main characteristics of the datasets presented. SAMPLES and COMPARISON: The type of biological model used in each study; TYPE OF RNA: The type of RNA analysed; METHOD: The method used for the transcriptomic analysis; OUTCOME: The main findings of each stu…
Bibliography	SAMPLES	COMPARISON	TYPE OF RNA						METHOD			OUTCOME							Datasets
	Primary cells	Healthy controls	cRNA	microRNA	mRNA	noncoding RNA (lncRNAs)	pseudogenes	transposable elements (TEs)	Arrays	RNA sequencing	Bioinformatic analysis	Public data	Number of genes	Pathogenic genes	Volcano plot	Heatmap	Pathway abnalysis	Drug proposed	GEO Datasets NCBI
Vargova 2011									Affymetrix Human Genome HG-U133 Plus 2.0 Array				54675						GSE26725
Gutierrez 2010									Affymetrix U133 A and B chips				22645 & 22283						GSE22529
Comments:
"Colored boxes" depict the presentation of the characteristic referred in the column of each study
Plain text out of "black boxes" corresponds to important information regarding the corresponding column (that however is not the desired information per column)

## Sheet: Transcriptomics samples
Supplemental Table1d: Selected transcriptomics data in CLL. Characteristics of the samples of the selected transcriptomics datasets. Each column depicts the main characteristics of the samples of the datasets presented.
Study	Number of patients	IGHV mut. (M:U)	mean age	gender (M:F)	control samples	mean age	gender (M:F)
GSE26725	12	2:9	70.33	7:5	5	-	-
GSE22529	41	24:15	64.68	14:27	11	-	-
Comments:
Missing values depict with (-)
Abbreviations:
M:U : Mutated CLL vs Unmetated CLL
M:F : Male vs Female
