# Supplementary material for: Integrative Analysis of Multi-Omics Data to Identify Deregulated Molecular Pathways and Druggable Targets in Chronic Lymphocytic Leukemia
Source: J Pers Med. 2024 Aug 6;14(8):831. doi: 10.3390/jpm14080831 (PMC11355716; doi:10.3390/jpm14080831)
Supplement: Supplementary file 1 [file jpm-14-00831-s001.zip › Supplemental Table S2 (Processed data).xlsx]

## Sheet: PXD006578
Supplemental Table2a: Processed data from proteomic dataset PXD006578
Genes	Log2(FC)	-LOG10(p value)
IGHV3-13	-6.52579	9.40202
SORL1	-4.00782	8.51038
FGD4	-4.48407	7.73089
SLC6A4	-4.56148	7.56221
FAM129A	-6.32026	6.93552
PRKAR1A	-1.00161	6.70717
PRKACB	-3.17419	6.07812
ID3	3.95783	6.0415
KRCC1	2.5941	5.9961
FN1	-3.72768	5.98657
TBXAS1	-8.32384	5.89905
ABCB6	-3.87442	5.85091
VWF	-7.67857	5.57951
CKAP4	2.76446	5.54339
SETD3	-2.10362	5.3711
MGLL	-5.36199	5.34532
CD36	-6.04938	5.29933
MPIG6B	-4.84771	5.28424
FAM169A	-3.63768	5.2557
PEAR1	-4.52865	5.18496
TREML1	-6.55632	5.18217
ITGA6	-6.68408	5.14548
FHOD1	-4.80104	5.14226
PIGR	6.6413	5.1405
ATOX1	3.24321	5.12077
EBAG9	3.40322	5.05427
ZCCHC8	2.47315	5.05071
ITGA2	-5.51374	4.92618
NID1	-4.41761	4.879
SNX11	-4.00659	4.8565
HINT1	1.57189	4.85065
ATP8A1	-5.00502	4.82231
PDE5A	-7.02214	4.79615
SYTL4	-6.85797	4.79258
ATP2C1	-3.20252	4.76906
SGPP1	5.06989	4.76548
IGHA1	-4.39278	4.74591
CDK14	3.30384	4.71987
ILK	-3.17159	4.71957
TF	-5.56285	4.69064
ALOX12	-7.55602	4.67986
MAPRE2	-1.75898	4.6236
RAB6B	-5.55639	4.62233
CD84	-2.76972	4.62114
PPP4R2	1.66552	4.61892
GP1BB	-7.14564	4.61537
MICALL2	-2.59347	4.59817
CD151	-4.12166	4.57593
ARHGAP18	-5.23572	4.54998
CD38	-3.96644	4.52278
TSPAN14	-3.64282	4.5197
RAB27B	-7.28704	4.50176
TRIM28	1.23042	4.49217
GSN	-4.15701	4.4908
LSM4	2.07652	4.48627
F5	-5.67036	4.47748
NPRL2	-2.99478	4.46827
GP5	-5.56567	4.46732
PCSK6	-4.30308	4.45066
PROS1	-3.94739	4.43334
PCYT1A	1.06714	4.42844
TUBA8	-6.41494	4.40456
RALA	-1.29141	4.40426
LAIR1	-5.22051	4.39965
SELP	-7.46267	4.39369
SLC2A3	-6.34597	4.38631
AGFG2	3.58265	4.38535
APPL2	-5.69205	4.36537
ASAP1	-3.42166	4.35301
MYADM	-3.37706	4.34777
LGALSL	-5.10536	4.33777
MIF	1.82907	4.33168
LTBP1	-7.22441	4.32833
GNAQ	-5.55524	4.32527
ESAM	-4.42009	4.32291
MMRN1	-8.78388	4.31312
CAMK1	-4.87089	4.31111
ADAM10	-2.81317	4.28864
MAOB	-5.74747	4.23844
KIAA0907	3.13357	4.23581
GATAD2B	2.61924	4.20049
CMTM5	-5.79839	4.19013
NBEAL2	-5.08571	4.18406
IRF2BPL	2.49287	4.1731
PPM1L	-2.98899	4.16002
EPB41L3	-3.26008	4.15878
UBA7	-2.65782	4.15865
DGKA	1.34988	4.15216
C3	-4.08396	4.14615
STAMBPL1	4.17581	4.14535
TUBB1	-6.69418	4.14237
TGM2	-3.39482	4.1321
UBE2B	3.5618	4.12489
SNRPC	2.72551	4.11288
MRE11	1.85081	4.10919
DENND3	-4.14722	4.10888
GP1BA	-6.72346	4.10481
LBR	-3.26669	4.07959
DNPH1	2.02254	4.07897
PLEK	-2.95372	4.07109
ILF3	1.0078	4.06674
STOM	-6.31098	4.0415
PSTPIP2	-5.65951	4.02543
ENDOD1	-3.97953	4.02495
PTPN2	2.21081	4.01817
KALRN	-4.80662	4.01773
TSEN34	2.95727	4.0054
PAN3	2.45311	4.00515
FAH	-4.36264	3.98347
CLEC1B	-3.83838	3.97498
HNRNPUL2	1.49821	3.97345
TMEM40	-5.11564	3.96972
SNRPA	3.39066	3.96195
ARHGAP21	-2.31899	3.95905
XRCC6	0.873317	3.94916
RAB37	-2.64316	3.94557
SPARC	-6.31788	3.94333
GCLC	3.29491	3.91568
PNN	-2.41524	3.90839
IGHG1	-5.31239	3.90372
ARHGAP24	1.67663	3.89672
FERMT3	-2.87126	3.88273
PXK	-1.73384	3.87794
ZNF207	2.76154	3.8747
EXOSC8	1.36835	3.86284
RAB18	-1.4921	3.85517
GNPDA1	1.84914	3.85351
NFYB	3.67837	3.85091
RECQL	1.44752	3.83963
DECR1	1.53177	3.83668
TCF3	2.31934	3.83128
ZYX	-2.92301	3.82558
METTL3	1.23707	3.82242
GPAT3	-2.84526	3.81241
MPP6	-1.9431	3.80994
BICD1	5.62594	3.80177
GTPBP2	-3.42619	3.79358
NRAS	-1.21148	3.78596
WDR43	-3.50042	3.78175
MDP1	2.78407	3.7739
XRCC5	0.98235	3.76953
MTERF3	1.77706	3.76127
NEK7	1.56421	3.75092
NCOA3	2.60772	3.74743
FGA	-6.39666	3.73985
RAB32	-4.52719	3.73923
GMPR	-4.37243	3.73522
ANXA11	1.35611	3.735
LIMS1	-3.03481	3.72953
NSUN5	2.80674	3.72951
SLC9A9	-4.10007	3.72874
CRCP	2.27136	3.71542
CTNND1	-3.00993	3.7138
HSD17B8	1.68193	3.71124
TMEM55A	-3.18751	3.70207
DAAM1	-3.03027	3.69372
TCOF1	-0.930578	3.69315
PIN1	1.43534	3.69194
DCPS	1.16097	3.68672
XRCC4	1.31579	3.68407
SULT1A4	-4.86764	3.67536
MRNIP	3.21565	3.66337
PEBP1	2.39183	3.65416
RGS18	-2.89181	3.65063
CLU	-5.75379	3.64901
PARVB	-6.72409	3.64898
RP2	-2.9532	3.64622
SRC	-3.7386	3.64594
PTGS1	-6.22401	3.64276
NUSAP1	-4.03692	3.63639
LGALS3BP	-2.98656	3.6347
PDLIM7	-4.2319	3.62612
KIAA0930	-2.93831	3.6202
CA2	-3.81737	3.60291
ST3GAL6	-2.58529	3.60142
TPRKB	2.36747	3.59889
RSU1	-2.67971	3.58263
CSTF2	2.13762	3.58163
DAB2	-3.38148	3.58151
TLN1	-1.88339	3.576
GPATCH8	-3.51987	3.57429
DBT	1.20457	3.56069
ZNF8	1.90938	3.55587
PCCA	1.33342	3.54809
AIP	0.990117	3.53964
SRSF8	-2.87062	3.53093
TMEM63A	-1.72783	3.50948
SP2	2.29683	3.50689
PPP1R8	1.31049	3.50432
SNX12	1.42584	3.49861
MYH14	-2.50355	3.49239
NOSIP	1.71476	3.49051
KHSRP	1.44118	3.48987
PAFAH1B2	2.08528	3.4718
ANKRD27	-2.10258	3.4692
PDIA5	-2.65969	3.46909
APOBR	-4.50932	3.46785
ACOX1	-2.31049	3.46105
ITGB3	-7.95038	3.45984
L1TD1	-4.01616	3.45843
PHB2	1.34492	3.45833
STX11	-3.83182	3.4565
TGFB1	-3.72053	3.45478
TWF2	0.889494	3.44656
STK10	-0.494489	3.44384
MRPL14	2.28601	3.4265
VCL	-2.4938	3.41833
FGG	-7.55985	3.41409
RTN3	-3.05879	3.40249
TPCN1	-0.938533	3.39308
SF3B4	1.08889	3.38845
SLMAP	-3.37591	3.38739
YBX3	1.39957	3.38473
KLHL14	3.1482	3.38056
MED18	2.3541	3.37921
RAP1A	-1.50218	3.37111
BTF3	3.32122	3.36862
FLYWCH2	1.57374	3.36784
ITGB5	-4.06198	3.3662
UFD1	1.67364	3.36202
HNRNPUL1	1.38257	3.36129
RAB6A	-1.18892	3.35986
MLEC	-0.911478	3.35517
AHSG	-3.64544	3.35337
SHMT2	1.09864	3.33847
ARHGAP6	-4.15897	3.3346
SELENOM	1.77989	3.33056
SPTB	-4.43863	3.32645
CTTN	-4.4491	3.32443
GP9	-6.24414	3.32442
GIGYF1	1.53439	3.3174
APCS	-2.53373	3.31235
AFTPH	1.83421	3.30702
NUCB2	-3.79304	3.30641
GIMAP5	-3.45716	3.3042
SNCA	-6.86622	3.29477
HRG	-2.90892	3.29042
SULT1A1	-6.17566	3.28334
SLC16A3	-3.73843	3.28216
F13A1	-7.1695	3.27896
JARID2	-2.25498	3.2755
HSD17B10	0.8715	3.27452
SYNRG	1.18476	3.27071
YEATS2	9.71835	3.27027
MRPS36	1.41053	3.26494
ASAP2	-4.45231	3.25893
CD63	-4.12516	3.25261
CLDN5	-2.61072	3.24611
SERPINE2	-2.61283	3.24094
LSM3	1.91332	3.23253
SMARCC2	2.43078	3.22051
CAVIN2	-6.44869	3.21812
HIST2H2AB	-3.28961	3.21463
PDCD5	1.765	3.20814
CA13	-3.46766	3.20534
MPP1	-4.27995	3.18925
EMILIN1	-4.6547	3.18729
C4BPA	-2.67804	3.18581
ARL8A	-1.41869	3.18507
PRRC2A	1.88697	3.18365
FAM98B	1.16505	3.18317
RAB27A	-2.97323	3.17976
CNPY3	0.714261	3.17336
PSME2	-0.658994	3.16187
PDLIM5	-2.17675	3.16074
LILRB1	-1.51599	3.15835
MCCC1	1.40229	3.15727
SLC1A4	-2.81102	3.15434
ARHGEF10L	-2.40362	3.15273
ARHGAP25	0.85205	3.14744
C16orf86	2.94591	3.14723
GGH	-3.44582	3.13488
NUP62	2.93633	3.13386
RTN4	-2.03974	3.13284
KCTD12	-5.63803	3.12674
TBL1XR1	1.52636	3.12357
CLCN3	-4.12959	3.12039
PPME1	1.18177	3.11981
CD226	-2.90638	3.1181
CCND3	-1.55046	3.11614
ARL6IP5	-1.36204	3.1087
PIP4K2A	-1.23427	3.10676
RAVER1	2.56679	3.10201
MS4A1	-2.54853	3.10044
TCEA2	4.18646	3.09977
GLO1	2.18856	3.09458
SNX17	-0.990706	3.0833
RALB	-1.94808	3.07982
QRICH1	1.40128	3.07735
TPI1	1.15281	3.0765
SCP2	1.36858	3.06939
AMPD3	-2.32746	3.06795
PLSCR1	-3.36164	3.06476
TRIM32	1.14568	3.06446
AMPD2	-2.10797	3.06081
PA2G4	0.806861	3.0563
BCL2L1	-3.02708	3.05618
CR1	-5.06939	3.05241
CD9	-5.53004	3.0452
PYGL	-6.09943	3.04499
PPM1F	-1.35599	3.0407
ACTN1	-6.23114	3.04019
PPIA	0.941139	3.03953
SEC16A	1.66869	3.03729
PRKCQ	-2.74551	3.03606
CES1	-5.85848	3.03394
MAP2K1	-2.58346	3.02935
TACO1	1.17408	3.02828
LILRA3	-3.15441	3.02759
ATP5O	0.76445	3.02263
PTGES3	0.865256	3.02144
CCNT1	1.63117	3.01979
GK	-1.24181	3.01267
ITGA2B	-7.48103	3.01237
PPCS	1.33566	3.01205
SNX15	1.51191	3.00806
CYBB	-5.15732	3.00425
TMBIM1	-3.45874	3.00392
PRKAR2B	-3.35346	3.00286
SLC9A1	-2.14865	3.00256
MLKL	-3.88287	3.00166
PPIF	-2.26111	2.99914
DDX6	0.600822	2.99788
HDHD2	1.74249	2.99445
PPIE	1.49965	2.99442
EARS2	-2.61539	2.99184
NXF1	2.22081	2.99172
PECAM1	-2.11156	2.9916
STK3	-2.04449	2.98923
HINT2	2.43091	2.9885
HYI	1.87051	2.98674
PF4V1	-4.16912	2.98519
RPS19	2.09439	2.98448
RAB3C	-3.36003	2.98425
FGB	-6.97376	2.98364
KAT8	2.37078	2.98352
CALD1	-5.02277	2.98178
PRNP	-3.56234	2.97979
HLA-B	-4.41945	2.97913
SLC27A4	-2.42521	2.97145
ACADM	1.28173	2.96285
SERPINA1	-4.26342	2.96157
ALDH5A1	1.93287	2.96054
PCBP1	0.919056	2.95173
SLK	-1.89653	2.95064
TNFAIP8	1.06919	2.9475
JAM3	-3.96603	2.94659
DLGAP4	1.35135	2.94585
PRR14L	3.85503	2.94492
GLIPR2	-2.72164	2.94142
SPOCK2	2.1365	2.93337
HMGCL	1.12532	2.93125
F11R	-2.51243	2.93114
EPB41L2	-4.29877	2.92921
MCM5	0.916256	2.92615
BCAT2	1.9732	2.9248
STXBP2	-1.25869	2.92358
ITGAM	-5.78979	2.92037
TGFB1I1	-3.02449	2.91771
NACC1	1.19688	2.9155
YY2	1.8788	2.9045
ITGAL	-3.54383	2.90338
CCAR2	0.985367	2.90168
SEPT5	-3.82274	2.89766
DNMBP	4.98325	2.89065
SF3A1	1.71606	2.888
CAMK1D	-1.57488	2.88376
GTF2A1	1.48466	2.88331
ADO	1.70194	2.87986
SUSD1	-3.33701	2.87648
TPM1	-4.76311	2.87648
PUS1	0.700856	2.87617
MPO	-7.22523	2.87414
KIAA0513	-3.55681	2.87329
EXOSC4	1.08928	2.86892
TMEM30A	-1.33821	2.86533
THBS1	-5.87402	2.86411
SH3BGRL2	-2.92588	2.86288
PCYOX1L	-2.32221	2.85652
TIMM10	1.98788	2.85343
PPP1R2	1.46144	2.85257
SEC61A1	-3.6575	2.84862
LRP1	-5.04308	2.84797
RABGGTA	-1.00002	2.84152
JAK3	-2.31951	2.84071
PRPF39	1.44751	2.83728
HMOX1	2.43149	2.83664
STUB1	1.84257	2.83359
UBXN7	1.45065	2.83171
AOAH	-3.24256	2.8303
SCRN1	1.0188	2.82832
PICALM	-1.13962	2.82802
POLR1C	1.3546	2.8221
GCHFR	3.82927	2.82204
LTA4H	0.780633	2.82105
RANBP3	1.71144	2.81638
TMEM173	-3.41784	2.81452
ITGB2	-4.0582	2.81095
VAV1	-1.54111	2.80593
CASS4	-3.50389	2.80562
CBFA2T3	3.37711	2.80429
SERPINE1	-3.48237	2.80337
ATPIF1	-1.98738	2.80134
DBR1	1.75967	2.80043
GMEB2	1.02587	2.80019
DLG1	-1.40431	2.79957
ACSL4	-1.32734	2.79919
RFTN1	-3.39957	2.79651
MYO1F	-4.61926	2.79641
HMBS	1.46422	2.7947
FAM103A1	2.8882	2.79291
FBL	2.6458	2.79076
TCEAL4	2.62286	2.78618
CRYZ	1.71208	2.78043
DRAM2	3.33797	2.77265
SNU13	2.20428	2.76611
SLC44A1	-3.07439	2.75296
LYRM7	0.952256	2.75145
AZU1	-4.12461	2.75055
RASGRP2	-1.81799	2.75028
ECI1	1.23552	2.75013
NSF	0.8058	2.74847
MCCC2	1.07928	2.73541
FGFR1OP2	-2.15507	2.73418
CHDH	4.79976	2.73341
CMC2	2.55351	2.73164
TGM5	-2.83681	2.72351
TTR	-3.22997	2.72171
TOMM7	-1.31802	2.71791
VAV3	-2.0388	2.71587
SF3B1	2.21062	2.71534
TALDO1	0.794478	2.70966
PLEKHO2	-1.42922	2.70096
PCBP2	1.90471	2.7006
PLEKHA2	1.21049	2.69724
TPP1	2.11126	2.6938
SAE1	1.39051	2.68251
CARD11	1.89822	2.67894
THYN1	1.96616	2.67747
DDX1	0.6664	2.677
RBM47	-2.79262	2.67157
TSTD1	2.01374	2.66911
KDSR	-1.70999	2.66805
RBM27	-1.56797	2.66385
SNRPG	1.28711	2.66053
ATP5I	1.73969	2.6551
PPBP	-6.33589	2.65461
MKL2	3.66421	2.65215
SNTB1	-2.4495	2.6509
SUCLG1	1.18967	2.65012
MAT2A	0.72725	2.64998
SNRPB	2.32263	2.64946
TUBG1	1.18824	2.64837
LYRM4	2.0076	2.64732
LSM1	3.02307	2.64054
PTK2	-3.12135	2.64044
SNRPE	3.68884	2.63882
TLE1	1.94588	2.63745
RGS10	2.19176	2.63523
CAP1	-0.817828	2.63334
SLC33A1	-6.57881	2.63222
DERL1	-2.38614	2.63068
MT-ATP8	2.7578	2.62793
MAT2B	0.843383	2.62555
CSNK2B	0.792133	2.61939
MAPKAPK3	-2.09881	2.61837
EIF3H	1.50554	2.61729
PRKCA	-3.70352	2.60794
HAUS2	-0.933522	2.60559
GRAP2	-3.78098	2.60536
MPHOSPH10	-1.79524	2.60433
DNAJB6	1.26289	2.60432
LRRFIP1	-1.40049	2.6032
TMEM263	2.96549	2.60246
PSEN1	-1.6638	2.60198
LONP1	0.683094	2.60181
SERPINB10	-3.63172	2.59772
INPP5F	3.83768	2.59488
DMTN	-3.80922	2.59335
POLR3K	2.43811	2.58472
THTPA	1.10927	2.58403
DBI	2.74946	2.57972
POLR2K	2.7678	2.5796
HK2	-2.95748	2.5782
APOE	-3.06902	2.57814
TSG101	-1.09426	2.57754
SPTBN2	-1.16552	2.57411
CD200	2.96978	2.57292
CIB1	-0.936144	2.56711
BID	-2.97551	2.56235
GHITM	-2.93257	2.55774
PSMC2	0.408161	2.55589
RPS10	2.08334	2.55562
PPOX	1.59648	2.55481
PPWD1	1.00994	2.55281
RPRD1A	0.973706	2.55187
DGCR14	1.71586	2.54889
MRPS14	1.95247	2.54889
ELF1	1.24602	2.54751
PRPSAP1	1.0345	2.54576
UFM1	2.65124	2.54337
MAP7D3	2.71351	2.53947
ILF2	0.882783	2.53764
TRMT6	1.21079	2.53706
PRPF31	2.42662	2.53518
UBQLN4	1.34947	2.53305
HSPE1	1.48008	2.53074
GRHPR	1.1115	2.52844
PQBP1	2.26634	2.5284
MORC3	2.21614	2.5265
FCER1G	-3.94473	2.5232
RTFDC1	1.10114	2.51865
NEPRO	-0.647844	2.51822
STK39	-1.09206	2.51717
CHUK	-1.61417	2.51716
SDR9C7	-4.99032	2.51665
RABL3	2.13857	2.51588
ATG101	1.7097	2.51294
IQGAP2	-3.45953	2.50919
TSPAN13	-3.89858	2.50907
HCFC1	2.70329	2.50848
POGLUT1	-1.19028	2.50788
MOB4	-1.94426	2.50512
SDF4	1.88792	2.50116
DAPP1	-1.28897	2.50076
RPL23	1.40001	2.49902
JUND	2.42406	2.49862
RAP1B	-1.93844	2.49581
HIVEP1	2.54998	2.49572
DDT	2.55033	2.49464
CASP4	-1.1423	2.49217
OXA1L	-1.84422	2.48752
HTRA2	1.23758	2.48675
TCP11L2	2.01531	2.48535
UBE3B	2.53498	2.48368
C4A	-2.49779	2.48079
RPS17	0.954233	2.4784
CCDC88A	5.64576	2.47492
FOXO1	1.8266	2.47287
APOH	-2.32342	2.46868
KYAT1	2.12678	2.46856
NELFA	1.47777	2.46838
CHRAC1	0.834644	2.4682
BRD1	1.48996	2.46592
FAM120C	2.21073	2.46495
UBE2I	1.28204	2.46465
STAU2	2.68443	2.46417
INF2	-3.43091	2.46407
DCTD	1.02118	2.46394
NID2	-3.07425	2.46357
ARHGEF1	-0.458	2.46106
NABP1	-1.70251	2.45929
GLRX	-4.44413	2.45634
CRYM	4.09252	2.45596
LCP1	-0.585961	2.45514
MPHOSPH6	1.85244	2.45449
TAX1BP1	2.47335	2.45395
RAB24	-1.51798	2.45389
RPRD1B	0.967439	2.44892
RAP2C	-1.20388	2.44885
KIAA1551	2.48422	2.44761
ZNF3	-2.64956	2.44653
TMA7	-4.92124	2.4441
MIER1	0.968939	2.44398
TBC1D15	-1.40517	2.44122
RER1	-1.31362	2.43765
EPM2AIP1	2.55729	2.43756
MGST1	-3.33238	2.43576
ERP29	1.08266	2.43072
MAP1S	1.16558	2.42888
RIC8A	1.04807	2.42867
TMC8	-2.30036	2.42641
RBM12	1.00188	2.42624
TP53I3	3.7637	2.42488
ATP2A3	-1.47759	2.42426
ADAL	1.82467	2.42054
FAM136A	1.25628	2.42038
CASP7	2.36466	2.42012
CCDC6	1.45757	2.4201
SORT1	-3.27877	2.41982
DHRS4	0.696511	2.41787
PTRHD1	1.36371	2.41604
TAPT1	-3.30247	2.41428
SNX25	3.73335	2.41421
RTCB	0.732894	2.41324
NASP	1.03684	2.41265
SRGN	-3.56787	2.41233
DNMT3A	2.22611	2.41082
PPIP5K2	-1.26197	2.40914
COL1A1	-2.07155	2.40565
INPP5K	-1.40018	2.40143
PEAK1	1.48763	2.39911
TOMM34	1.17471	2.39805
CLTB	1.20185	2.39769
RD3	1.9148	2.39677
SIGLEC10	-2.14464	2.39358
DHX9	0.973606	2.38982
STRBP	2.26948	2.38977
CAMLG	3.0045	2.38709
HDGF	1.36709	2.38637
GNAZ	-3.09184	2.38607
ORM1	-2.75805	2.38469
PTBP1	1.33927	2.38219
GABPA	1.11375	2.38218
FCN1	-4.10107	2.38174
HLA-DPB1	2.64811	2.37979
PRKCSH	0.854533	2.37824
RAB44	-3.80611	2.37772
PTK2B	-1.18321	2.37708
NAXD	1.68333	2.3763
ARRB1	-3.34931	2.37492
SCPEP1	-2.75994	2.37425
GTF2F2	0.771439	2.37255
STK38L	-1.08174	2.3724
MCUR1	-0.7885	2.37097
RAB3D	-3.88464	2.37022
IMPA2	-3.24355	2.36749
TATDN3	1.63582	2.36688
TSSC4	1.36143	2.36566
NEXN	-3.4636	2.36409
RNF126	1.36316	2.3592
SF3A3	0.791228	2.35369
SELL	-1.612	2.35282
UTRN	-3.08336	2.35148
SKAP2	-4.39981	2.35143
DNTTIP2	-1.06266	2.34969
H2AFV	3.09492	2.34667
DNAJB2	1.35306	2.34639
DHCR7	-2.34125	2.34426
XPNPEP1	-1.08708	2.34161
LBP	-2.34267	2.33827
HHEX	-2.70352	2.33601
ZNF668	-1.45135	2.3296
PNPT1	1.10775	2.32903
FLII	-0.965011	2.32745
ZNF48	-2.78008	2.32713
CWC15	-2.62025	2.32576
GAPDH	0.829861	2.32401
NGDN	-1.64127	2.3224
ALDH2	-4.71724	2.32222
ITIH4	-2.79273	2.32202
CSTB	1.85956	2.32194
PDP1	1.58863	2.31941
BAG5	0.662039	2.31898
NDUFAF1	2.59644	2.31656
ST14	1.39053	2.31548
CTNNBL1	1.63798	2.31543
LAT2	-2.45713	2.31441
TRMT2A	1.43493	2.31311
MEMO1	-1.29097	2.31126
EHD3	-1.66537	2.30476
CNOT3	1.2934	2.30348
PPAN	-2.27909	2.30186
SGTA	1.08979	2.30076
HDLBP	0.388383	2.2976
VAMP7	-3.10265	2.29752
GCOM2	1.17033	2.29587
SMIM1	-2.19701	2.29475
FAM50A	1.04735	2.29463
RPS6KB1	2.77498	2.2908
ZCRB1	1.10919	2.28998
CHMP4A	1.60086	2.28762
TRIM58	-2.71237	2.28205
MINDY1	-3.19337	2.28183
IVD	1.18955	2.27987
TSPAN9	-2.04799	2.26947
FYN	-1.73192	2.26875
NELFE	1.40202	2.26855
COPB2	-1.10055	2.26141
FLNA	-1.72247	2.25976
SET	1.40505	2.25877
ROCK2	-2.03267	2.25386
MAP4	1.41167	2.25172
GCLM	-3.32876	2.24947
ARRB2	-1.80528	2.2481
USP28	1.25492	2.24502
HSPA8	0.614094	2.24439
OSBPL2	-0.818261	2.24415
PAK2	0.667417	2.24194
KNG1	-2.43234	2.23899
HM13	-1.76901	2.2361
CDKN1B	2.34326	2.23571
STIM1	-0.765089	2.23512
GIMAP4	-4.72891	2.23467
PRDX1	1.02668	2.23292
S1PR4	-2.19333	2.22946
ANXA1	-5.21769	2.22727
LILRB3	-2.03688	2.22654
EIF3M	1.21854	2.2249
STAT5A	-1.06977	2.22415
POLE3	0.803539	2.22199
ZC3H8	1.30557	2.22059
CMIP	-3.19691	2.21568
CDK5RAP1	2.00394	2.21559
UBFD1	1.93962	2.21324
PCGF5	2.15274	2.21257
SOD1	1.35808	2.21215
OSBPL9	-1.67121	2.21157
FKBP1A	1.06576	2.21099
BCAP31	-3.22815	2.20796
FAM98C	1.16164	2.20642
BANK1	-3.40357	2.20287
ERC1	1.37034	2.20213
TES	-1.73597	2.19761
UNC13D	-3.16801	2.19757
ATG3	-1.06777	2.19735
RANBP1	0.956789	2.19711
CNPY2	1.20128	2.19514
FES	-2.98533	2.19273
TJAP1	1.7453	2.18832
GSTM3	-2.60136	2.18794
CAMSAP3	-4.41309	2.18718
TERF2	1.61493	2.18516
ACTL6A	1.51242	2.18382
RRAS	-2.36304	2.17586
HMGN5	-2.21475	2.17577
HEXIM1	1.48409	2.17381
FGD3	0.693283	2.1727
RPS28	1.13363	2.17231
TFEB	1.23459	2.1722
LSM7	1.04887	2.17113
MAP2	3.3335	2.17018
PRPF3	1.27164	2.1689
GSTP1	1.5967	2.16792
EFHD2	-0.819989	2.16764
GGA1	0.929394	2.1674
USP8	1.03349	2.16737
SLC5A6	-1.62161	2.16729
MOB3C	-2.25763	2.16695
PRF1	-3.71931	2.16671
PGLS	0.771728	2.16657
SF3A2	1.74761	2.16618
FMNL1	-0.618622	2.16566
DSCR3	-0.988783	2.16472
POC5	-2.08061	2.16442
UBL5	-3.42487	2.16315
MAP3K8	-3.46465	2.16154
ETFB	0.497456	2.16129
IRF1	-2.4751	2.16106
PLCB2	-2.27199	2.15643
PPP3CB	-1.56513	2.15608
CREB1	1.34799	2.15584
JPT2	1.49346	2.1557
BTN3A3	-1.30364	2.15522
SP140	2.12334	2.15464
SP4	1.49008	2.15455
DPH6	1.79464	2.15347
TRPC6	-2.39142	2.15251
NOMO1	-1.81327	2.15164
CAST	0.909767	2.15085
RBM24	2.76958	2.1493
RBM8A	1.65991	2.14901
AHNAK	1.26173	2.14897
IL1RAP	-2.19589	2.14866
SLC15A4	-2.93363	2.14849
RAP2B	-1.44739	2.14815
TOR1B	2.18406	2.14605
ABHD16A	-1.35855	2.14473
HSPA1B	1.06876	2.14432
XXYLT1	-0.844417	2.14397
GRK6	-1.74959	2.14299
PIPSL	-2.44312	2.13924
TUFM	0.801106	2.13651
PMVK	1.02567	2.13552
CUTC	1.08926	2.13453
GAR1	1.67248	2.13447
SKIV2L2	1.10436	2.13426
RAP1GDS1	-0.843594	2.13414
TNFSF13B	-3.09976	2.13304
ZC3HAV1L	-4.92144	2.13032
PIK3CG	-1.75929	2.12814
RNF170	1.50419	2.12708
NIT2	0.751344	2.12619
FBXO18	0.887828	2.12432
HSPA4	0.619672	2.12414
CDKN2AIP	1.33166	2.12257
PRKRA	1.06753	2.12189
RPL11	0.934556	2.12081
METTL5	-1.28121	2.12001
ZNF185	-3.26137	2.11952
TOR4A	-1.74487	2.11915
THOP1	1.81442	2.11651
MYH9	-1.18923	2.11451
ORAI1	-2.25803	2.11218
ADAT3	2.24933	2.10974
PPT1	-0.907161	2.10965
UBE2A	2.12128	2.10778
HDAC2	1.32124	2.10548
DNPEP	0.590911	2.10484
NAPA	-0.742883	2.10446
HYPK	2.43842	2.10274
DDX52	-2.59506	2.10096
AGTPBP1	2.42938	2.09988
NUMBL	-1.44766	2.09857
DUSP3	-1.7429	2.09688
HEBP1	-1.84194	2.09449
NUP155	2.26188	2.09298
MPI	1.14695	2.0924
CYHR1	2.24014	2.09116
HABP4	2.24249	2.09111
ERH	1.47567	2.09105
PFDN6	0.76935	2.08959
HAAO	1.27997	2.08946
FOCAD	-2.10492	2.08923
ATG7	-1.88405	2.08801
MPP7	-1.50013	2.08601
ISCU	1.88994	2.08541
USP11	1.53723	2.08307
PHF5A	2.09972	2.08299
C18orf8	-1.53433	2.08196
DCTPP1	1.12292	2.07977
EXOSC5	2.53447	2.07811
DDI2	1.22026	2.07755
ACSL5	-2.97043	2.07378
RPA2	1.16487	2.07293
SH3BGRL3	1.64295	2.07007
HGSNAT	-2.29706	2.06832
PMS2	2.24259	2.06746
EPC1	-2.56017	2.06498
ADPRHL2	0.787117	2.06391
IDNK	1.80457	2.0631
LIG1	2.00111	2.06252
C14orf166	0.930117	2.0573
CUX1	-1.60224	2.05474
CLCN7	-2.62414	2.05461
PSMF1	1.57778	2.05448
HNRNPM	0.938978	2.05289
SIDT2	-1.97087	2.05083
DNAJC19	2.27559	2.0489
CCDC97	0.929289	2.04886
PDPR	0.827217	2.04813
CMPK2	-3.73487	2.04766
TRUB1	1.13044	2.04733
LRRC58	-1.79664	2.04695
HPDL	2.22518	2.04665
FCGR1A	-2.93593	2.04658
LETMD1	1.54958	2.0453
FBXO22	1.00398	2.04498
HGS	1.09372	2.0423
AUP1	-1.84342	2.04152
REPS1	-0.642739	2.03901
TACC1	0.975539	2.03544
NDUFV3	3.38539	2.03511
SPAG7	1.23229	2.03216
RPUSD2	1.21914	2.02939
ABHD14B	1.43704	2.02854
TMEM206	-1.80478	2.02775
KPNA1	-0.749811	2.02634
SMARCD2	2.00009	2.02579
C19orf53	-1.59756	2.02345
ASF1A	2.36336	2.02262
SIGLEC7	-2.37027	2.02043
RUBCNL	1.23971	2.01686
SCRN2	1.60145	2.01626
PPM1M	2.61647	2.01589
P2RX1	-2.43432	2.01518
DNAJC3	-2.52047	2.01513
LAT	-2.71916	2.0144
ADGRE2	-1.45829	2.01227
UBE3C	-1.43732	2.01122
CYB5R1	-2.30544	2.01004
TFB1M	2.46909	2.00985
ACSF3	1.26929	2.00802
ANO6	-1.89727	2.00627
ATP5C1	0.988311	2.0037
SACM1L	-1.95665	2.0032
ADI1	2.09011	2.00309
PUM1	0.802917	2.00274
SIPA1	-1.47124	1.99733
SUMF2	1.54158	1.99439
LSM2	1.06609	1.99375
RSF1	-2.54522	1.99354
CISD2	1.21169	1.99316
TCERG1	1.67332	1.99293
DYNC1LI2	1.6294	1.99289
POLR2C	1.85296	1.99239
IGHG3	-1.18576	1.99142
ANXA3	-3.53298	1.99111
RAB11B	-0.880322	1.99081
ZNF654	2.14107	1.98997
HAUS5	1.49284	1.9884
RSPRY1	2.17992	1.98695
NCKIPSD	-2.04539	1.98557
MOGS	1.14349	1.98516
GUCY1B3	-2.81799	1.98509
FRMD8	-1.55783	1.98315
WDR44	-1.24678	1.98156
HMOX2	0.776506	1.98079
SRP19	2.45965	1.97855
SYNE2	1.34934	1.97607
MLH1	0.620472	1.97605
STARD7	2.31752	1.97583
IFIT3	-2.46634	1.97558
MPEG1	-2.27361	1.97522
HMCES	-1.13111	1.97497
ARAP1	-0.863211	1.97471
RGCC	-2.34565	1.97469
CMC4	2.34382	1.97443
ALDH1A1	-3.08283	1.97374
SRM	1.0756	1.97347
PHGDH	-3.5852	1.97248
RPL32	-1.19494	1.97164
MDH2	0.664328	1.97144
UBQLN1	1.16421	1.9714
ECI2	0.98175	1.97085
CUTA	1.64185	1.96775
IDH2	-0.792356	1.96746
WDR5	0.823772	1.96393
BTK	-0.618028	1.96302
THEM4	-2.41321	1.96194
SNRPD3	0.906339	1.96193
GPHN	-1.83362	1.96135
DCP1A	1.04102	1.95851
FUBP1	0.970506	1.95775
NAE1	1.06386	1.95666
XPA	2.20755	1.95551
SAP30BP	1.18865	1.95545
CLEC17A	1.47828	1.95507
PF4	-4.30349	1.95389
IFIT1	-2.91201	1.95377
STK11	-2.03401	1.95249
UBE2G1	1.45508	1.95158
TRAPPC8	-1.11251	1.94988
CNOT4	1.66879	1.94964
BZW2	-1.26456	1.94786
TAP2	-3.10768	1.94726
IGKV3-20	-2.95261	1.94723
SLC44A2	-1.86599	1.94701
HEBP2	2.70331	1.94678
POLR2D	1.19806	1.94255
POU2F1	2.02114	1.93963
GC	-2.68964	1.93919
NDUFAF2	1.16304	1.93824
GTF3C2	1.91078	1.93709
ATP1B1	1.66119	1.93696
ITGA4	-2.68872	1.93647
EBF1	-1.45786	1.93628
S100A8	-4.59242	1.93578
CYCS	0.732217	1.93545
OGFOD2	2.84347	1.93311
NUBP2	0.986306	1.93102
CD22	-2.44933	1.92703
ZBTB21	2.15151	1.92576
PPP4R3B	0.941111	1.92565
ZNF385A	-2.36594	1.92377
POLR2M	1.78552	1.92376
XAB2	1.26947	1.92252
MZT2A	0.961517	1.92181
ATL2	-1.01516	1.92051
SEC11C	-1.79953	1.91843
LAMTOR1	-0.725283	1.91657
MTMR12	-1.51704	1.91635
ZCCHC7	-2.78563	1.91614
SDHC	1.58242	1.91491
MRPS11	2.31817	1.91474
DOK3	-1.64758	1.91371
CAMK2D	1.05434	1.91362
SF1	0.922817	1.91353
PIK3CA	1.66857	1.91296
NHLRC2	-1.1688	1.91182
WDR91	1.75267	1.91141
COMT	-2.62833	1.90902
UBA2	1.82322	1.90794
MYL9	-3.08654	1.9055
VASP	-1.22874	1.90509
UQCR10	-1.65612	1.90509
MCM7	1.17352	1.90498
MKNK1	3.97954	1.90471
NDRG3	0.883078	1.90335
PEX19	1.15357	1.90259
CD82	-2.29964	1.90153
MED15	1.42408	1.90121
COX4I1	-1.03431	1.90119
CRTC2	2.11023	1.9005
ADRM1	1.72538	1.89803
RNF31	-0.785367	1.89792
HSCB	2.12899	1.89743
HLA-DOB	-1.60829	1.89611
HOPX	-2.33011	1.89458
GANC	2.01133	1.89297
BIN3	2.13442	1.89263
GTF2A2	-1.83132	1.89204
MED1	-2.76787	1.89195
TLR3	-2.71173	1.89131
GNB4	-2.40204	1.8909
PPIP5K1	1.72508	1.89034
MPDZ	-1.8787	1.89013
KRAS	-2.40438	1.88968
GATC	1.78679	1.88918
HIDE1	-2.4287	1.8884
ADD2	-2.00809	1.8879
SNRPF	2.16702	1.88759
GAB1	3.11711	1.88677
ZNF330	2.08491	1.88674
LY6G6F	-3.02773	1.88483
TRIM33	1.50547	1.88316
MACF1	-2.17483	1.88268
ZHX2	1.93129	1.88182
NTPCR	1.08342	1.8815
AGPS	-1.27203	1.88078
CYBA	-3.22718	1.88036
ATP5B	0.770517	1.87988
SUPT20H	-2.14089	1.8774
BCL2	2.58562	1.87731
CCDC124	1.83989	1.87727
PTPN9	-1.15978	1.87587
FASN	-2.85709	1.87559
HSPD1	0.668944	1.87397
DYNC1LI1	0.550017	1.87338
WDR83	1.90321	1.87266
TMEM230	-2.8232	1.87254
PABPC1	0.610311	1.872
TRIAP1	1.07266	1.86872
PANK2	1.41975	1.86754
ZCCHC9	-3.20562	1.86541
STX4	-1.08494	1.86398
PPP2R1A	0.412889	1.86309
ANGPT1	-1.86546	1.86301
LSM5	1.54217	1.86273
RCBTB2	-1.60731	1.86241
ANO10	-2.51138	1.86007
APOB	-2.22647	1.85993
CCT2	0.509617	1.85989
C12orf57	1.96656	1.85851
RPS21	1.04997	1.85756
ICE1	1.86957	1.85708
RPS27L	1.64795	1.85378
MARCKS	-3.97388	1.85357
STX10	-1.03911	1.85157
C1orf198	-1.51428	1.8514
UBL7	1.1933	1.85124
JMJD6	-0.967778	1.85124
ALDH3B1	-1.76542	1.84946
PSMD4	0.769417	1.84754
ZFAND5	-1.49729	1.84736
CSK	-0.4258	1.84303
GBP2	2.16381	1.84214
PFN2	2.86602	1.84163
GMDS	1.40571	1.84145
HIP1R	-3.57145	1.84113
COX6C	-1.84826	1.84007
APP	-3.33445	1.84003
NRGN	-3.10099	1.83964
MED6	-1.21632	1.83956
AIF1	-3.83392	1.83375
RBM25	4.67682	1.83304
PLS1	2.85313	1.83138
TLK1	1.52687	1.82881
TMEM87B	-2.76423	1.82871
SCO2	1.51192	1.82798
PCBD1	2.64339	1.82744
ELF2	-3.57625	1.82727
CNNM3	0.939206	1.82628
FAM135A	-2.75562	1.82516
NUDT16L1	-0.909711	1.82411
IRF3	2.7104	1.82245
MYO1C	-2.65478	1.82152
PACSIN2	-0.6437	1.8214
CD93	-2.81469	1.82115
DENND2D	-1.76893	1.82087
CRYL1	-1.14083	1.82015
PRKG1	-2.29027	1.81854
COG7	-2.24108	1.81745
HADHB	0.752028	1.81665
EXOG	1.49818	1.81447
TTC39B	-2.72231	1.81235
KIF5B	-0.5644	1.81034
ATP5J	1.11038	1.8095
GID8	1.03213	1.80628
AHCY	0.5028	1.80592
RBBP7	0.771611	1.80554
APOA4	-2.74539	1.80486
KIF21A	2.40581	1.80427
MCEMP1	-3.64831	1.80273
COA4	2.34122	1.80101
CMPK1	0.700517	1.80097
SYNE1	2.22039	1.80036
SERPINB6	-2.15343	1.79925
ALG1	-1.98294	1.79859
PRAM1	-3.48148	1.79813
TTC4	1.57117	1.79781
NUMB	-0.693956	1.79768
PRPF18	1.31703	1.79737
SASH3	1.0395	1.79618
SIRT2	-1.05145	1.79558
KMT2C	1.91314	1.79406
FECH	1.09369	1.79382
MTHFD1	-0.597728	1.79219
HADHA	0.439322	1.79122
ANKLE2	1.81334	1.78952
ZFP82	-2.59643	1.78884
ADD1	-0.732372	1.78849
PNP	-0.938061	1.78814
FBXO44	-1.07675	1.78807
NMD3	-0.860272	1.78751
ANK1	-2.12941	1.78729
TMEM192	-1.68746	1.78529
MT-CO2	-1.25811	1.78407
ABCA7	-3.17897	1.78376
REPIN1	2.00884	1.78292
HLA-A	-1.26796	1.78188
SDF2	1.59461	1.78116
RTCA	0.575517	1.77957
ABHD6	-2.17561	1.7774
CCDC174	1.74581	1.77679
TOMM70	0.542028	1.77633
EXOSC7	0.662856	1.7763
RNF40	1.2992	1.77537
PYCR3	1.09755	1.77528
SEPHS1	0.562144	1.77516
TXNDC17	0.732489	1.77479
FAU	2.07519	1.77078
CD3E	-1.06138	1.76991
PDK1	-0.788967	1.76988
PSMC3	0.459261	1.76978
HK3	-4.87321	1.76871
IMPDH1	-1.58744	1.76716
NDUFAF4	0.992294	1.767
GGACT	0.82555	1.76698
KCNAB3	3.41454	1.75912
TERF2IP	0.981583	1.75837
KBTBD11	-2.05554	1.75733
GLE1	-2.3886	1.75729
PTBP2	1.75608	1.75713
BSG	-1.43795	1.7545
HNRNPF	0.926706	1.754
APBB1IP	-1.23162	1.7521
RGS6	-2.52153	1.75205
GALNT1	-1.77391	1.75038
VTN	-2.90658	1.7492
RAD23A	2.07499	1.74905
EGF	-1.93492	1.74838
ASRGL1	-2.58007	1.74765
AARSD1	0.653056	1.74726
FKBP3	0.838494	1.74692
DNAJC21	-1.84144	1.74585
ATAD2	2.22193	1.74494
SNAP23	-0.921022	1.74488
CARMIL1	1.88443	1.74458
NOL6	-1.38546	1.74455
NDUFA4	1.94738	1.74412
GPCPD1	-1.28717	1.74307
SIGLEC14	-1.9674	1.74306
ELMO2	-1.41923	1.74297
ZNF787	2.12453	1.74228
RCC2	-0.996822	1.74072
RTN1	-3.19529	1.74034
GBP1	-2.27223	1.7397
CRTAP	-2.7481	1.73771
INCENP	1.12482	1.73752
PARK7	0.667717	1.73737
FN3KRP	1.42641	1.73557
TSTA3	1.09778	1.73456
SPC24	1.88357	1.73221
IGHV1-46	-2.73137	1.7291
NMRAL1	0.879461	1.72745
TTF1	-2.54199	1.72697
NUCB1	0.859494	1.72679
PIK3C2B	-2.55708	1.72633
NEDD1	1.64651	1.72612
RASA3	-1.68243	1.72385
PHB	0.59675	1.72346
METTL1	1.06264	1.72313
RUFY1	-0.608856	1.72301
L3HYPDH	-2.11797	1.72194
ACAD9	-0.847789	1.72108
UBQLN2	1.41348	1.72042
SLC12A9	-1.69578	1.71936
TDRD7	-1.24143	1.71912
SFPQ	1.49868	1.7173
C12orf10	0.780061	1.71712
RAD50	0.942594	1.71704
WASF2	-0.809689	1.71698
SPAG9	1.31491	1.71581
PPHLN1	1.99636	1.71451
IGKV3-20	-4.07809	1.71443
PRAG1	1.40303	1.71337
RAD23B	0.975428	1.71248
FKBP4	0.7129	1.71156
EIF3G	0.733994	1.71123
MNDA	-2.87448	1.71117
SRPRA	-1.66857	1.71113
VTI1A	-2.38779	1.71027
GLS	0.807456	1.70917
UHRF2	-2.7593	1.70904
STAU1	1.15932	1.707
TANK	1.07568	1.70574
ZBTB2	-2.55764	1.70571
EWSR1	1.46878	1.70545
NRDC	-0.868739	1.70502
RFLNB	-1.76357	1.70306
DNAJB5	-0.772722	1.70231
YWHAZ	0.852233	1.70197
SCLT1	-1.09774	1.70187
B3GLCT	1.65567	1.70154
SSSCA1	1.23278	1.70029
HDDC3	1.89401	1.70019
ATIC	0.5435	1.69957
DOK2	-2.33356	1.69907
ZBTB14	2.69883	1.69859
HSPA9	0.588656	1.69607
ARHGAP26	-1.60305	1.69488
SLC23A2	-1.63587	1.6945
ACYP1	2.74729	1.69444
PPP2R5A	-2.19993	1.69389
THAP4	0.940117	1.69365
RPP40	-1.74589	1.6902
SMAD4	1.81924	1.68849
ZNF595	2.42451	1.68477
SMIM8	2.59362	1.68452
FYB1	-2.82218	1.68371
HNRNPK	0.567844	1.68344
TIMP1	-2.88431	1.68343
MTM1	-1.34706	1.68262
GMFB	1.06694	1.68249
EIF4A2	0.658078	1.68149
CAPN13	2.66814	1.68132
RAB33A	-2.10381	1.68113
STAMBP	0.890406	1.68011
KSR1	-1.49001	1.67934
TOM1L2	-1.92074	1.67798
NFYA	1.94728	1.67732
ANKRD52	-1.62975	1.67612
GTF2B	0.74655	1.67592
PKIG	2.47846	1.67448
RNMT	0.758717	1.67085
PRCC	2.04633	1.66984
TXNDC9	0.498161	1.66978
LGALS9	0.811544	1.66858
VAMP3	-1.21882	1.66581
GBF1	-1.34362	1.66573
CDC5L	2.00997	1.66475
LGALS12	-1.65968	1.66335
RDH14	0.887617	1.66229
ZNF593	2.46573	1.66228
TUBGCP2	1.4726	1.66219
METTL16	0.771028	1.66035
GOLPH3L	-2.62307	1.65909
ECE1	-1.43832	1.65808
TXLNA	1.11325	1.65714
ALKBH7	1.41254	1.65672
CRBN	-0.689278	1.65657
SBSN	-1.27582	1.65526
EIF4G3	-0.835506	1.65522
HNRNPD	0.959367	1.6551
RSBN1	1.73171	1.65456
SPRYD4	1.54749	1.65446
MTMR2	-1.20804	1.65423
BRIX1	2.22064	1.65251
CDC37	0.727006	1.65233
NFATC1	1.9083	1.65179
DDX51	-2.28189	1.65179
SMARCAD1	-1.80723	1.64963
CNST	-2.21568	1.64876
CLUH	-1.59062	1.64865
SNRPA1	1.61624	1.64831
CARHSP1	1.34263	1.64646
P4HA1	-2.56514	1.64451
SERPING1	-2.4138	1.64436
IRAK3	-3.08711	1.64412
POLR3D	0.846483	1.64356
MANF	-0.811744	1.64256
OGDH	0.508639	1.64166
LZIC	1.45082	1.6399
INPPL1	-1.17328	1.63952
ATF6B	3.25063	1.63832
RPS23	2.5285	1.63727
HNRNPU	1.02324	1.63703
DCP2	-1.60394	1.63686
HDAC10	-1.34772	1.63595
CAPNS1	-0.965933	1.63586
MTA2	2.59743	1.63546
MRPL4	0.82615	1.63529
RMI2	1.47574	1.63493
FIBP	-0.802406	1.634
AP3M1	0.537478	1.63372
IGHV3-23	-2.75606	1.63355
PABPN1	0.875389	1.63264
TTC39C	-1.77365	1.6326
RUVBL1	0.299617	1.63223
INIP	1.33634	1.63107
RPS15A	1.63246	1.6285
ALDH18A1	0.807972	1.62846
RPA3	0.768011	1.62711
GPAA1	-1.62336	1.6258
C1orf123	1.09207	1.62492
GYG1	1.45396	1.62472
FSCN1	-2.36989	1.62422
GNG2	1.24483	1.62298
UGGT1	-0.661533	1.62216
IGKV2D-40	-2.85638	1.62203
PUF60	0.716039	1.62137
PPM1K	1.011	1.62126
TRAF3	1.73006	1.62115
TUBB4B	0.661261	1.62082
TBC1D23	-0.634211	1.62072
IGF2	-1.58058	1.62066
SWAP70	0.758956	1.62028
RBM4	1.1756	1.61922
PLCL2	1.36087	1.61886
SLC25A32	-2.00484	1.61881
CWF19L1	0.417728	1.61786
LYZ	-4.04577	1.61772
MANBA	-1.52727	1.61754
FUK	1.63824	1.61729
RABGAP1L	-3.50993	1.61675
CHCHD5	1.36279	1.61571
EXOC1	-1.17044	1.61493
TRIO	-2.53464	1.61372
RHOC	1.88191	1.61346
IQSEC1	-2.11547	1.61339
SIT1	1.55477	1.61229
PARP14	-2.00889	1.61194
KLC2	1.85772	1.61056
MVK	2.14633	1.60971
OXLD1	1.33537	1.60882
ETS1	1.46593	1.60854
TMX1	-0.999794	1.60847
ECHS1	1.01264	1.60778
MEPCE	0.778778	1.60703
RASAL3	-0.626511	1.60625
SAP30L	-1.63023	1.60572
AKR1A1	0.4718	1.60529
CDA	-2.73104	1.60487
LSM6	1.55569	1.60349
UTP11	-2.11552	1.60259
NELFCD	1.16402	1.60228
MED25	1.26013	1.6013
HACE1	-1.09155	1.60123
GIPC3	1.49416	1.59998
YWHAH	-0.787467	1.59868
VAMP8	-1.57447	1.59795
ADSL	-0.627494	1.59619
TAF7	1.46596	1.59358
KMT2A	-1.23348	1.59242
RABIF	1.45389	1.59188
SHMT1	-1.68009	1.59142
NUTF2	2.10198	1.59142
TST	-1.95557	1.59114
ELOVL1	-2.2256	1.59005
SRSF7	-1.27069	1.58906
STRN3	-1.37252	1.58878
TNIP2	1.52643	1.58751
SLFN14	-2.3785	1.58606
KIAA1143	1.19451	1.58397
LDHB	-0.635589	1.58396
SSB	1.05334	1.58326
LRCH3	0.51875	1.58321
PAFAH1B3	0.879233	1.58094
UBE2M	0.668778	1.58022
IAH1	1.52192	1.5801
FHL1	-3.91016	1.57969
CD47	-1.13921	1.57916
RCC1	1.51712	1.57896
DLAT	0.858239	1.57856
PSMB1	0.564806	1.57816
SAFB2	1.68994	1.57702
TMEM11	-1.00479	1.57596
TEX264	-2.54686	1.57556
PDRG1	1.17372	1.5755
SCAMP2	-0.958956	1.57523
SMAD3	-2.67805	1.57438
ZFPM1	2.05768	1.57078
HLA-C	-1.53371	1.57058
SCFD1	-0.222072	1.56983
MAPK3	0.692833	1.56978
PUS10	1.24401	1.56961
HNRNPDL	1.64487	1.56932
CIRBP	1.38611	1.56897
STX12	-0.605783	1.56846
ACTC1	-1.15557	1.56676
ACADSB	-0.658694	1.56623
IKZF3	1.76911	1.56533
VPS26B	-1.83639	1.56519
S100A9	-3.82676	1.56459
TYMP	-1.96172	1.564
DNAI2	-2.17332	1.56397
CD274	-0.710189	1.56389
NTMT1	-0.605861	1.56376
MCRIP1	1.69972	1.56332
MKRN2	-1.35268	1.56274
SCAF8	1.13245	1.56216
PCBP3	1.42021	1.56114
GNLY	-1.35383	1.56086
CCNL1	2.4416	1.55946
ACAP1	-0.820844	1.55886
GART	0.550633	1.55765
CSRP1	-0.926472	1.55554
RHOG	-0.874267	1.55339
SKA3	-1.6232	1.55302
TJP2	-2.19878	1.55284
VAPA	-0.716533	1.55197
NCOA1	2.24102	1.55176
DUT	1.23049	1.55161
HDHD5	-1.81773	1.55011
TMEM87A	1.34652	1.55009
NLN	2.26867	1.54882
SULT1B1	-2.36108	1.54823
ZFP62	-1.75246	1.54787
CCDC12	1.22983	1.54769
SPATA20	1.66894	1.54476
INTS5	-1.59023	1.54426
UBA1	0.353622	1.54335
MTF2	-2.22268	1.5429
MOB2	-1.26857	1.54212
GTPBP1	0.434972	1.54167
BIN2	-1.25293	1.54124
CPSF2	1.06138	1.54102
ZNFX1	-1.89292	1.53816
PPP1R11	1.14947	1.5376
TAOK3	-0.625811	1.53754
INTS6L	-2.21466	1.53748
C1orf122	1.43411	1.53637
STK38	-1.06989	1.53595
PRKAB1	1.92672	1.53549
FTO	0.657733	1.53525
APOA1	-3.176	1.5352
POLDIP3	-1.75723	1.53483
ZFP37	2.40319	1.53481
RYBP	-2.53139	1.53465
LSM8	1.54657	1.53411
NUDT9	1.78384	1.53363
BST1	-2.09762	1.53359
UNC119	-1.31382	1.53308
C11orf84	1.45052	1.53288
C19orf43	2.60272	1.53273
DAP3	0.344422	1.53039
EIF2D	-1.31758	1.52941
NUP50	1.11669	1.52918
KHDRBS2	1.20547	1.52894
CTR9	1.45356	1.52771
CCDC88C	-1.00113	1.52662
SH3GLB2	0.663367	1.52655
DERA	0.751883	1.52562
PNKP	1.13657	1.52503
GON7	1.64906	1.52464
PRKCZ	-1.33966	1.52324
FAM49A	-3.70647	1.5231
SRRM2	-1.62736	1.523
MSI2	2.14509	1.52267
MCAT	1.60832	1.52263
NCOA2	1.70527	1.52211
SLC9A6	-1.2699	1.52146
SUZ12	-2.30522	1.52001
RNF20	1.29196	1.51961
RASSF1	1.07564	1.519
KDM3A	-1.36373	1.51894
UIMC1	1.5181	1.51785
NPM3	1.94304	1.51777
USP7	0.453267	1.51602
DST	1.17417	1.51445
HERC5	-2.68905	1.51418
VWA5A	-1.49932	1.51239
SLC25A12	0.737711	1.51206
PRTN3	-3.08849	1.5111
CEP63	-3.74919	1.51103
ATXN3	0.632078	1.511
SIAE	-1.77635	1.50994
AHCYL2	-1.07152	1.50919
TRAF1	2.21341	1.50867
TMED4	-0.9477	1.50855
TTC1	1.63726	1.50791
GNB1	-0.592361	1.50747
CBX3	0.756233	1.50591
MECR	2.08966	1.50521
GTPBP6	0.916111	1.50521
KLF12	-1.77971	1.50348
LPIN1	-1.97028	1.50341
RPS15	-1.25057	1.50327
NCAPD2	-1.87953	1.50277
CDC16	0.641111	1.50133
CD2AP	0.973678	1.50091
ACTBL2	-1.56559	1.5007
SCYL1	-0.47095	1.49928
DHFR	-1.14221	1.49868
EIF1	0.679622	1.49803
TCEAL3	2.35107	1.49797
SELENOT	-0.578072	1.49743
MBNL1	0.660072	1.49711
IGF2BP3	2.62394	1.49534
FKBP5	1.33965	1.49429
RBM7	1.15742	1.49416
MALT1	-1.22264	1.49304
PLOD3	-2.0541	1.49226
STAT6	0.864683	1.49108
PGRMC1	-0.874178	1.49098
IFI30	-4.30146	1.49051
NCALD	-0.997289	1.48971
LAMC1	-2.62778	1.48935
PGK1	0.395278	1.48857
TRNT1	0.694389	1.4875
NIPSNAP2	0.966856	1.48738
AIM2	1.34981	1.48624
PAAF1	0.93375	1.48611
TREX1	0.900022	1.48608
TM9SF3	-1.02358	1.48581
PCCB	0.528483	1.48565
GIMAP1	-2.90751	1.48545
UNC45A	-0.723178	1.48474
TARSL2	1.03229	1.48466
DCUN1D5	1.80279	1.48464
SNX18	1.37082	1.48444
RUBCN	-0.983878	1.48442
ETV6	1.37879	1.48066
PARN	1.55156	1.48048
FTL	1.36191	1.47969
SEC24A	-2.5476	1.47909
LPP	0.976539	1.47822
LSM14A	0.535694	1.47817
UBA3	0.808339	1.47814
PCGF6	-0.712056	1.47809
GDE1	-2.66869	1.47663
RAB4B	-1.09348	1.47602
TWF1	0.917378	1.47582
TMLHE	1.69557	1.47535
RRAGC	-1.36882	1.47421
LNP	-0.990767	1.47367
TMPPE	-2.21866	1.47218
DDX3Y	-1.50314	1.47155
RGPD1	-2.44898	1.47142
COA6	1.76343	1.46971
RAB13	-2.05953	1.46928
EIF4H	0.821711	1.46579
SFSWAP	-1.48633	1.46473
ABHD10	0.792789	1.46236
C1orf52	-1.87391	1.46217
DNAJA3	0.454617	1.46178
LAMTOR2	-0.975944	1.46139
AP1S3	1.7923	1.46034
CALM3	-0.677083	1.45915
PSMD2	0.4641	1.45878
ASNA1	0.452594	1.45756
NAGA	-1.31298	1.45653
VAPB	-1.05824	1.45513
C9orf142	-2.71034	1.45462
ABCF1	-1.85291	1.45347
INPP4B	-1.58216	1.45347
PCIF1	0.768478	1.4526
CRAT	-0.887911	1.45254
ARPP19	3.14186	1.45076
CENPM	-1.307	1.4498
AHCTF1	1.30258	1.44949
ZNF428	1.45587	1.44861
BAG6	0.943389	1.44813
RNASEH2A	0.445206	1.44804
EIF4B	1.55286	1.44728
PLSCR3	-1.30684	1.44629
PCK2	0.443261	1.44537
TC2N	-2.18594	1.44465
COA5	1.89732	1.44453
TM9SF2	-1.41802	1.44326
ANXA6	-0.633022	1.44219
SEMA7A	-2.40459	1.44015
CDC20	-2.13461	1.43957
COMMD7	-1.66496	1.43909
MYL6	-0.594717	1.43882
HIBCH	1.00132	1.43855
SLIRP	1.27239	1.43828
RAP1GAP2	-1.91486	1.43759
CHMP2A	0.452478	1.43615
CHEK2	0.583294	1.43602
INTS1	-1.35222	1.43579
ECHDC1	-0.794389	1.43552
PIP4K2C	0.785211	1.43514
POLR2H	0.708456	1.43249
LBH	1.47583	1.431
PRKAR2A	0.417022	1.43068
GRK2	-0.363139	1.42945
ABI3	-3.29266	1.42814
GMPR2	-0.9633	1.42738
C15orf57	2.06781	1.42731
PFDN1	0.6362	1.42728
NUP85	-1.28174	1.42674
SRGAP2	-1.58773	1.42609
GADD45GIP1	0.601206	1.42561
RAB1B	-0.932917	1.42445
CCDC167	-1.43417	1.42421
TMX2	-1.57046	1.42411
GOT2	0.540883	1.42351
MEX3C	-1.22466	1.42307
GCDH	1.87212	1.42259
PDCD7	-1.90534	1.42205
CLIC2	1.65134	1.42193
ASF1B	-1.13906	1.42098
FAM172A	0.867228	1.41974
CAPN7	0.726461	1.4197
PRKACA	-0.936589	1.41849
WDR4	1.23027	1.41818
IGHD	-1.37046	1.4179
SERPINA3	-2.64472	1.41675
ASCC3	-1.07209	1.41619
PRKAB2	-1.00716	1.41592
ARHGDIA	0.542456	1.41587
CTSA	-1.88284	1.4145
TPM4	-0.886128	1.41316
PYGB	-0.711156	1.41297
RRP36	1.89654	1.41249
GIMAP7	-2.87061	1.41232
UCKL1	1.20432	1.41171
FAHD2A	1.67824	1.41125
DMXL1	-1.28725	1.4112
QTRT1	0.747661	1.41083
TNFRSF8	-1.61581	1.41054
APOM	-1.90912	1.4101
FAM114A1	3.07742	1.40969
EMC2	-0.722628	1.40955
STEAP4	1.78605	1.4095
MTMR6	-0.852783	1.40607
BNIP1	-0.922728	1.40604
METAP1	-0.801067	1.40564
BMP2K	-1.47285	1.40545
EXOSC10	1.62133	1.40527
TRPV2	-2.24616	1.40523
THEM6	-1.27293	1.40424
P2RY10	-2.06418	1.4042
NISCH	1.1889	1.40401
CD46	-2.13334	1.40325
C5orf51	-0.684556	1.4026
CSTF1	1.31627	1.40242
KCTD5	1.89652	1.40224
PPTC7	1.37498	1.40219
ATP11B	-1.04114	1.40218
RPS5	1.67331	1.4006
STT3B	-1.50039	1.40044
M6PR	-1.72753	1.39979
SIMC1	-1.73003	1.39934
RIDA	1.03417	1.39889
GLA	-2.12109	1.39862
USP4	-0.800244	1.39836
VPS53	-1.03309	1.39784
VPS52	-0.846372	1.3969
PBX3	2.12116	1.39619
LGALS3	-2.63429	1.39559
VPS8	-1.27085	1.3953
CELSR2	-1.64615	1.39486
FAM49B	-0.885233	1.39429
ACOT7	-1.71068	1.39409
PTPRJ	-1.21264	1.39348
MSTO1	1.65259	1.39108
BTF3L4	1.88534	1.3905
GARS	0.377033	1.39036
FDX2	0.964039	1.39026
SMARCAL1	-1.18027	1.38862
DDX21	-0.924839	1.38845
U2AF2	1.74843	1.38823
WDR46	1.06823	1.38769
DSC3	1.70443	1.38608
PRAF2	-1.64017	1.38343
HCK	-1.88107	1.38312
ODF2	-2.17542	1.38209
DSP	-2.39948	1.38124
ORMDL1	-1.98858	1.38102
COQ9	1.18607	1.38029
NAGK	0.665789	1.3793
MRPL55	2.13211	1.37877
ABCA10	-2.33731	1.37602
CEP131	-1.59594	1.37557
FAM20B	-1.48697	1.37391
APAF1	-1.41124	1.37209
FRYL	-2.59933	1.37163
ITIH1	-1.55274	1.37095
RAB2A	-0.7079	1.37078
CBR1	0.523856	1.37041
RXRB	1.14343	1.37033
NFXL1	-1.82017	1.3703
ZSCAN5A	-2.24271	1.37007
NT5DC1	1.09308	1.36951
STRIP1	-1.19687	1.36904
PFDN2	0.731461	1.36824
ACOT13	0.621633	1.36732
NCK2	-1.04662	1.36649
PSMC4	0.696389	1.36556
NDUFS7	2.17539	1.36538
TRAP1	0.716894	1.36516
NDUFB1	1.78577	1.36506
SEMA4D	-1.86129	1.36298
RSL1D1	-1.63467	1.36177
SNIP1	1.64781	1.36149
TTC9C	1.61038	1.36135
GOLGA3	0.686389	1.35945
PTPN1	0.398583	1.35877
RRAGB	1.70342	1.35859
PLEKHF1	-0.83395	1.35821
SMUG1	1.54662	1.35816
WDR26	0.6183	1.35703
ZZEF1	-1.6253	1.35698
RAB9A	-0.666183	1.35694
EVI2B	-0.820194	1.35686
SCLY	1.04323	1.3559
MFSD1	-2.71246	1.35574
ELMO1	-0.461678	1.35524
COPG1	-0.587167	1.35439
SNRPD2	0.743006	1.35417
ACAP2	-0.426328	1.35412
TLN2	-2.35861	1.35241
DOCK11	-1.32698	1.35138
CHAF1B	2.27229	1.35133
GOLT1B	-2.36241	1.35116
FAM50B	-1.58157	1.35044
CLNK	1.56909	1.35033
PDHB	0.507878	1.35027
MBOAT2	-1.37929	1.34924
GAS7	-2.18428	1.34885
DFFA	1.45793	1.34868
RBM42	1.35241	1.34856
WIPI2	1.01109	1.34806
ERAL1	1.39433	1.34797
RPS6KA5	-1.64571	1.34782
ACSS2	-2.30403	1.34726
CDK9	1.28304	1.34559
MAP4K5	-1.1094	1.34521
DIAPH1	-0.451611	1.34513
GABARAPL2	1.22273	1.34488
PPIAL4A	2.50211	1.34442
PRPSAP2	0.748172	1.34407
NONO	1.05635	1.34303
SMAD2	0.503706	1.34122
TRAPPC11	-1.43042	1.34053
GGT2	1.17553	1.33733
OSGEPL1	1.03405	1.33689
EFTUD2	-0.736328	1.33597
GSK3B	-1.36614	1.33544
TFG	1.54628	1.33521
ATXN2L	0.857689	1.33417
PTPRA	-2.01642	1.33346
SNX9	2.24041	1.3311
GNAI2	-0.541889	1.33104
FTH1	0.759667	1.33074
CD14	-2.74856	1.33035
TMEM2	-1.15714	1.33008
TIMM44	1.20357	1.32882
BTN3A2	-1.92408	1.32879
PAICS	-0.418717	1.32865
ACADVL	-0.626133	1.32843
FAM208B	3.07194	1.32782
HECTD3	-0.8383	1.32697
CLPP	0.710967	1.32608
CTDSP1	-1.68309	1.32603
RASSF5	0.620772	1.32557
MINOS1	-2.41907	1.32551
AK1	3.31707	1.32546
HEXB	-1.71413	1.32522
COX17	0.863178	1.3251
UHRF1BP1L	-1.73245	1.3248
BOD1	1.38758	1.32375
C1D	-2.1023	1.32233
UBASH3B	1.34778	1.32197
GATB	0.624489	1.32149
MCU	-1.28146	1.32023
COX7A2	-1.56813	1.32016
C7orf26	1.4343	1.32002
TLR2	-3.15062	1.31958
HDAC7	1.32451	1.31909
IGFBP2	-1.79182	1.3188
DDX39B	0.626356	1.31852
NPM1	2.6495	1.31795
WDR48	-0.75375	1.31609
MED10	1.95986	1.31602
FOXK1	0.452078	1.31574
SCAMP3	-0.817844	1.31521
HMG20A	1.38065	1.31404
CFH	-2.14398	1.31381
KIF2A	-0.689367	1.3133
ATAD2B	-1.19137	1.31294
WDR11	-1.25524	1.31256
ANAPC1	0.843528	1.31193
PHYHD1	2.53972	1.31188
RMND5A	1.27521	1.31181
MSH2	0.350117	1.31179
HABP2	-2.02616	1.31111
TUBB2A	2.12376	1.31018
EMC7	-0.680172	1.31015
NUDT5	0.587867	1.30993
OXR1	-0.7538	1.30976
WDR45	-1.42828	1.30935
HCLS1	0.617178	1.30827
BOLA2	0.783611	1.30795
ANKFY1	-1.08201	1.3073
APOBEC3G	1.24496	1.30718
PCBD2	1.88796	1.3064
DENND4C	-0.584367	1.30605
MTIF3	0.9701	1.30585
ASMTL	0.64835	1.30558
HPSE	-2.41936	1.30496
IRF8	1.27549	1.30384
FOSB	-1.34821	1.3038
CLNS1A	1.95927	1.3034
GCSH	1.58743	1.30325
CAPRIN1	1.52484	1.30288
EXOC3	-0.547067	1.30227
TGFBI	-1.86296	1.30166
SMC1A	-1.86669	1.30126
CBFB	0.516494	1.30055
TM9SF4	-1.82182	1.29985
UQCRH	1.93811	1.29981
ZMPSTE24	-0.912811	1.29973
PRICKLE1	2.06678	1.29943
EDC3	0.596467	1.29934
FCHO2	1.57917	1.29912
ITGB1	-0.953022	1.29863
LARP4	1.68203	1.29841
PAFAH2	-1.40222	1.29838
CCDC58	0.977494	1.29779
ANKRD28	-0.343144	1.29769
SMNDC1	0.819983	1.29766
NSDHL	-0.712378	1.29731
TRIOBP	-1.73227	1.29699
MSL2	0.622333	1.29633
RPS20	0.6542	1.29619
ZNF446	1.81043	1.29472
ALDH6A1	0.792344	1.29443
CDK5RAP2	-1.42657	1.29187
PLEKHA1	-1.68722	1.29158
PRKCE	-1.18637	1.29003
PPCDC	1.6678	1.28994
SSBP2	-0.759511	1.28935
MTOR	-1.21452	1.28912
CASP1	-1.32873	1.2876
TSFM	0.689244	1.28695
HTATIP2	-0.773961	1.28652
PTBP3	0.83405	1.28647
PPIB	-0.512222	1.285
EMB	-1.51304	1.28451
GPR183	-1.68824	1.28375
VPS33B	-0.6088	1.28332
MAST4	-2.61861	1.28317
SLC39A11	-1.21133	1.28123
RPA1	0.689456	1.28122
ALG10	-0.641889	1.27986
FMOD	-1.7491	1.27946
DPYD	-3.06416	1.2789
LRCH1	-1.03214	1.27834
SIGIRR	-0.854561	1.27737
ANTXR2	-1.75965	1.27699
CDC37L1	1.33547	1.27661
XIAP	0.649861	1.27604
KLF16	1.79204	1.27532
ABCC1	-1.23389	1.27387
PMPCB	0.560722	1.27375
GAK	-0.718644	1.27271
GAPVD1	-1.2667	1.2716
AFF2	-1.72822	1.27053
PDE4DIP	2.05575	1.26921
NSFL1C	0.812622	1.26831
POLR2I	0.67725	1.26751
FCMR	1.51426	1.26637
RASSF2	0.619672	1.2645
NEDD9	-1.41354	1.26399
NIT1	0.632411	1.26264
LILRB2	-1.20746	1.26259
MYLK	-1.00184	1.26225
MTAP	0.783183	1.26157
RPIA	0.924994	1.26156
DHCR24	-2.64383	1.26142
MAGT1	-1.53556	1.26049
PAH	-1.61021	1.259
FKBP15	-0.933133	1.25839
TXN2	2.10282	1.25772
APLP2	-1.39809	1.25703
LGALS8	-0.9482	1.25576
PAPSS2	-1.75297	1.25447
BAZ2A	-1.42381	1.25409
MCAM	1.37906	1.25402
FCRLA	2.51567	1.25298
MED12	1.44002	1.25276
LMAN2L	-1.17166	1.2522
DYRK1A	-1.35228	1.2513
PEX14	1.00451	1.25019
CYB5B	0.587083	1.25009
ANPEP	-2.37757	1.24981
WIPF1	0.606661	1.24936
IGBP1	0.701467	1.24767
HSD17B7	1.36237	1.24727
RBP7	-2.05956	1.24714
C9orf78	0.81305	1.24535

## Sheet: PXD002004
Supplemental Table2b: Processed data from proteomic dataset PXD002004
Genes	Log2(FC)	-LOG10(p value)
TOX2	2.38792	4.3228
PIGR	2.22591	4.90392
CKAP4	1.88402	7.74938
CLNK	1.83402	4.36616
PYHIN1	1.73982	6.03071
EPS8L2	1.68947	5.59277
BIN3	1.62329	7.7787
GCHFR	1.48399	4.96724
CDK14	1.42248	7.83883
INPP5F	1.37733	4.91391
CCDC88A	1.37203	6.61404
COL9A2	1.28682	6.63529
CD5	1.23444	5.05812
DNMBP	1.2254	7.56287
ZFPM1	1.18149	6.61404
MAP2	1.1703	4.59906
AP1S3	1.16865	6.52478
GCLC	1.16282	5.99179
PEBP1	1.15811	6.28551
PFN2	1.1464	3.92921
DCLK2	1.14456	3.4643
ATN1	1.1443	5.86571
TRAF1	1.07564	4.96097
FTL	1.06809	1.97379
TRIM72	1.06761	2.45611
HNRNPLL	1.06123	3.67492
SPTBN2	1.05641	2.8419
PTMS	1.05415	1.84215
IGF2BP3	1.04001	1.73011
SPATS2L	1.03128	2.8295
TP53I3	1.03038	3.9603
HMOX1	1.03002	6.31978
C5orf45	1.02572	3.9146
ALDH5A1	1.02522	4.10204
DFNA5	1.02505	3.58654
FUS	1.01572	4.05124
ESCO1	1.00526	6.21572
SNX18	0.997788	7.20106
ETV6	0.989388	6.06134
CBX7	0.986873	6.20687
GLYATL2	0.977088	2.91805
CHDH	0.95805	4.10062
HMGN1	0.957474	3.14644
CDKN1B	0.948531	6.22478
STARD7	0.93695	4.21168
GBP2	0.936561	4.05355
CDYL2	0.935264	4.36651
GRAMD1B	0.910578	2.11698
UBE2G1	0.901581	4.88449
LAX1	0.894854	4.85033
ECI1	0.89362	5.2913
FILIP1L	0.8912	4.40413
FGF2	0.882142	2.09819
OXLD1	0.876833	3.9421
TRAF3	0.873844	2.20952
HMGN3	0.872437	2.65376
USP11	0.870405	6.28135
GNAO1	0.867279	1.69204
PRDM2	0.857693	5.80696
SGK223	0.852368	7.23794
ALDH3A2	0.848726	4.48163
WEE1	0.84249	4.3649
WIBG	0.810625	5.06859
NPEPL1	0.809346	4.99602
PTPN22	0.805548	5.76048
AGFG2	0.796521	6.68116
JUND	0.791293	4.36757
ROR1	0.789463	4.13363
ACADM	0.788385	6.63837
RPA1	0.788207	5.91496
BCL2	0.783705	3.81708
ALDH6A1	0.769129	5.89675
CD6	0.76096	3.53049
FCHO2	0.759105	4.41615
ST14	0.756514	4.21778
ARID5B	0.755246	5.4021
ABR	0.749358	4.1905
CLEC17A	0.747134	3.65732
FTH1	0.746186	1.42457
HIBCH	0.744531	3.39857
DGKA	0.740553	3.81708
ZFP64	0.736936	4.21582
EPB41	0.735281	5.6615
SOD1	0.733524	6.12419
HIST1H1C	0.7333	3.9819
ZBTB24	0.731507	3.90688
STAM	0.725721	5.01062
CMC4	0.724722	4.03067
BAZ2A	0.718003	6.73873
ATP1B1	0.716544	1.41958
PTPN2	0.713588	4.06524
NLN	0.708879	2.84266
SYNE2	0.707816	3.282
GSTP1	0.704456	2.70533
GLO1	0.703075	3.07382
IVD	0.70179	4.77573
BROX	0.700519	4.3304
RPA3	0.69648	5.23468
RBM48	0.693169	2.36403
PEG10	0.692852	3.09949
BMI1	0.687336	5.65673
AKAP12	0.684219	1.72935
DMD	0.683672	1.99202
ATXN1	0.677727	2.93223
TOP1	0.676291	5.49023
NTPCR	0.675819	5.02905
FCRL5	0.669582	2.86584
SHMT2	0.664827	4.7287
FAM102A	0.659098	3.41262
STAMBPL1	0.658914	5.87125
PPTC7	0.657534	4.21778
HSPE1	0.657359	4.88313
PCBD1	0.656796	3.67422
LMO7	0.652005	2.4227
RP9	0.651936	6.10363
SS18L1	0.64337	1.92877
ZBTB32	0.64086	2.87807
PTPN7	0.639576	4.99028
SMARCC2	0.636474	7.83883
TMCC3	0.634259	3.6468
MYEF2	0.633076	1.84341
HDAC7	0.631164	5.29541
AHNAK	0.630244	4.00474
ZNF831	0.629342	4.85933
ATP2B4	0.628441	4.24255
TLK1	0.625888	5.4021
PHF10	0.622654	6.75113
ATPIF1	0.615223	3.5246
ZMIZ2	0.612308	4.94774
DIABLO	0.611352	5.18332
FBXO18	0.606644	4.88449
THYN1	0.606594	4.91422
APOBEC3G	0.603865	4.02519
PASK	0.600483	4.42926
CELF2	0.598763	5.67443
PEAK1	0.598324	4.42142
CYB5R2	0.597819	1.73326
KLHL14	0.59753	3.03949
ALYREF	0.59569	4.00753
PLCL2	0.594503	7.51544
FAM103A1	0.592084	5.10021
PRPF40B	0.591411	4.18004
ACSF3	0.590327	3.91504
CCSAP	0.589389	3.40471
MIER1	0.587323	5.072
ZAP70	0.582915	1.72935
WDR91	0.581364	4.83444
RING1	0.580778	4.88381
SRSF7	0.580351	5.22794
ACOT13	0.579068	3.97008
ZNF414	0.57874	4.56987
MECP2	0.576746	3.2988
TRA2B	0.576626	6.54452
RSRC2	0.57301	6.07439
SGPP1	0.571823	2.99822
NXT2	0.571478	4.83328
MORC3	0.569658	3.55653
FAHD1	0.569512	6.34752
BCLAF1	0.567035	6.43737
LRMP	0.5651	4.21001
ZMYM2	0.56376	5.58618
NFATC1	0.561757	5.90201
LRRC16A	0.561754	4.29787
GNPDA1	0.557751	4.51465
FAIM3	0.555896	2.43568
TMPO	0.553045	4.21448
BRD8	0.551797	6.6805
NT5DC3	0.549649	2.90268
LCK	0.54929	3.5441
CETN3	0.548516	2.6448
ZNF280D	0.546638	4.01188
FDX1L	0.545749	3.08117
INO80B	0.545568	4.08178
C16orf87	0.545336	3.66446
CBR4	0.544024	3.21315
ZCCHC8	0.543976	7.51544
CRYZ	0.543747	4.13363
FAM50A	0.541288	4.16612
SMCHD1	0.54037	5.97077
IKZF3	0.540018	6.69595
SRSF9	0.538734	5.8953
ZSCAN29	0.537764	5.43532
NGRN	0.536258	4.29106
AIP	0.535596	4.82622
BCL7C	0.532783	3.39833
IRF2BP1	0.529348	6.35617
MORF4L1	0.529188	5.52387
CBX5	0.528423	4.21778
NOSIP	0.528179	4.12873
PMPCB	0.525427	4.40887
RAB43	0.524642	3.1873
MCCC2	0.523438	5.80644
NONO	0.522088	5.35518
HRSP12	0.522064	4.12895
ING5	0.521828	4.89873
NUDT15	0.520663	3.8798
DERA	0.520347	3.49194
CCDC6	0.520063	4.46453
GMDS	0.51963	3.33872
ACIN1	0.519402	6.01709
RNH1	0.518802	4.10204
ALOX5	0.518162	4.57492
FCRL2	0.518121	1.67471
ACSF2	0.518047	3.08189
NCOR2	0.518016	5.4038
SPRYD4	0.516816	4.53446
SDHAF2	0.516567	2.80452
TCF3	0.514442	3.91101
HIVEP1	0.512127	4.79337
PPIG	0.511957	6.04963
NHP2L1	0.511452	4.70121
FERMT2	0.511073	1.76865
PRMT1	0.510648	5.0715
ARNT	0.51054	3.66801
C19orf53	0.510009	3.96052
CABIN1	0.508636	4.82622
EZR	0.508398	3.7581
ING1	0.50762	4.27396
NFIC	0.505832	4.22128
NSF	0.505701	3.27801
ZNF275	0.505239	4.52433
RBMX	0.504401	6.61404
DAPK3	0.503152	4.70823
RBM8A	0.502489	6.30916
ZMYND8	0.500536	7.51544
IRF2BPL	0.500095	4.56987
NMNAT1	0.498953	3.65079
CREBRF	0.49711	4.91128
PLCG1	0.495066	3.6415
HIST1H1E	0.491991	3.00661
SART3	0.491985	6.11023
PCGF5	0.491377	3.87739
EHMT1	0.491022	6.4792
WARS	0.490806	2.40831
CCDC117	0.490295	3.16461
MPHOSPH8	0.490049	4.65995
RANBP3	0.488597	4.16793
MATR3	0.488522	5.36672
GNG2	0.488455	4.54641
CPSF6	0.487158	6.65031
RCOR3	0.485679	4.77911
USP8	0.485448	5.34927
TPRG1L	0.482915	3.35272
ANXA11	0.482402	4.47099
GATM	0.480974	2.76725
DPY30	0.480483	5.15495
SRSF10	0.478622	5.46196
MFAP1	0.478318	6.30916
MNAT1	0.476261	6.51909
FAM98B	0.476016	4.78257
CFLAR	0.47591	3.6785
SUGP1	0.474851	3.30215
KIAA1551	0.473976	3.70046
ILF2	0.473965	5.38101
HNRNPC	0.473955	4.89337
JADE2	0.471761	4.00753
LSM2	0.471221	4.31363
TRIAP1	0.470522	3.20691
BBC3	0.468693	1.84399
PBXIP1	0.468225	2.84115
TSTD1	0.468139	3.36435
CTBP1	0.467465	2.78995
ZBTB38	0.467269	2.38713
NPM1	0.466632	5.56837
ZHX2	0.46514	6.00474
ST6GAL1	0.464563	3.73108
KHDRBS2	0.463213	2.79216
FIZ1	0.462877	3.99145
XPNPEP3	0.462422	3.86804
HERC5	0.46186	2.07947
ATF7IP	0.460912	2.6181
ARGLU1	0.46047	4.75625
RNPS1	0.460247	5.41224
DHRS4	0.45952	4.28776
PPP1R8	0.459259	6.71203
RPRD2	0.459165	5.80313
ECHS1	0.458032	3.82663
BUD31	0.458009	5.26503
HNRNPUL2	0.457701	4.55743
RNMT	0.456765	4.49074
SNIP1	0.455699	3.93278
ZCRB1	0.45519	7.5381
AIM1L	0.453612	2.94496
ACADS	0.453483	2.86584
TBL1XR1	0.453294	3.61197
HIST1H2BA	0.453147	3.28505
ABCB10	0.452671	1.48659
HNRNPK	0.452451	5.26824
CCDC174	0.45165	4.36554
PIP4K2C	0.450688	4.64565
PABPN1	0.450663	4.99868
RXRA	0.450337	3.07287
PPIA	0.450249	5.11969
PCYOX1	0.44997	2.6409
TAF9B	0.448399	3.5535
BANF1	0.448222	3.50734
HNRNPR	0.448103	4.9241
ATF2	0.44745	4.85682
FKBP5	0.446232	1.56607
POLR2I	0.445914	5.38131
RBM12B	0.445381	5.46966
C3orf33	0.445031	3.78886
GGA1	0.444572	4.75293
TAGAP	0.444233	2.28486
TMLHE	0.443857	3.20688
CMAS	0.443285	4.4527
RBM12	0.443181	5.77227
LENG1	0.442882	4.64293
GLS	0.442741	4.13586
DUT	0.442093	4.84653
CUL4B	0.441887	3.89662
PSPC1	0.440577	4.1618
HMGN4	0.440573	2.53345
MPHOSPH6	0.439868	6.30916
LANCL2	0.439024	3.82663
ZCCHC10	0.438918	4.20898
GPATCH1	0.438848	5.38131
FIP1L1	0.438773	4.72561
SIT1	0.437957	5.18993
RBBP6	0.437745	5.19396
HDGFRP2	0.437449	5.19059
CLASRP	0.436423	4.14167
SFPQ	0.436305	5.68106
RBMXL1	0.435643	4.01116
HMBS	0.434716	4.34748
TLE4	0.434566	2.14549
ETHE1	0.434544	3.46662
INO80D	0.434372	3.84644
MSI2	0.434159	4.88449
HMGB1	0.433482	3.99854
SH3GLB2	0.433168	4.28811
ZNF830	0.432707	3.96181
SAFB	0.432407	4.49136
PLEKHA2	0.432352	3.28058
TP53BP1	0.43222	4.04834
SNX9	0.432116	2.76354
ARMCX2	0.431819	1.67473
AFP	0.431706	1.64578
SRSF4	0.431661	4.29781
RRAS2	0.430571	3.02646
ILF3	0.430359	5.8888
ING4	0.430216	4.88212
CCDC94	0.429709	4.96097
SETDB1	0.429593	3.2386
PMPCA	0.429535	4.74597
SCRN2	0.429444	2.17182
HSPA1L	0.428638	1.90901
SLFN5	0.428048	1.52241
CAAP1	0.42748	4.022
PSIP1	0.427087	2.63958
C1orf174	0.426731	4.41661
TATDN3	0.425232	4.70977
SMARCE1	0.424727	5.44589
ZC3H4	0.424589	4.30774
MAPK8	0.424339	3.46932
KDM3A	0.424206	5.02905
HMGCL	0.423598	3.39447
CD2BP2	0.423235	6.80918
MORF4L2	0.423177	2.45046
EXOSC5	0.423146	4.45222
THOP1	0.423085	4.1049
NADK	0.422771	2.89972
SLTM	0.422639	4.5221
THAP4	0.422318	5.43082
DDB2	0.420978	4.01116
PHF3	0.420655	4.4854
ZNF346	0.420026	5.39989
NIPSNAP1	0.420008	4.58094
C19orf43	0.419894	4.31243
RAI1	0.419516	3.90265
RBPJ	0.418914	2.46358
WBP11	0.418654	7.5098
SCAF11	0.4186	4.03949
HSD17B8	0.418157	2.62092
SART1	0.417881	5.19059
HIRA	0.417618	3.87033
UBXN7	0.417324	3.84453
GABPB1	0.416682	4.45425
DGCR14	0.415489	5.05797
GPT2	0.41497	1.45643
SUPT4H1	0.414914	4.84004
ASH2L	0.414762	4.52857
RASSF1	0.414113	3.59465
HSPA4	0.413888	4.1008
KDM5A	0.413793	4.71264
WBP4	0.413534	5.30493
ID3	0.412737	4.35826
FCER2	0.412526	2.45889
HP1BP3	0.412295	2.64804
TOM1	0.411141	3.56317
PDE4DIP	0.410989	3.02949
FAM3C	0.41081	2.50483
C8orf82	0.41009	2.78128
CSTF2	0.409928	5.31076
DDX24	0.409861	2.4597
SMARCD1	0.409508	5.072
DEK	0.408077	3.20758
ATPAF2	0.408018	2.88255
CPSF1	0.406861	5.52142
SF3B4	0.406573	4.26269
HIST1H1B	0.405602	3.64933
RNF2	0.405035	3.71038
NAB2	0.404806	6.09978
ZNF148	0.404721	5.0431
UBQLN2	0.404459	3.18717
FGR	0.404336	2.39593
PPP1R10	0.404332	4.86265
SBNO1	0.40308	4.16356
RREB1	0.402489	3.91204
HBP1	0.402327	4.10409
FOXP1	0.401775	1.97059
RTFDC1	0.401622	3.90666
ZNF609	0.39935	5.29058
ARHGAP12	0.398144	3.81678
AKR1A1	0.39742	3.27956
FBXO21	0.397374	1.68494
NSRP1	0.397354	4.22119
SRP9	0.397147	4.09877
U2AF2	0.396939	5.66862
MCCC1	0.395947	4.85682
EPC1	0.395668	3.60602
HNRNPA2B1	0.395635	4.87664
MAK16	0.395134	4.78956
KRCC1	0.394815	4.43225
HMGB3	0.394394	1.88267
PANK2	0.393797	2.85755
SIPA1L3	0.39323	3.14629
DDX23	0.392963	6.00701
DNLZ	0.391551	2.88053
RPRD1B	0.391171	4.91787
ZNF638	0.39018	4.65411
LSM7	0.38983	5.17245
U2SURP	0.389824	4.7248
HIST2H2AB	0.389055	2.63142
HMGXB4	0.388485	5.58483
SREK1	0.387928	4.2152
WARS2	0.387823	4.37223
POLD3	0.387392	4.96899
NT5C2	0.387117	2.75572
MED4	0.387085	4.95512
FDXR	0.386491	1.75006
TXNDC5	0.386257	1.66552
RAE1	0.385871	4.60022
RSBN1	0.385432	4.50562
MEAF6	0.385139	4.06524
RSF1	0.384341	3.77058
EXOSC7	0.384335	5.20611
GABPA	0.384286	4.8871
PCCA	0.384111	4.2622
DLGAP4	0.384088	3.24332
MBNL1	0.383413	4.35814
TAF7	0.383407	3.59971
HOMER3	0.383085	1.6491
NUP210	0.383079	4.25558
NUP35	0.382867	4.06264
SF3A2	0.382656	4.09874
ASF1A	0.382606	3.19235
SUDS3	0.382512	4.82622
SPEN	0.382387	4.31799
BCL2L11	0.382029	3.63651
RBM26	0.381796	4.00995
MED10	0.381476	5.23041
NCOA3	0.381359	4.93497
NT5DC1	0.381184	2.97474
CIRBP	0.38113	2.69488
CCNT1	0.381098	5.77367
ZNF687	0.381031	6.3565
RBM14	0.380878	5.51588
HNRNPA3	0.380358	4.75974
PPHLN1	0.380189	5.75979
MPG	0.379901	3.75807
JMJD1C	0.37975	4.60793
SLC35F6	0.379515	2.17054
KIAA0907	0.379395	4.15289
BRD4	0.379242	4.12924
ZC2HC1A	0.379121	2.20214
CCDC77	0.378961	3.53113
HNRNPF	0.378865	5.91773
ZFR	0.378603	3.93113
SEPHS1	0.37796	5.80525
PARP4	0.377596	2.98684
RBM5	0.377252	5.90201
CHEK2	0.376727	3.51761
ATXN7	0.376513	4.25407
IK	0.376391	4.775
FAM208A	0.376337	5.85095
PHF21A	0.37594	3.27801
DESI2	0.375073	4.78045
HNRNPAB	0.374325	3.95842
THRAP3	0.374286	4.4511
TCEA1	0.374261	3.44589
CIR1	0.374234	4.7509
HMGB2	0.374205	4.2304
SMU1	0.374164	3.86804
RRM2B	0.374147	3.94981
SPAG7	0.373897	3.80998
KHDRBS1	0.373818	7.32948
TRIM28	0.373516	4.11697
ZBTB40	0.372882	4.27261
LUZP1	0.372168	1.95024
UBQLN4	0.372041	5.68518
ADO	0.371842	3.40604
RNF126	0.37179	3.83568
ZC3H14	0.371622	4.55931
HEBP2	0.371589	2.50793
ERP29	0.371556	2.61335
ACAA2	0.371383	3.17895
RTCA	0.371327	3.51012
ERH	0.371326	4.42931
MCM3	0.371179	4.51758
CCNK	0.370886	1.88085
RCC1	0.370821	4.1085
SF3B3	0.370229	4.38152
PHF23	0.37017	4.24255
SCRN1	0.369835	3.52271
NCOA5	0.369646	5.07524
LYRM2	0.369031	2.96936
LEO1	0.368916	4.16671
C1orf35	0.368603	3.39579
CDK12	0.3686	4.15237
HNRNPH2	0.368021	5.35518
SMNDC1	0.367658	3.60266
SFMBT1	0.367171	3.10167
PRPF38A	0.366896	4.44498
DNAJC8	0.366818	4.49952
RRP15	0.366633	3.39857
HSD17B10	0.366327	4.77573
HNRNPM	0.36622	4.91827
HMG20B	0.366153	5.22325
HNRNPD	0.366112	4.51758
RPL35	0.366058	3.37134
SRRM1	0.366049	3.55306
ACSL1	0.365674	2.05867
H2AFX	0.365529	3.87762
CPSF2	0.364636	4.53446
SNW1	0.36448	5.07775
RBBP5	0.363043	4.4991
SMEK1	0.361348	2.71242
CCDC141	0.361075	2.91005
NPTN	0.361018	3.35972
APC	0.361013	1.968
NKX2-2	0.359519	2.98464
SAP18	0.359329	3.81048
KMT2D	0.359257	6.22435
DPF2	0.359218	4.49343
DDX1	0.35905	4.63294
SPICE1	0.359047	3.49569
SNRPF	0.359039	4.14871
POLD4	0.358294	4.74623
BAHD1	0.357951	3.37229
FLOT1	0.357762	1.38628
MAPK13	0.357567	2.00213
CSTF1	0.357497	4.1085
IRF9	0.357274	4.15168
ZGPAT	0.357209	4.64014
TBX21	0.357065	2.0492
ANXA5	0.356548	2.83973
ANKRD12	0.356491	3.5095
SCLY	0.356167	3.14491
CDC5L	0.356075	5.9145
HDAC3	0.3559	4.77293
WDR81	0.355376	3.3371
FAM136A	0.355027	2.05519
BAX	0.354337	3.16656
PGAM1	0.354253	5.14755
SNRNP40	0.354191	5.47553
NABP2	0.354007	3.86666
TSFM	0.353897	2.33984
AGGF1	0.353804	4.12908
PRKCSH	0.353487	3.17895
EP300	0.353266	4.91546
PHF6	0.352657	4.14877
PTGES3	0.352426	4.5426
NDUFAF3	0.352237	4.2304
ANP32A	0.352183	4.23099
MDC1	0.351998	4.33542
GTF2B	0.351993	4.47891
PML	0.35179	2.44806
ELF2	0.351571	2.86612
GPATCH8	0.351236	3.9916
NCL	0.350735	4.10409
EXOSC2	0.350735	3.59666
CCDC12	0.350216	3.18955
LSM6	0.349962	4.91229
WHSC1L1	0.34994	2.63154
NUCKS1	0.348507	3.21968
SAE1	0.348295	3.47315
NDUFAF4	0.348031	3.23799
SPATS2	0.34789	2.51633
SF3B2	0.347698	4.64164
ATF7	0.347442	2.46476
CIZ1	0.347252	4.94633
SDE2	0.34724	3.15878
CXXC1	0.346964	4.7287
PCM1	0.346872	4.38572
RBMX2	0.346184	5.84495
CSTF3	0.345659	4.33815
TWF1	0.345563	2.48084
CORO1B	0.345196	1.60657
ISCU	0.345188	4.07765
MIEN1	0.344688	3.39886
SRSF11	0.344386	5.01607
TPR	0.343978	4.9241
CPSF4	0.343931	4.74669
SUCLG2	0.343923	4.31071
LTA4H	0.343909	3.49342
HMG20A	0.343655	4.38572
DNMT1	0.343475	3.88561
TADA2B	0.343314	4.78257
RNASEH1	0.343288	4.04756
DKC1	0.343269	3.77724
MED15	0.343195	4.45735
ZMAT2	0.342942	4.39961
SCAF4	0.342355	4.48761
OXCT1	0.342334	2.97299
GTF2E2	0.342216	4.16793
PCYT1A	0.341744	3.2428
ELMSAN1	0.341588	4.31058
NOL12	0.341512	5.13971
NXT1	0.341284	3.46762
MTHFD1L	0.341203	2.04513
C17orf80	0.34086	4.86952
PQBP1	0.340749	4.88449
CBX3	0.340563	3.40471
TERF2	0.340487	2.809
LUC7L2	0.340197	3.85094
CENPC	0.339879	2.99042
GALM	0.339599	1.97791
UBTF	0.33937	5.4021
CIC	0.33921	4.74824
FOXN3	0.33914	2.58359
EAPP	0.338625	4.70876
GGACT	0.338327	3.71866
ACTR8	0.338198	4.53445
PHF14	0.338074	3.44589
C14orf166	0.337436	4.35759
RBM10	0.337416	4.71164
ELL	0.337096	4.74389
BOD1L1	0.336642	4.88381
RBM25	0.336519	6.30916
GATAD1	0.336396	2.91505
NUP62	0.336298	4.13596
ZNF428	0.336002	2.21329
LSM3	0.335886	5.28043
HMOX2	0.335539	3.06198
HNRNPH3	0.335148	4.17202
SRSF3	0.33513	4.20655
PHC2	0.335022	3.17891
NFATC2IP	0.334622	4.34056
SP4	0.334061	3.12838
LYRM5	0.333832	2.39785
WDR33	0.332663	6.36919
HADHA	0.33221	3.81564
NUMA1	0.332158	2.47178
RBM45	0.332106	5.18619
API5	0.331975	5.01576
PDPR	0.331911	2.41018
MCM5	0.331407	3.51215
CWF19L1	0.331025	4.59306
CHAMP1	0.33014	4.22925
METTL1	0.329807	3.84446
DMAP1	0.329589	5.31996
RPL14	0.32934	1.31116
SNRNP200	0.329286	5.43082
PGAM5	0.329083	2.61518
C2orf43	0.328855	5.66787
SRRT	0.328588	6.28551
FMR1	0.328358	4.11952
ADAR	0.328312	4.39246
SAFB2	0.327569	3.78008
LYRM4	0.327163	3.91893
PAF1	0.327079	4.38282
ZFP91	0.326027	5.36102
SKIV2L2	0.325268	6.97908
LMNB2	0.325201	2.14338
RBM6	0.325108	4.82978
PUS10	0.324886	4.22233
HABP2	0.324747	3.22739
DYNC1LI2	0.324599	4.06728
EFTUD2	0.324242	4.88177
MALSU1	0.324097	3.84453
BRMS1	0.324048	5.30239
ACTL6A	0.32391	4.89019
SOX11	0.323908	2.3452
DR1	0.323859	4.00753
RNGTT	0.323675	4.60793
APPL1	0.32359	3.88561
SNRNP48	0.323195	4.29671
SNRPD1	0.323155	4.52016
NUDT21	0.322737	4.8602
CREBBP	0.322463	3.93244
PPP4R2	0.322255	2.71164
UQCR11	0.322213	3.36068
ACYP1	0.321964	1.77667
PHF1	0.321886	3.49521
BCKDHA	0.321853	4.10239
SAP130	0.321662	4.57508
APOO	0.321228	4.25176
BANP	0.321203	4.15237
LMNB1	0.320946	2.68297
PNN	0.320753	4.5427
ACY1	0.320468	2.44418
S100A4	0.320405	1.24798
ICAM3	0.320356	2.96482
CWC27	0.320177	3.89905
HIST1H4A	0.319286	2.65128
AFF4	0.319152	2.85483
LOC102724594/U2AF1	0.3187	5.93792
MED8	0.318093	4.77161
RPUSD2	0.31803	4.07932
BRD7	0.317729	2.48407
ZNF326	0.317538	3.89062
EXOG	0.317442	2.84202
AK3	0.317424	2.54746
S100A10	0.317253	1.30279
KHSRP	0.316854	3.64196
GTF2H1	0.316737	4.03942
SUPT16H	0.316736	5.79296
NELFE	0.316479	4.15375
NUP37	0.316431	3.86666
TERF2IP	0.316197	3.36285
MDH2	0.31619	3.94889
NFS1	0.315975	3.90666
KIAA0226L	0.315765	4.91229
MSL3	0.315629	3.26338
PRPF4B	0.315518	4.98263
NLE1	0.315423	3.13732
PPP1CC	0.315408	3.76979
CXXC5	0.314905	3.91946
BAG4	0.314842	2.39797
CCDC106	0.314635	2.31993
PRPF4	0.314403	6.80918
FUBP1	0.314141	3.97601
ELAVL1	0.313457	3.92468
UBA2	0.313068	3.82479
RFXAP	0.31281	2.9083
CUTC	0.312122	2.45988
C11orf68	0.311851	3.54086
SRSF5	0.311546	2.91543
METTL3	0.311285	3.5002
SNRPE	0.311235	4.51758
C15orf57	0.311132	2.39211
DCUN1D1	0.310984	2.76725
HSPA9	0.310393	3.3371
MTIF3	0.310228	2.38662
FLOT2	0.31013	2.1006
GAB2	0.310065	2.50739
TIMM44	0.309839	2.93006
SERPINH1	0.309197	1.83418
RFC4	0.308678	4.13479
SYMPK	0.308289	5.18619
TEFM	0.30792	3.6168
SUPT6H	0.307883	4.62369
CTC1	0.30762	3.78324
RSBN1L	0.307274	3.43104
JPH2	0.30703	2.27713
ZRANB2	0.306891	4.49952
PNISR	0.306669	4.51148
NDUFAF2	0.306428	2.03281
AIFM1	0.306089	3.14297
ISY1	0.305858	3.38522
PRPF40A	0.305719	4.6403
DNAJA3	0.305347	3.74534
BUB3	0.304927	3.91473
DDX17	0.304828	4.41905
SKIL	0.304707	2.96957
SERF2	0.304499	1.85355
RBM17	0.304351	4.33713
TPI1	0.304284	4.37207
RFC2	0.30406	4.14087
TCERG1	0.303727	5.39038
RBM22	0.303714	3.93799
CPSF7	0.30311	3.81114
BBX	0.302912	4.55365
POGZ	0.302829	4.63294
GALNS	0.302703	1.50277
ZNF581	0.30265	2.92747
PFKM	0.302634	2.10595
BOLA3	0.30257	2.04826
SSU72	0.301578	5.04628
CCAR1	0.301115	4.89873
CCDC137	0.300986	2.97071
TSSC4	0.300894	5.73272
TXNRD2	0.300887	1.98811
CYTH1	0.300479	3.49666
PPIL4	0.300256	2.13977
HNRNPUL1	0.300209	3.74534
TXN2	0.300206	2.6793
POLR2K	0.299945	3.34983
ZMYND11	0.299449	2.52059
KLF2	0.299294	3.03331
C17orf49	0.299288	3.08493
CHD6	0.299202	3.71038
SLC25A26	0.299137	2.60886
ZNF292	0.298807	2.37131
COTL1	0.298592	1.93503
HCFC1	0.298396	3.94678
RMDN1	0.298346	3.3076
RSL24D1	0.298184	3.0979
GLTSCR1L	0.297379	3.51761
METTL7A	0.297317	1.90002
SNRNP35	0.296988	2.91122
HTATSF1	0.29697	3.73329
CTPS2	0.296853	2.40507
ILKAP	0.296688	4.54297
ZMYM3	0.296606	2.89653
ARID4B	0.296587	3.24773
EXOSC6	0.296501	4.85682
NDUFC1	0.296277	3.38149
NOP10	0.296267	3.79475
CCBL1	0.296185	1.97511
HNRNPL	0.296104	3.80396
PUF60	0.295938	3.6402
YLPM1	0.295194	4.81033
PI4K2A	0.295122	3.43277
TAX1BP1	0.294986	3.6842
ELF1	0.294808	3.84644
NUP98	0.294741	4.4444
ENTPD1	0.294489	1.52429
HADHB	0.293891	3.38523
TCF20	0.293751	3.61595
DGCR8	0.293581	3.76979
GPKOW	0.293579	4.1957
NAGK	0.293532	2.71828
RNF20	0.292964	4.12908
THOC5	0.292677	4.42791
SF3A1	0.292389	4.07774
FNDC3A	0.292346	1.82789
EXOSC8	0.291819	3.75653
ZBTB4	0.291812	2.33561
PMS2	0.291797	4.27946
C11orf58	0.29159	3.54808
NFAT5	0.290886	1.72594
POLR2J	0.290674	4.10071
APEX1	0.290599	3.81424
RBM19	0.29052	4.98072
SFSWAP	0.290404	3.38038
HMGN2	0.290349	2.12207
ANP32E	0.29026	2.11759
SF3A3	0.290105	4.70034
RTCB	0.28983	4.20001
MECR	0.289423	3.0488
YEATS4	0.289376	4.37223
ELAC2	0.28923	3.66775
SIRT5	0.289153	2.97071
BCAT2	0.28896	2.13338
HELLS	0.288802	2.80737
WIPI2	0.288213	3.28115
RFC1	0.288144	3.35848
PUS7	0.287948	1.5919
HSD17B11	0.287756	1.99122
S100PBP	0.287613	3.59465
NDUFV3	0.28759	2.68292
CTCF	0.287523	3.83602
SIRT3	0.287347	4.10534
AKAP2	0.287329	1.96278
C11orf54	0.287145	2.91195
APOBEC3F	0.287116	2.80328
C17orf85	0.286853	6.04626
FOXO1	0.286555	2.94323
PGLS	0.28648	3.05384
DDX41	0.286394	4.00557
HSH2D	0.286264	2.86597
INIP	0.286154	4.37223
SNRPD3	0.286139	4.11536
FAM178A	0.285772	2.32157
HSPD1	0.285488	3.48559
LEMD3	0.28536	2.05531
TMSB10/TMSB4X	0.28504	2.84639
SH3BP1	0.284824	2.35776
LLGL2	0.284769	1.26662
PRKAR2A	0.284281	3.49573
ESYT1	0.283971	1.9879
ADNP	0.283794	3.20307
RNF40	0.283442	4.01992
CWC15	0.283328	5.04041
KDM1A	0.28326	3.76979
SIRT7	0.283113	3.06658
NSUN5P2	0.283088	1.89223
OGDH	0.282958	3.48243
RNPC3	0.2828	4.53224
ZNF384	0.282679	3.35325
CTR9	0.282627	5.00786
PEPD	0.282438	3.4466
QSOX2	0.282342	2.32221
RASSF3	0.282318	2.08336
CENPB	0.281916	2.94075
TMEM201	0.281394	2.9696
POLR2G	0.281262	4.7287
SP3	0.281189	1.9562
ABHD14B	0.281025	2.57746
HDAC1	0.280934	3.87136
RUVBL1	0.280851	5.14896
NKTR	0.28035	4.94379
LONP1	0.280135	3.60294
AK2	0.280125	2.9686
CEP57	0.279698	3.20768
LUC7L3	0.279466	3.50063
TCOF1	0.279392	4.50785
PRKRIP1	0.279363	3.031
CYB5R4	0.278388	2.91966
NTHL1	0.278313	2.66323
XRCC6	0.278278	4.70121
TACO1	0.278097	4.80236
ISG15	0.277777	1.47195
CWC25	0.277669	2.9173
PDP1	0.277607	3.04042
VEZF1	0.277544	2.21402
DFFA	0.277272	4.19702
CHTOP	0.276969	2.68292
HNRNPU	0.276724	4.13586
MSL1	0.276422	2.5853
ZCCHC7	0.276346	2.95081
POP7	0.276319	1.89997
RECQL	0.276279	2.68292
TRIM33	0.27551	4.22784
CLYBL	0.27543	2.18857
XPC	0.275302	2.23919
ZNF143	0.274914	2.88785
C17orf104	0.274849	2.34918
NPLOC4	0.274844	1.69127
MLYCD	0.274813	2.70862
CARM1	0.2741	3.18651
NIT1	0.274007	3.02523
IRF2	0.273974	3.62803
CHERP	0.273904	3.99854
RBM39	0.273636	3.82793
EXOSC9	0.273568	3.01366
BUD13	0.273553	4.15168
PPP2R5C	0.273471	2.93015
WDR5	0.273349	3.35185
CPSF3	0.2733	3.39886
CTDP1	0.273276	4.37207
PDRG1	0.273059	2.8697
USP39	0.272887	3.93799
GAPDH	0.272746	3.25732
PCGF6	0.272719	2.45316
TADA3	0.272572	4.37087
BRCA2	0.272566	1.70461
ENGASE	0.272507	2.59441
KIAA1191	0.27243	2.99015
ISCA2	0.272239	2.31884
SUPT20H	0.27221	6.75767
RBM7	0.272157	2.96907
GTF2E1	0.271886	3.41744
RBKS	0.271881	2.21382
CASC3	0.271572	2.87853
SAP30BP	0.271551	3.2119
HNRNPA0	0.271456	2.74001
SRRM2	0.271413	4.98263
MCRS1	0.271388	4.91007
NOP56	0.271317	2.97474
SF3B6	0.270965	6.01709
PCF11	0.270754	4.67153
TOP3A	0.270661	1.52066
MED13	0.270472	1.57299
LHPP	0.270396	1.82129
AGMAT	0.270043	2.13097
NUCB1	0.269558	3.81124
MAP2K6	0.26927	2.78097
LSM14B	0.269261	2.48084
CCDC51	0.269144	1.89615
EGLN1	0.269018	4.11905
BRMS1L	0.268823	2.56537
EED	0.268762	2.71923
GON4L	0.268746	4.27703
ANP32B	0.268705	4.41092
DDX42	0.268631	5.77471
SERPINB9	0.268572	1.45756
UBE2M	0.268486	5.16599
RSRC1	0.268399	5.01657
C16orf54	0.268354	2.38144
ZBTB14	0.268313	2.86885
NASP	0.26819	3.19506
ZNF48	0.26817	4.25276
FRA10AC1	0.267965	2.84813
DHX16	0.267926	2.69193
POLE4	0.267851	3.24313
SON	0.267767	4.2936
THOC7	0.267557	3.98287
CNBP	0.267419	2.5496
PARK7	0.267146	4.74552
POLR2A	0.266786	4.64164
CNPY2	0.266158	1.84454
AGO3	0.265894	3.09681
PRDX3	0.265282	4.10204
MRPL48	0.264661	2.57175
RBM33	0.264307	3.64293
SH3BP5	0.264113	3.3371
STUB1	0.263903	3.57887
ARHGAP25	0.263184	3.08574
SIAH1	0.262523	3.40436
CLP1	0.26252	4.81155
RNF168	0.261748	1.69127
NSL1	0.261641	2.1275
FAM210A	0.261384	2.29174
SLC4A1AP	0.261042	2.70862
RNF114	0.260808	3.51279
DTX2	0.260715	2.8328
NUP54	0.260623	3.75204
GAR1	0.259984	2.60198
HNRNPDL	0.259933	3.79798
PMS1	0.259762	2.18015
ADPRH	0.259734	2.70881
SNRNP27	0.259553	4.15731
ERCC4	0.259363	4.45574
HGS	0.259326	3.04161
SNRPD2	0.259237	4.13961
SRP14	0.258967	3.05745
CHMP7	0.25878	2.68605
ZC3HC1	0.2587	4.37207
ATP5D	0.258529	3.81124
NFYA	0.258487	3.30114
SCAF1	0.258378	2.99899
APBB1	0.258359	1.79271
PPWD1	0.258351	3.65752
AKAP8L	0.258045	4.01534
EHMT2	0.257145	3.53049
METTL14	0.25711	2.82826
NUP88	0.256974	3.66682
FTO	0.256785	2.85652
ANAPC13	0.256763	2.57732
CETN2	0.256666	2.1624
TTC19	0.256476	2.09508
PPIL1	0.256406	4.6541
HERPUD2	0.255811	3.0979
CDC73	0.255515	4.0458
ZNF76	0.254742	1.94761
CCDC9	0.254734	3.71299
SUMO2	0.254543	4.10718
GMEB1	0.2545	3.03989
DNAJB2	0.254325	3.28376
PCCB	0.254197	4.03286
NR2C2AP	0.253764	3.1073
GTF2H3	0.253498	3.57811
BCAS2	0.253243	4.03286
DNAJC17	0.253013	3.06995
SYF2	0.252876	3.12754
SIPA1L1	0.252724	1.36965
SETD1B	0.2523	4.73245
HIRIP3	0.252134	2.95185
AFTPH	0.252123	4.06524
HCCS	0.252047	2.87071
CDK7	0.251973	4.53142
SSRP1	0.251944	5.37422
LIN54	0.25179	2.97904
SMARCA4	0.251773	2.17238
C21orf33/LOC102724023	0.251613	1.9427
ATP5E	0.251596	2.72755
UHRF2	0.251393	3.20688
AKAP8	0.251328	3.05323
FDX1	0.251126	2.63477
PCIF1	0.251106	3.26651
RBBP4	0.250923	3.76178
NOP2	0.25085	3.98867
MDM1	0.250719	2.38025
NUP43	0.250669	4.58682
RHOH	0.250669	2.11596
RBM15	0.250626	4.40104
NELFB	0.250561	3.67201
DNAJC9	0.250231	3.57258
RFX1	0.250212	2.73515
GEMIN2	0.250106	3.282
TIMM10	0.250067	3.34576
SF3B5	0.250054	2.6953
SIK3	0.249768	2.54451
MED13L	0.249732	2.08342
ZC3H13	0.249535	3.15777
HIBADH	0.249281	3.16367
PKNOX1	0.24909	3.01082
FUK	0.248793	2.53641
HIVEP2	0.248766	3.35185
HMGA1	0.248503	3.25317
COLGALT1	0.248223	2.7305
SETD2	0.248065	3.48974
STRBP	0.247873	3.43859
CAPRIN1	0.247755	3.80998
MVP	0.247745	1.86664
FAM192A	0.247546	5.41767
PRPF38B	0.247518	4.24769
TOMM22	0.247509	3.06797
BCAS4	0.247482	2.5394
PNPT1	0.247361	3.00622
NUP214	0.247008	4.42764
HEXIM1	0.246959	4.21985
FAM96B	0.246938	3.21885
ENPP4	0.246472	1.75964
ATP5B	0.246161	3.61508
UBA3	0.245961	4.29201
TRMT61B	0.24582	1.73326
RNF41	0.245672	1.7977
C5orf22	0.24556	2.08215
NFRKB	0.245528	3.57888
MED27	0.245527	3.24291
TRUB1	0.245513	3.33147
MED1	0.245424	4.40858
ADI1	0.245236	1.41328
STARD5	0.245179	1.70366
WAC	0.245142	3.27801
CAPNS1	-0.245083	3.14584
SCFD2	-0.245322	2.38513
DYNC1H1	-0.24534	1.39445
PPIP5K2	-0.245752	4.91458
CTSD	-0.245776	2.78913
AKAP11	-0.246029	2.55433
STIM1	-0.246255	1.87928
WAS	-0.247075	3.32708
ATAD1	-0.247267	1.75006
GOLGA7	-0.248009	2.02959
ACAD9	-0.248465	1.88672
COG6	-0.248574	2.86191
MDN1	-0.249441	1.68528
ARRB2	-0.24948	3.31038
ESYT2	-0.249669	3.37696
TMPPE	-0.249785	2.77502
PIGT	-0.250255	2.49814
ALDH4A1	-0.251229	1.91672
ATP6AP2	-0.251614	2.72538
MAPK14	-0.25181	4.61557
CAPZB	-0.251831	3.66252
EIF4G1	-0.252124	4.59109
COMTD1	-0.252751	1.76248
STK38	-0.253304	3.48656
CSNK1G1	-0.253345	3.14558
SEC22B	-0.254001	3.61316
TMX3	-0.254125	2.14094
DMXL1	-0.254569	3.21323
YWHAH	-0.254632	2.75138
DHRS1	-0.255325	1.33169
VRK2	-0.255811	1.75454
HEXA	-0.255814	3.40707
SNX11	-0.256308	3.12751
STK11IP	-0.256596	2.25096
EXOC7	-0.257271	4.48413
PICALM	-0.258172	2.62845
UBE2L6	-0.258335	2.06894
IPO13	-0.258345	1.46429
ICAM2	-0.258427	2.00986
ACSS2	-0.258482	3.78595
EIF3L	-0.258762	2.1164
PRMT3	-0.259165	1.7204
EXOC4	-0.25964	1.68097
GLMN	-0.25987	1.64625
HOMER2	-0.260323	1.64675
MAP4K2	-0.260355	3.24313
ACADVL	-0.261904	1.81687
ALG14	-0.261957	3.84011
YKT6	-0.262182	3.25732
HEATR5B	-0.262428	1.91776
EVI5L	-0.263648	2.33564
SNX29	-0.263762	2.25983
PARP14	-0.264159	1.78335
TSC22D4	-0.264506	3.75134
PPP3CA	-0.265071	3.75541
PBLD	-0.26622	1.55869
APOE	-0.26638	2.26877
LDLRAP1	-0.266471	2.07171
DCK	-0.266933	4.12673
PPM1A	-0.26697	5.99179
TM9SF2	-0.266977	2.95645
ABHD17A	-0.267175	2.66565
TM9SF1	-0.267602	2.65362
HERC1	-0.267759	2.04906
IVNS1ABP	-0.267908	2.7851
S100A12	-0.267941	3.2484
ATAD3B	-0.268121	1.34152
BSDC1	-0.268799	2.89558
LIMK1	-0.269145	2.92199
HINT3	-0.269501	3.49666
AGPAT3	-0.269507	1.88294
RPS6KA5	-0.270094	3.07042
OGG1	-0.270639	1.57961
RDX	-0.270667	1.94631
C18orf8	-0.270675	2.33242
HPS6	-0.270933	2.10245
HDAC10	-0.27105	1.76869
PTCD3	-0.271602	1.7537
TRAF7	-0.271631	1.86664
MCU	-0.271641	2.97299
DHRS7B	-0.271774	1.27714
DHX34	-0.27224	1.41787
IFIH1	-0.272361	2.17674
SLC1A5	-0.272434	1.9845
VPS33A	-0.272819	2.26886
ATAD3A	-0.272971	2.52553
TCL1A	-0.2735	1.96754
EIF2B4	-0.273974	4.18706
PTP4A2	-0.274082	1.38672
SLC2A1	-0.274371	2.15113
BCL10	-0.27449	2.97633
SRPRB	-0.276273	3.117
NDUFA9	-0.277029	1.51252
MAP3K4	-0.277248	2.16956
USP34	-0.277289	1.65282
COPB1	-0.277654	3.40859
ECHDC1	-0.277919	3.67462
C20orf27	-0.278257	2.5969
ZFAND1	-0.278594	1.61121
RABGAP1L	-0.278653	2.3041
SAMD9	-0.278963	2.3452
SH3GLB1	-0.279986	4.14762
UBE2F	-0.281134	3.67808
SRP68	-0.28143	2.50159
EIF2B3	-0.281448	4.99868
IMPACT	-0.281741	1.8652
CYB5A	-0.281968	1.78474
SLC25A1	-0.282239	2.35613
CCDC88B	-0.282801	1.61618
SEC61B	-0.283063	2.60779
DIS3L2	-0.283137	4.78257
ARMC10	-0.283362	1.99498
COG4	-0.283396	2.76587
FDPS	-0.283477	1.81387
TLE3	-0.284148	1.94533
TMEM87A	-0.284154	3.56306
TMEM30A	-0.284565	1.87278
IPO11	-0.284644	2.27488
PLXNC1	-0.284832	1.61515
ZDHHC20	-0.285266	2.1624
ATP6V0A1	-0.285672	3.05913
ALAD	-0.286045	3.40902
EIF2B5	-0.286402	3.85406
ANTXR2	-0.286765	1.513
NT5C3A	-0.286858	2.44276
WDR7	-0.287416	2.48609
KBTBD11	-0.287921	1.45059
RPS9	-0.28818	1.56084
RGS3	-0.288276	2.18789
GFPT1	-0.288487	3.50678
TGOLN2	-0.288508	2.97123
ADAM17	-0.28851	1.998
IRS2	-0.288575	2.77275
RUFY1	-0.289034	4.86952
FOXG1	-0.289528	2.87448
LPCAT1	-0.289823	2.13682
SIRT2	-0.291847	5.20814
SPPL2A	-0.292065	2.44418
HLA-DOA	-0.292426	1.68944
NYAP1	-0.293171	3.62194
CASP4	-0.293231	3.40902
AP5Z1	-0.293475	1.92312
RPE	-0.293958	3.55817
NOM1	-0.294739	2.0253
UBR1	-0.296531	3.0979
TXNL4B	-0.296561	1.95727
CR2	-0.297995	1.88672
PGD	-0.29928	2.51659
RPL5	-0.299307	1.78335
VPS41	-0.299848	4.21845
CAMK2G	-0.300855	3.05213
ERMP1	-0.301675	2.83826
KIAA1715	-0.302049	3.36432
LCP1	-0.302123	2.05567
RB1CC1	-0.302776	3.61733
QPCTL	-0.303001	2.77233
ARHGAP1	-0.304291	3.71654
EXOC5	-0.304293	2.71681
RALBP1	-0.304958	4.32101
SHOC2	-0.305451	3.91946
C8orf37	-0.305574	3.1352
PPP2CB	-0.30598	1.7774
PRUNE	-0.306213	3.69196
VPS53	-0.306373	4.42638
MTMR9	-0.307056	2.28942
NCK2	-0.307137	3.59956
RPL8	-0.308265	1.94617
STARD3NL	-0.308322	4.24255
TPD52L2	-0.308343	3.9534
AAMDC	-0.30844	4.45294
FDFT1	-0.308476	2.33561
PM20D2	-0.308987	1.9137
EIF4G2	-0.309278	4.22128
C6orf211	-0.310264	3.07935
TXN	-0.310351	3.14297
CPVL	-0.310503	3.13935
AASDHPPT	-0.310718	2.35776
ZFAND6	-0.310775	1.83486
RABGGTA	-0.310837	3.7875
CNTRL	-0.311095	2.74311
EXOC3	-0.31138	2.34454
KPNA3	-0.311424	2.60779
RICTOR	-0.312758	4.08071
FAM160A2	-0.31326	2.06179
ANKS1A	-0.31332	4.75296
SAP30	-0.313383	3.1873
ELMO2	-0.313717	1.54072
LYST	-0.313739	1.27116
COG1	-0.314926	2.97549
HECTD3	-0.31534	3.18266
OSBPL9	-0.315383	4.59058
PTPRE	-0.315597	3.16654
SLAIN2	-0.315608	7.25464
AP4B1	-0.316624	2.14094
RCN1	-0.3169	1.40261
LARS	-0.317448	3.51761
TBC1D15	-0.318412	3.56219
ACSS1	-0.319621	3.64305
ELMO1	-0.320523	2.23216
ATL3	-0.320659	3.01082
SPPL2B	-0.320723	2.89543
ADK	-0.320929	1.76099
ACTR2	-0.321067	2.30998
MANBA	-0.321101	1.94353
RAC1	-0.321156	2.45962
UNC45A	-0.321661	2.03097
HECTD4	-0.321838	2.39339
WDR47	-0.322133	4.12908
OAS2	-0.322161	1.59418
EXOC6	-0.322203	2.04107
LZTFL1	-0.322233	3.59618
ZFYVE26	-0.322306	2.28283
SELT	-0.322358	4.10153
NCAPG2	-0.322699	1.8192
HOOK3	-0.322829	4.37207
STX12	-0.323635	1.80884
ITPR2	-0.323883	2.09971
DOCK8	-0.323899	2.83587
AMPD3	-0.324923	1.91033
COX6C	-0.324939	3.49128
TUBGCP3	-0.326027	1.93042
TMEM33	-0.326723	2.63951
NAP1L1	-0.327094	2.78843
USP9X	-0.327892	2.00029
PRPS2	-0.328355	3.94981
TNFAIP8L2	-0.328508	2.95833
RRP12	-0.328546	2.14127
NBAS	-0.32965	1.84694
SCFD1	-0.329698	3.65079
GNPNAT1	-0.329745	3.03056
HLA-DQB1	-0.329895	2.21329
SEC63	-0.330046	4.13402
PGRMC1	-0.330465	2.98518
MROH1	-0.331024	2.56338
UBAC2	-0.33169	2.54777
GSAP	-0.331726	1.95548
PLCB2	-0.332229	5.9145
LTN1	-0.333022	1.53285
STEAP3	-0.333237	2.80477
ISYNA1	-0.333327	1.75994
RABGGTB	-0.334944	4.53283
C7orf25	-0.335114	3.16656
RAB12	-0.33521	2.18173
RNF170	-0.335278	2.37671
LAMTOR2	-0.335327	5.07416
SNX17	-0.335508	5.99956
SUN2	-0.336052	2.61188
STK19	-0.337422	1.87643
COX20	-0.338127	2.17307
TMOD3	-0.338626	3.05132
RAB9A	-0.33923	3.41946
LMAN1	-0.340517	2.00718
PDZD8	-0.340861	4.16793
OSBPL2	-0.341282	2.67274
ARL6	-0.341627	3.50937
ALG5	-0.341956	1.74075
KIAA0368	-0.342478	1.90287
EIF2AK4	-0.342599	1.64199
GBP5	-0.342709	1.9306
PET100	-0.343106	2.472
CHP1	-0.343579	4.03949
LDHB	-0.344211	1.71497
RAP2A	-0.344255	3.05245
GSK3B	-0.344806	4.91229
ERLIN2	-0.345042	1.99747
PPT1	-0.346025	2.91631
ARAP1	-0.346095	3.4371
TAP2	-0.348221	2.70533
AGPAT1	-0.349171	4.83494
ADCK4	-0.349221	4.04756
RPL32	-0.349328	2.02571
SCRN3	-0.350504	3.3549
PDIA4	-0.350829	4.67517
SIDT2	-0.351116	2.21244
CASP3	-0.351545	1.99734
PLGRKT	-0.351819	3.27943
ABLIM1	-0.352228	1.76896
METAP1	-0.352823	5.74999
ATG7	-0.352893	3.62159
STX18	-0.353654	4.06701
GCN1L1	-0.354542	1.36525
AGAP2	-0.354772	3.05377
SLC25A5	-0.355373	1.7714
RNF213	-0.355502	1.98225
BLMH	-0.355795	2.52916
ARL6IP5	-0.355819	3.02661
FAM92B	-0.355875	1.45289
LRRC57	-0.356093	1.46466
EXOC6B	-0.356496	3.25073
FAM49B	-0.357373	2.80393
DST	-0.357399	3.08797
FAM91A1	-0.357803	5.42836
ANKRD27	-0.358458	2.54523
TNC	-0.3589	2.84294
PI4KA	-0.360088	2.25307
YIPF5	-0.361003	4.06278
RUFY3	-0.361841	2.98357
BZW1	-0.362094	4.13766
ADRBK2	-0.362213	2.82922
BCAP31	-0.362395	1.85764
ZC3H12D	-0.364159	3.41388
RAB14	-0.36439	5.09222
P4HB	-0.364562	4.38741
WIPF1	-0.365156	5.09561
CBR1	-0.366053	3.15922
CLASP1	-0.366399	3.2119
DENND4B	-0.366456	4.09914
FRMD8	-0.366941	3.93497
SOAT1	-0.367238	1.52342
MTOR	-0.368139	2.92043
THADA	-0.368229	2.17919
APOA1	-0.368344	1.68799
CRBN	-0.368439	3.7676
GRK6	-0.368977	2.12104
RNASEL	-0.369401	3.20537
KDM4C	-0.369418	4.54119
TM9SF3	-0.370866	4.01354
PRDX4	-0.371626	3.35183
PCTP	-0.371894	2.64046
GNA11	-0.373641	2.19283
ATP6V1H	-0.374284	3.11773
N4BP2L1	-0.374332	2.59105
CD37	-0.374707	2.15598
RAB18	-0.375352	5.17871
CYP24A1	-0.375501	3.24891
NCDN	-0.376409	3.09667
LPGAT1	-0.376472	1.95241
GSTO1	-0.377495	4.59229
HYOU1	-0.37784	5.80696
GIMAP8	-0.37811	3.45308
LAMTOR1	-0.378326	3.71866
ARF6	-0.378452	2.29247
PNKD	-0.379593	3.10157
DHX29	-0.380566	2.89558
PRKACB	-0.38059	4.03949
SEC11A	-0.381003	3.78291
TBC1D23	-0.381988	5.25791
RHOG	-0.384274	2.95601
MALT1	-0.384509	4.0977
SCAMP3	-0.384555	4.48894
DGKZ	-0.384994	3.91727
ANKFY1	-0.385853	5.8357
MYO9B	-0.386623	3.01538
SCARB2	-0.386667	3.84453
GBP4	-0.386929	1.4562
ABRACL	-0.387306	2.71405
SLC27A3	-0.387466	2.45007
ACOX1	-0.388675	3.13309
C14orf159	-0.388837	1.29431
PACSIN2	-0.390008	4.03949
KIF2A	-0.390455	8.11995
TMOD2	-0.390577	2.94566
IPO8	-0.390723	1.80626
CAMK1D	-0.392124	2.16263
HTT	-0.393608	2.12104
CD40	-0.394801	2.92523
CPPED1	-0.394871	1.92171
SPTBN4	-0.394963	2.82068
DOK1	-0.395024	3.99457
TPD52	-0.395836	1.79234
KPNA1	-0.398425	3.66267
CD72	-0.398592	2.09326
RARS2	-0.39929	2.65066
CLTC	-0.400405	3.91688
CLEC16A	-0.400675	3.78105
SLC12A2	-0.401266	3.98726
FBXO42	-0.401473	5.066
APBB1IP	-0.401717	3.47969
C2CD2L	-0.402335	4.07071
BIRC6	-0.403096	3.14584
BTK	-0.40377	4.42791
PPP1R14B	-0.404393	2.30666
SLC12A9	-0.404669	3.4383
FKBP15	-0.405207	6.13552
PMVK	-0.405404	4.25891
ZW10	-0.405809	2.38208
C10orf76	-0.407398	2.52879
PIGU	-0.408376	1.69508
MB21D1	-0.408508	4.24255
MT-ND2	-0.408557	3.16275
LAMTOR3	-0.408659	4.85265
VPS51	-0.40883	3.23081
GZMA	-0.409613	1.98838
TNPO2	-0.410028	1.7142
CKAP5	-0.410216	6.89282
SIPA1	-0.411333	3.73329
ABCC4	-0.411379	5.53285
ARFGAP3	-0.412089	4.30259
CD180	-0.412169	3.00787
MCEMP1	-0.412494	4.91934
XPNPEP1	-0.41392	4.14115
SLC1A4	-0.414221	2.97071
TMEM192	-0.415188	4.14087
ABCB1	-0.41561	2.45868
XPO4	-0.417781	2.06695
GABARAPL2	-0.418112	2.04167
SLC25A35	-0.419074	2.69326
TMEM97	-0.419237	2.98155
CALU	-0.419764	3.70258
RALB	-0.421429	2.56668
DYM	-0.423002	1.75015
MTHFR	-0.423469	2.23769
TMEM63A	-0.424975	4.6811
CDK1	-0.426087	2.02188
XPO7	-0.426173	2.20103
COG7	-0.426482	2.45497
CAP1	-0.427284	4.70636
MGAT2	-0.427746	3.96507
IGHG4	-0.428218	3.65298
RNF17	-0.428571	2.62895
IL3RA	-0.428586	3.13159
SMYD3	-0.428601	4.35526
TM9SF4	-0.428896	4.9461
TRPV2	-0.429064	3.35715
TEX10	-0.429181	1.79657
VIL1	-0.429359	2.86566
PDXDC1	-0.430162	3.3147
NEXN	-0.430375	2.54367
ARF5	-0.430844	4.47121
USP24	-0.431063	3.09419
C9orf142	-0.431183	2.35649
VPS52	-0.43138	3.17148
SCAMP2	-0.432008	4.1296
STAT5A	-0.432066	3.91893
APOH	-0.432227	2.72036
PFN1	-0.432771	4.71704
SLC15A4	-0.433494	5.20611
PLEKHO2	-0.434213	4.40858
VPS28	-0.434315	2.78249
CASP1	-0.434438	1.51622
PECR	-0.435099	2.19836
CLCN7	-0.437296	4.52433
COG5	-0.43731	2.50542
CDC42	-0.438112	4.1619
PRKACA	-0.438214	4.21985
CD55	-0.439593	2.7036
EXOC2	-0.44015	3.43093
BCAP29	-0.440234	3.53636
GNG10	-0.440465	2.98415
SLC25A20	-0.441547	3.13713
MYO1C	-0.442114	2.69404
WDR44	-0.442236	6.72089
USE1	-0.442687	4.09048
NRD1	-0.443537	4.38572
SEC11C	-0.446461	3.13699
PTK2B	-0.44783	3.8033
HLA-DMB	-0.448758	1.3553
HEATR1	-0.449116	2.56338
UBE2O	-0.449459	7.21913
TTC39C	-0.449801	1.76596
NAGA	-0.453432	3.8798
LMBRD2	-0.453472	4.29143
PSAP	-0.453802	2.16804
ATP6V0A2	-0.454303	2.12451
LGALS8	-0.455976	3.60215
CSE1L	-0.45719	2.00992
ZZEF1	-0.457995	3.37523
TBCD	-0.458414	2.22684
CRACR2A	-0.459067	5.09837
ARMCX3	-0.459085	3.07558
TMEM55B	-0.459401	2.24036
GPHN	-0.460094	1.45029
SCYL3	-0.461948	6.19885
ANXA6	-0.46391	3.63968
LAMC1	-0.464222	2.22449
RINT1	-0.46435	1.92456
JAK1	-0.464662	5.42252
C3	-0.464855	3.21774
SRPR	-0.465953	4.54896
WDFY4	-0.466556	2.33242
KIAA0196	-0.467503	1.76277
SAMD9L	-0.467635	3.84446
CAND1	-0.467816	1.4173
SERPINA3	-0.467893	2.78249
RPS6KA4	-0.468597	3.86992
C12orf66	-0.469665	1.66735
MPST	-0.471093	1.86212
PLD3	-0.47259	4.65715
MYO1G	-0.472622	2.39797
KLC1	-0.474141	6.35052
EXD2	-0.475284	2.09056
FAM49A	-0.475375	1.49091
HMCES	-0.476336	3.45233
TRADD	-0.477716	5.29058
DAPP1	-0.479201	5.25653
RAP1GDS1	-0.479678	3.91946
MYBBP1A	-0.480393	2.11502
MAN1A1	-0.483505	4.19661
GEMIN4	-0.483842	3.02695
DCAKD	-0.484275	2.17361
ARFGEF1	-0.486636	2.32832
LRBA	-0.487834	4.49973
DOK3	-0.488295	3.81096
WDTC1	-0.488863	1.998
CD79A	-0.489064	2.43377
RPS4Y1	-0.489286	1.41474
ELOVL1	-0.489307	2.77152
CTPS1	-0.489765	2.95011
TYMP	-0.489928	2.17846
CHUK	-0.490192	4.89458
TTC27	-0.490904	2.26332
ARL15	-0.491404	3.8557
TUBGCP4	-0.491967	3.87725
PDIA6	-0.492054	6.03202
EIF4A1	-0.494402	4.32881
STX17	-0.49476	2.925
GOLT1B	-0.494946	3.07861
HEBP1	-0.495747	2.65231
VTI1B	-0.49604	3.51499
ABCD3	-0.496669	4.15089
CASP6	-0.496877	4.50534
SNAP29	-0.497492	5.13831
FAM213B	-0.497963	3.99636
ITGB1	-0.498264	3.09755
MGAT4B	-0.499	3.39617
RAB1A	-0.500256	5.84376
H1F0	-0.501554	1.35119
RP2	-0.501668	4.2936
SLC25A3	-0.502319	2.23525
IPO4	-0.502674	2.25167
NCAPD2	-0.507505	3.77538
TRIO	-0.50758	2.03766
PEAR1	-0.508101	4.93308
ACSL4	-0.5085	5.55949
PTPN18	-0.509346	4.80797
VPS26B	-0.509988	5.13971
RRAS	-0.510885	2.86914
ARF4	-0.511028	5.6804
HRG	-0.511121	1.88938
FRYL	-0.51551	2.67341
GRN	-0.516145	1.96281
MTM1	-0.516579	6.20207
TEX2	-0.518012	2.27723
SETD3	-0.518855	4.98072
IPO5	-0.519023	3.3458
CHMP6	-0.519136	6.24577
MON2	-0.519317	2.92987
ATAD2B	-0.519421	2.24695
TF	-0.52004	2.90083
TTC38	-0.520136	2.35727
KMO	-0.520333	2.9963
PLEKHA1	-0.521481	2.63301
MAP4K4	-0.521871	2.31531
MT-CO2	-0.521871	6.80918
KIAA1033	-0.523387	2.02854
NAA25	-0.523594	2.36503
GAPT	-0.523596	2.39488
GLIPR2	-0.525369	2.34406
HEXB	-0.526863	4.48194
SFXN3	-0.528457	1.97718
ARL8A	-0.529063	3.90888
RAB30	-0.530025	4.66488
SCYL2	-0.530185	3.83602
MTHFD1	-0.531007	5.78898
MPRIP	-0.531072	5.0474
CSRP1	-0.531206	7.23251
VAMP3	-0.53204	2.66753
GBA	-0.533885	4.74599
TARBP1	-0.534813	2.86612
RPL13A	-0.535318	2.18323
SLC9A1	-0.535568	5.9145
CD46	-0.536177	3.68441
PIK3CB	-0.536787	6.51052
PYGB	-0.538166	5.69733
MYH11	-0.53836	2.21392
IMPAD1	-0.538482	5.45965
RHBDF2	-0.539035	5.43082
CAPZA2	-0.539224	5.38101
RTN4	-0.54229	1.9077
ARFGEF2	-0.542335	2.39277
STK17B	-0.544054	4.11905
NHLRC2	-0.547478	6.80918
C16orf62	-0.547725	3.82613
PPP2R5A	-0.548217	2.0187
PCLO	-0.550519	3.4232
STT3A	-0.550998	3.86102
GAPVD1	-0.552501	5.91773
TOR4A	-0.552527	3.76894
DOCK2	-0.55309	2.54115
AKAP1	-0.555264	3.63492
IPO7	-0.557	2.46431
ITPR1	-0.558503	3.9154
GIMAP4	-0.559399	4.17337
GALNT1	-0.559967	4.63214
SACM1L	-0.560589	5.66071
NLRX1	-0.561689	2.568
BZW2	-0.562391	4.54641
HM13	-0.564733	3.56406
SLC44A2	-0.566125	3.67808
IFIT5	-0.566888	4.37087
GOLIM4	-0.567806	3.14297
NEK6	-0.569795	3.25366
GLA	-0.570237	2.91338
CAT	-0.571323	3.67411
ATL1	-0.574312	5.0895
NAPRT	-0.57708	2.5327
CLASP2	-0.57854	4.02224
MYO18A	-0.579381	5.0704
IGHE	-0.579765	2.03535
ARL8B	-0.580467	4.97256
TAP1	-0.580819	3.79693
UBE3C	-0.581213	2.29208
TTC7A	-0.581888	3.98685
TSPAN3	-0.582267	3.05491
STT3B	-0.583032	3.38683
CYP2U1	-0.583774	3.86488
PRKAR1B	-0.584188	5.07928
CYB5R1	-0.586139	4.22197
LIPA	-0.588049	2.91996
HACD4	-0.588909	2.39585
LCP2	-0.590424	4.93872
IDH2	-0.590967	3.7581
KIAA1468	-0.592312	5.76108
NAGLU	-0.592678	4.10062
MANF	-0.592887	5.82449
APOB	-0.596538	2.77506
ATP11B	-0.596838	5.27292
MGST2	-0.596929	2.99607
ABI3	-0.599192	3.90888
SLC27A4	-0.600017	3.76936
GNG5	-0.600446	3.08755
ABLIM3	-0.6006	4.46667
CTSB	-0.604005	5.65673
EMB	-0.606777	4.82978
FAM160B1	-0.607652	3.46487
CD84	-0.61129	3.94981
IKBKE	-0.616137	2.85723
RCN2	-0.618657	4.13402
HMGCS1	-0.619277	4.77161
BLVRA	-0.620133	3.604
SLC25A13	-0.623015	2.56537
FES	-0.625869	3.31837
AP1S2	-0.626764	3.76798
C1orf162	-0.626766	2.11328
ARL6IP6	-0.632878	5.65814
GRK5	-0.634104	4.92869
PDK1	-0.634202	4.29787
MTPN	-0.636701	3.08548
CD97	-0.636889	2.40531
TPP2	-0.63861	3.21605
STX3	-0.639202	3.40753
VAV1	-0.639436	3.61864
IGHG2	-0.641178	2.76587
EIF4G3	-0.642021	4.75922
GIMAP2	-0.642054	4.84
ACSL5	-0.646063	4.14504
ALDOC	-0.648966	2.79239
HLA-DOB	-0.649056	3.25732
PRF1	-0.649669	2.34491
PPFIA3	-0.651863	1.69127
SLC25A40	-0.652099	3.35204
CEP131	-0.655049	6.30916
CD47	-0.656001	2.91775
PXK	-0.658684	2.809
AZU1	-0.659261	2.334
UTRN	-0.663013	5.75979
TMEM106A	-0.664195	4.46255
VPS13A	-0.664561	5.00032
TMEM2	-0.670261	3.86102
TAOK1	-0.670614	5.71441
BLOC1S4	-0.672656	5.07592
PTPRA	-0.677577	5.27047
LAIR1	-0.67827	2.29208
TRANK1	-0.680609	3.69191
PIGN	-0.681266	2.09764
RGS6	-0.684154	6.01318
MACF1	-0.686271	4.14908
TSPAN14	-0.686483	4.37087
CCDC132	-0.687931	4.03949
ABHD6	-0.688669	3.63062
JAK3	-0.690281	6.00474
NPC1	-0.691134	4.50815
SCEL	-0.697832	4.88177
FABP5	-0.701516	1.74281
IPO9	-0.711435	3.86711
INPP4A	-0.715856	4.29938
P3H1	-0.723816	3.56979
RAB44	-0.726874	2.69404
CMTM5	-0.728956	2.00776
GC	-0.730385	6.03919
IGJ	-0.730691	2.3681
FAM129B	-0.732692	3.03109
SELL	-0.737721	3.38683
PPP1R18	-0.739461	7.03271
PPP1R3E	-0.748382	5.4084
TMEM184C	-0.752096	5.50579
EIF1AY	-0.753108	1.33071
LRRFIP1	-0.754591	3.95263
CPT1A	-0.75781	3.01082
KANK2	-0.758639	1.55094
IGHD	-0.758748	2.02944
MPO	-0.758999	4.54641
IL18	-0.759493	3.57843
STK3	-0.759902	1.90107
PRTN3	-0.762841	1.73326
TNPO3	-0.765823	2.49392
RGS19	-0.766255	3.49521
IQSEC1	-0.766761	3.02879
FAM177A1	-0.770953	4.55962
ITGAM	-0.771066	3.06711
CCDC102A	-0.771196	3.91101
HSPB1	-0.774951	1.7014
STK39	-0.780149	5.94221
ATP8A1	-0.783607	6.05623
DPF3	-0.784455	3.23859
CTSG	-0.785202	3.25186
RAB3D	-0.78653	3.92898
RASAL3	-0.791453	3.56784
NT5E	-0.794333	2.85131
BCR	-0.794512	5.22074
HLA-DRB1	-0.800774	1.40894
PSME4	-0.801534	3.96078
WDFY2	-0.803661	6.21572
LGALS3	-0.807447	3.30767
SLC44A1	-0.810299	2.55614
KSR1	-0.810493	4.05285
FAM65C	-0.813637	3.36285
TBP	-0.813729	5.14663
C10orf54	-0.814921	3.25732
CERS2	-0.82072	5.06171
RAP1B	-0.822431	3.81096
SAMHD1	-0.825659	2.1624
SHROOM4	-0.826605	1.36525
TNFSF13B	-0.830291	1.81073
STAT5B	-0.833436	2.37788
SPTB	-0.838696	1.82708
VTN	-0.839904	4.33428
NCAPG	-0.841151	2.17361
IGLC2	-0.844284	1.91033
FGD4	-0.845553	5.0895
PTK2	-0.8459	2.91312
DPP4	-0.852053	1.77693
SLK	-0.854554	7.74273
BEND5	-0.860242	8.07776
HIST1H1A	-0.863018	1.34443
BASP1	-0.864929	2.68941
MZB1	-0.867286	3.78258
FUT8	-0.870205	5.67915
PIK3CG	-0.876054	4.91546
BCL7A	-0.876622	1.95237
RFTN1	-0.878516	2.89391
ELANE	-0.881417	2.86319
RGL2	-0.882388	3.58317
ITGA5	-0.883291	5.16432
VPS37B	-0.88538	2.48101
TES	-0.886171	3.94981
MPP6	-0.889197	4.32554
ECE1	-0.889229	6.00588
GGH	-0.889304	3.90122
LRCH1	-0.894459	4.60059
PHGDH	-0.895695	2.13682
DNAJC3	-0.89584	6.23776
PLCB3	-0.897843	5.80644
MICALL2	-0.897943	2.42292
LRRFIP2	-0.898511	7.55964
PCSK6	-0.902432	6.85185
HIP1	-0.905961	3.16047
KIAA1598	-0.912836	3.20688
ABCB9	-0.921431	7.0313
EFR3A	-0.93316	4.6105
RARRES2	-0.936882	6.2917
ADA	-0.939666	2.69711
MS4A1	-0.958336	3.0979
SCPEP1	-0.959208	4.98907
ALDH1A1	-0.962795	4.68238
INPP5A	-0.965757	5.71195
DAG1	-0.969746	6.68318
EFEMP1	-0.969825	4.2324
CFH	-0.975717	3.20758
RAP1GAP2	-0.978095	5.17818
IFIT1	-0.987049	2.14727
TTC7B	-0.988247	2.79126
IFIT2	-0.991525	2.5628
PCYOX1L	-0.991916	6.18863
PDGFA	-0.998164	3.48496
ANO10	-1.00698	8.06983
SUSD3	-1.01347	7.29508
VAV3	-1.02527	5.79909
ATP2C1	-1.02898	7.32948
CDKN2D	-1.03109	4.39961
NMNAT3	-1.04028	3.93321
ITCH	-1.0419	2.94388
SLMAP	-1.0437	6.92915
MPEG1	-1.04991	5.18619
ITGB2	-1.05122	4.29787
GRAMD4	-1.05368	4.54641
FSCN1	-1.05379	6.0762
HIP1R	-1.0565	3.40859
PLXNB2	-1.06064	4.56987
ERLIN1	-1.06242	4.71914
ALDH2	-1.06649	3.81666
S100A9	-1.0672	3.9154
CD79B	-1.06914	4.47451
SORL1	-1.06924	4.34999
REPS2	-1.0732	3.1942
ITGAL	-1.07488	5.1441
UACA	-1.08733	4.80198
CRELD1	-1.08884	5.39989
LIMA1	-1.08899	2.9744
CLIC3	-1.09201	8.3481
XYLT2	-1.09336	4.40013
HLA-DRB4	-1.09715	2.02171
SPG20	-1.10206	2.16936
Ig V-III LOI	-1.1047	3.15928
CENPV	-1.11697	4.02649
GBP1	-1.12036	3.71544
SPECC1	-1.12216	6.51332
MYO1F	-1.13487	5.38101
NBEAL2	-1.14147	7.85783
BANK1	-1.14272	4.1725
IGKV1-5	-1.14522	3.51493
TPSAB1/TPSB2	-1.15255	5.86989
FAM129A	-1.15715	5.69816
TMEM87B	-1.15746	7.08122
CD151	-1.16757	5.75979
PANX1	-1.17512	5.67682
SLC25A15	-1.17635	6.17299
PLA2G4A	-1.19281	8.4294
CD22	-1.19288	4.359
SATB1	-1.2047	8.4294
IFIT3	-1.20921	2.61584
BST1	-1.21753	6.61404
TSPAN33	-1.22249	3.75849
CD38	-1.23348	3.39904
SIAE	-1.2335	3.80396
LBR	-1.2369	6.21985
SSFA2	-1.23966	7.04227
CA13	-1.24309	6.51375
DSP	-1.24573	7.78698
TNIK	-1.24637	4.4444
ADCY6	-1.24942	2.5899
APOBR	-1.25347	5.63547
FRMD4B	-1.25608	4.36651
CDC42BPB	-1.25671	4.94379
CLIP2	-1.2623	7.09484
PIK3C2B	-1.26738	5.42129
SMTN	-1.26768	5.99956
ANGPT1	-1.26847	6.72623
DHCR7	-1.26978	4.69306
DPYD	-1.27007	3.62458
FAM126A	-1.28235	6.82427
DPY19L1	-1.28491	4.51571
PACSIN1	-1.28994	5.55308
PLXNA4	-1.31097	4.51786
CYBA	-1.31808	4.25558
ITGB5	-1.32244	4.32309
DOCK5	-1.32577	7.24247
CR1	-1.3304	3.18764
CTSA	-1.33411	6.6805
TGM2	-1.3381	4.53301
PKHD1L1	-1.33926	5.69816
CTNND1	-1.34788	6.19225
CES1	-1.35085	4.44319
LAT2	-1.35513	4.0458
LYZ	-1.37229	6.00474
MYO1B	-1.37301	7.4419
FAM213A	-1.3732	3.76997
EBF1	-1.37609	5.31996
CD226	-1.3781	4.51465
ITGA4	-1.40859	3.01366
TC2N	-1.41977	4.52857
EPB41L2	-1.42873	5.595
PDE3A	-1.43526	4.75625
S100A8	-1.43623	3.90888
SMAD3	-1.44208	4.14425
GAS2L1	-1.44285	5.66071
HK3	-1.45905	4.11458
FCN1	-1.47062	3.40436
SLC9A9	-1.49799	6.0762
BCL2L1	-1.50572	7.84887
ZNF185	-1.51058	6.96589
STON2	-1.5151	8.3481
NUCB2	-1.52251	7.4965
SNX29P1	-1.53801	5.66071
SDC4	-1.54648	3.80396
INAFM2	-1.55355	5.99947
HDGFRP3	-1.5586	6.54636
SORT1	-1.56003	5.0715
CBR3	-1.56989	5.74551
LRRC32	-1.57124	7.51544
INF2	-1.59587	5.75737
SUSD1	-1.59685	4.87635
FAM101B	-1.61844	4.36701
KCTD12	-1.62986	5.66603
ANK1	-1.70429	7.05744
ECM1	-1.70591	6.9463
AASS	-1.70627	7.44767
CTSW	-1.72432	8.48118
CASP10	-1.72998	3.9136
EFNB1	-1.76143	8.4294
SLFN14	-1.7621	7.74273
PTGIR	-1.77388	7.78698
IGLV1-40	-1.77996	3.74838
KIAA0513	-1.79434	8.3481
TTYH3	-1.80899	4.90367
DAB2	-1.84727	7.55964
NEIL1	-1.85407	5.87862
ASRGL1	-1.86294	4.98915
MAP1A	-1.87002	8.3481
[truncated: 396 more rows]

## Sheet: PDS3
Supplemental Table2c: Processed data from proteomic dataset PDS3
Genes	Log2(FC)	-LOG10(p value)
YWHAZ	3.99741	12.5195
C1orf123	-2.61493	9.22807
HIST1H3A	-2.07903	6.60539
LGALS1	3.6665	6.56604
TBCB	3.62431	6.54988
RPL29	2.74789	6.24327
NAXE	-2.34177	6.15896
FAM107B	-6.17077	6.13819
HSPD1	3.64238	5.67836
H3F3A	5.83538	5.62164
PSME2	-2.85911	5.51516
H2AFX	3.32249	5.49685
ADRM1	3.50482	5.33429
GDI1	-2.19741	5.17971
PYM1	2.74449	5.17747
CBR1	-6.06848	5.12375
HSPB1	4.03139	5.12203
GSR	2.62191	5.06677
HIST2H2AA3	-2.46714	4.95292
HIST1H4A	4.26519	4.93442
RPL8	2.58618	4.87231
TSTD1	3.46731	4.58603
RPL34	3.62547	4.58352
AIFM1	4.18729	4.58097
NOLC1	4.03807	4.57666
KRT1	3.31609	4.56446
DPY30	-2.92809	4.55022
HSPA5	2.56247	4.53658
CCT8	2.69118	4.50127
CTSS	-3.07465	4.49531
HIST1H2BI	3.92096	4.4945
PREP	3.44241	4.4728
SRSF4	3.64109	4.44288
FDPS	2.16939	4.38301
BLVRB	2.23244	4.36135
TMA7	2.20247	4.35129
SNRPB2	2.52905	4.33711
PLIN3	-6.08129	4.30711
TBL1XR1	2.80253	4.27812
NPC2	2.99992	4.22899
NUDT5	3.4008	4.22168
CHMP1B	3.74616	4.19108
HMGN4	4.95782	4.16552
PABPC1	3.39846	4.12864
CENPE	4.55948	4.0784
CYCS	2.70782	4.07721
RPL23A	2.96022	4.05429
GMDS	3.73852	3.99556
RPS3A	2.67924	3.97498
SERBP1	3.75849	3.91286
HNRNPUL2	2.01075	3.84167
PSPC1	3.5607	3.83099
PPP2CA	4.21155	3.81748
SFRS4	3.71242	3.81069
RANGAP1	-3.17984	3.80351
CRLF3	2.90485	3.79966
BUB3	3.02361	3.77435
CIRBP	-3.03672	3.76882
C21orf33	3.66927	3.76546
SMC1A	3.29433	3.72973
PGK1	2.23585	3.72222
SYNPO	3.39315	3.71855
NIT1	2.70066	3.71102
HNRNPH2	2.26601	3.68029
SF3A2	3.82434	3.63529
YWHAQ	3.98211	3.63492
P4HB	3.14185	3.62599
TNPO2	3.19099	3.6216
DLST	-3.19421	3.60237
EIF4H	3.30445	3.59345
RPL5	-3.21587	3.57331
IGHG1	2.76867	3.55618
NMT1	2.19377	3.52505
SNRP70	4.30863	3.50071
AK2	2.15455	3.49154
CCDC88A	2.45801	3.4547
CAPZA2	-4.87369	3.43422
RBM14	2.38736	3.41803
TXNRD2	4.31631	3.37612
RHBDL3	3.42341	3.35625
NPEPPS	3.05747	3.33209
UQCRC2	-2.12248	3.29941
BTF3	4.26254	3.27303
BASP1	2.10748	3.27133
KRT78	2.35109	3.26913
PARK7	3.56198	3.2387
ARPC2	-2.58916	3.23784
ACTR3	2.74327	3.18226
AKR7A2	2.14228	3.16478
CTSZ	2.39507	3.15979
XRN2	3.79867	3.15578
ARHGAP44	2.9576	3.15528
TTLL12	-2.11575	3.15038
GZF1	4.72896	3.14392
NPM1	2.06944	3.14362
H1FX	2.90028	3.12627
SRSF10	-2.92665	3.12384
DDX1	3.12008	3.12366
GCA	2.35062	3.1096
FN3KRP	2.95695	3.07996
RALY	3.1097	3.07355
FHOD1	4.45739	3.05985
HNRNPUL1	-5.29832	3.057
NIPSAP1	2.87746	2.99452
HLA-DOB	2.46541	2.97692
RPS23	3.33472	2.9744
CORO1B	3.98214	2.95789
HIBCH	2.21948	2.92672
SAFB	2.30385	2.90061
PDAP1	-2.89613	2.8769
HNRNPA1	5.27414	2.8675
WARS	-4.4934	2.85896
PCBP2	2.25589	2.84473
NCKAP1L	3.54541	2.82779
GAPDH	6.12425	2.79933
THRAP3	3.85654	2.78801
WIPF1	-3.2383	2.78512
NONO	3.02012	2.77672
SAMHD1	-2.70134	2.75454
RPL7A	2.8269	2.74008
TPD52L2	3.69698	2.73973
COL1A1	2.96174	2.72581
BIN2	2.73862	2.70247
HNRNPR	3.14822	2.69152
HDGF	3.43913	2.69023
PSMB6	4.32234	2.67099
TXN	2.67413	2.66677
HMGN1	5.52983	2.66197
SNRPA1	2.21034	2.66069
CLTA	4.8989	2.64909
KRT86	-3.00014	2.64342
PCNP	2.85523	2.6421
PSMC5	3.341	2.63919
EIF3S3	2.22424	2.63572
VPS29	3.63948	2.62229
FABP3	3.25769	2.61774
PSD3	2.35273	2.6075
SRSF1	2.94077	2.60646
ALOX5	-2.37101	2.56978
HPCAL1	2.38246	2.56249
HIST2H3A	-2.82038	2.55428
CNDP2	-3.21386	2.54986
ACTN4	2.45292	2.54861
KRT9	2.70728	2.547
S100A6	-3.05034	2.54323
RPL13	2.49315	2.54194
ATP5J2	-2.3414	2.53135
SNRPA	3.63937	2.52722
HNRNPU	2.21796	2.49986
DLD	3.06111	2.49939
SOD2	-4.27881	2.48934
HIST1H2BO	2.20269	2.48676
EIF5A	-2.8293	2.48308
SUMO2	2.60894	2.48275
ABHD14B	2.42907	2.48076
CORO1C	2.61852	2.43335
CAND1	-2.23119	2.42812
PDLIM1	-3.22945	2.41972
PPIL1	2.74191	2.41277
EEA1	3.57631	2.4091
EFTUD2	2.35812	2.40793
LASP1	3.11015	2.40431
SUCLG1	2.3897	2.39892
ACAT1	2.07359	2.38096
CRYZ	2.3548	2.3809
NCL	4.07301	2.37268
CDV3	3.1603	2.35552
RPL4	2.84742	2.3392
MECP2	4.59567	2.33608
PPBP	-2.83071	2.32938
MDH2	4.16453	2.32904
SF1	3.49641	2.32735
RPS19	2.52877	2.32125
RPL18A	2.57521	2.31884
DEFA3	-3.60965	2.31375
TCOF1	2.97481	2.30486
ERAP1	2.60975	2.29527
GLOD4	3.39099	2.28146
ARF1	-2.11751	2.27841
CDC5L	4.16238	2.27194
SFRS3	3.53157	2.25903
NUMA1	2.76154	2.24865
ACLY	4.63448	2.23824
MAT2B	2.42631	2.23741
HPRT1	-4.64009	2.23728
LSM5	-3.23254	2.22166
CES1	-4.51036	2.22122
HMGN2	6.3034	2.2101
UBE2I	3.50805	2.20897
RPS17	2.07699	2.2064
MTAP	2.1657	2.20183
EEF1B2	2.30824	2.19777
F13A1	2.73696	2.19183
MYL6	2.91023	2.18922
RPS3	4.14513	2.18761
EEF1D	-3.63093	2.18165
KHSRP	3.24141	2.16885
IST1	3.3394	2.14357
PRPF19	3.20721	2.12879
RPA1	2.44582	2.12877
S100A8	-2.45264	2.1207
HNRNPA0	2.68068	2.09334
LDHA	-3.94573	2.08418
CRYM	-2.1732	2.07464
NDUFAB1	-3.10202	2.07264
RPS6	3.48874	2.05792
RPS14	3.63758	2.05448
PPIB	2.61507	2.05032
SRP14	3.12869	2.04051
KIF1C	4.76389	2.01655
CPA3	3.01709	1.99869
HLA-DPB1	3.95217	1.98166
PNP	-6.5001	1.97974
PTPRCAP	-2.47632	1.97772
PF4	-2.23848	1.97035
CPSF6	2.2848	1.96454
ATF1	2.97325	1.96345
PPP1CC	-3.46613	1.94539
IQGAP1	3.1505	1.93703
ARHGDIB	2.97042	1.93438
KRT2	3.02224	1.93101
HSPA8	3.84314	1.9247
RBM39	2.90826	1.92426
RPL10	3.63745	1.91614
AK1	-6.25055	1.91184
ETHE1	3.6475	1.89744
KRT5	2.55133	1.89564
CAST	3.10681	1.88954
DARS	3.00521	1.88526
SDHB	-2.827	1.8722
MZB1	-3.20968	1.8662
SMAP	-2.95328	1.86455
ACIN1	2.65712	1.84378
CMPK1	2.77589	1.84334
DKC1	2.56789	1.83752
FLNA	2.56874	1.83651
PFN1	2.63791	1.8176
PPP5C	3.00106	1.81694
SOD1	2.75418	1.80377
HMGA1	3.26436	1.79434
AHCY	2.91404	1.78872
DAZAP1	3.66525	1.78139
GNAI2	2.51835	1.771
DDAH2	2.03999	1.75755
PSMB8	2.18784	1.75725
S100A4	-2.65802	1.75208
CLIC1	-2.66339	1.75177
SEPT7	-2.20767	1.74983
SRSF7	2.60396	1.74888
CDC42	-4.55977	1.74322
SRRM1	-2.38838	1.73039
LSM4	2.33417	1.7248
GP1BA	-2.15957	1.7195
CCT4	2.45859	1.71368
PEBP1	4.15021	1.70807
VIM	2.35066	1.69983
GSTP1	3.68517	1.69716
SLC4A1	-2.10496	1.69284
CS	2.47615	1.69137
MSN	-2.36347	1.68849
RAD23B	-2.55551	1.6793
TPD52	2.32847	1.67879
TXNDC17	-2.06473	1.67783
CELF2	2.57191	1.65845
BAX	-2.50745	1.64555
RPL6	2.14565	1.64453
GNPDA1	-2.64039	1.6414
CCT5	-3.08055	1.63738
SRSF3	3.76306	1.63044
IDH2	4.39803	1.61745
FGB	-2.85958	1.6151
LSM3	3.87144	1.61219
PSMB1	3.16342	1.60932
ITGA2B	3.45754	1.60075
HIST3H2BB	3.14807	1.59895
ATP5D	3.03741	1.59627
STX7	2.68373	1.58733
HIST2H3PS2	3.5258	1.58586
PKP1	2.34307	1.58321
ERO1A	-3.76358	1.5798
ATP5H	2.46957	1.57805
CSTF2	2.71484	1.56855
CALR	5.87102	1.56682
TNFAIP8	2.90276	1.56113
LYPLA1	2.54365	1.55999
IGKC	-5.18354	1.54452
SND1	2.62098	1.53812
RPSA	2.10948	1.53718
PKM	6.28642	1.52078
PNN	3.39556	1.51889
GAR1	3.50513	1.51565
FBL	2.61568	1.51257
TPM1	-2.38157	1.5086
LRRFIP1	2.50542	1.50644
EIF3L	3.453	1.50055
CSTB	-2.13021	1.49983
ARPC4-TTLL3	3.10138	1.48983
SPRYD4	-4.52979	1.48403
GPI	-4.03064	1.48213
LCA5L	3.65664	1.47685
PRKCB	2.52734	1.47097
NUCB1	2.93325	1.45277
ACTG1	-2.63303	1.44899
EIF3A	-3.17932	1.44777
PSMA3	2.58421	1.44361
GANAB	3.1866	1.43721
PITHD1	2.58266	1.43458
PRKAR2A	3.12868	1.43057
PSMB10	-2.39327	1.42771
RNPEP	-2.23776	1.4269
MIF	-5.83475	1.41388
PGM1	2.59916	1.41112
ALDH5A1	2.63392	1.39224
GSN	4.23116	1.39042
RPS21	-4.49748	1.38846
GSTM1	-2.63968	1.38688
WDR1	-3.50552	1.38529
BRD3	4.02964	1.37852
PAFAH1B3	2.19954	1.37297
FGG	2.35279	1.37256
LSM8	2.10578	1.36032
ESD	3.12858	1.35852
PDHB	2.85681	1.35783
NUTF2	4.50373	1.3524
KPNB1	2.97617	1.3522
STRN	-2.45252	1.34863
SARNP	-2.89132	1.34526
SEPT9	2.6276	1.34264
PTMA	3.24796	1.33491
SCRN1	3.47268	1.33292
ILF2	2.27415	1.33102
NACA	2.25091	1.32738
HVCN1	-2.62842	1.32478
HNRNPAB	2.76032	1.32421
FKBP1A	2.4493	1.32254
PDCD5	2.94381	1.32252
HLA-B	3.47615	1.32053
CNPY3	-2.51799	1.31472
GRB2	2.1677	1.31012
TF	-2.59868	1.30895
PABPN1	-2.46401	1.30722
HIST1H1D	2.37388	1.30572
S100A9	-2.17991	1.30401

## Sheet: GSE26725
Supplemental Table2d: Processed data from transcriptomic dataset GSE26725
Genes	Log2(FC)
FMOD	5.24773
ABCA6	5.16601
ADTRP	4.63033
1559394_a_at	4.35057
AI798959	4.28489
RPS4Y1	4.02764
ROR1	3.73407
CLNK	3.68375
HBD	3.65844
ARHGAP44	3.63176
ENPP2	3.45541
AI218358	3.41771
IL17RB	3.38132
LINC00525	3.15964
MIR155	3.00479
USP9Y	2.83294
CTLA4	2.81125
PHEX	2.77415
CCDC88A	2.70041
EIF1AY	2.66892
PIGR	2.62439
LOC101929777	2.52422
ABCA9	2.22672
FILIP1L	2.21003
PNMA2	2.0678
GABRB2	2.05382
DDX3Y	1.96175
CHDH	1.68655
APBB2	1.6582
SPATS2L	1.44841
DMD	0.982521
RASGRF1	1.07077
LPL	2.54164
FRY	1.96611
UBASH3B	1.55407
HACD1	1.74905
CA1	1.42388
KSR2	1.44069
TOX2	2.78509
AA829940	2.78447
WHRN	2.17442
229659_s_at	2.74315
TXLNGY	2.13877
IGSF3	0.712975
SGSM1	1.21052
LRRN1	2.66256
AKAP12	1.07533
INPP5F	2.31046
AI742685	2.64118
HBG2	2.29966
LOC100507312	2.59768
KDM5D	2.58113
AI146812	2.57415
LOC339260	2.56028
RAPGEF3	1.52699
LEF1	1.74406
AW572379	2.47548
AK000024	2.47542
PDGFD	1.81475
HBM	2.45175
TMED2	1.23817
LOC101929219	1.54725
DCLK2	1.38374
AA576959	2.41001
TEAD2	1.62284
BG484601	2.38372
AP1S3	1.54421
ANP32E	0.847631
HSP90AB1	1.15387
SFTPB	1.33671
AA825243	2.35224
BE875072	2.35002
CARMIL1	1.03302
ID3	2.31231
CPEB1	1.6005
SGPP1	1.85409
APOD	2.28716
MCOLN2	2.0449
MSI2	1.35808
AL049279	2.2637
HBA2	1.98051
GTSF1L	2.11728
AI075039	2.21854
FRK	1.43688
SYNE2	1.08558
GBP2	1.68044
LRMP	1.46061
NINL	2.19407
ATXN1	1.47392
COL9A3	2.17418
PHTF1	1.59625
AK025161	1.04099
NDFIP2	1.12788
LOC101928274	1.23126
PFN2	2.15874
GPM6A	1.74299
CACNB2	0.98383
BG485129	2.13846
LOC102724951	2.08583
RAD51-AS1	1.45686
AA768884	2.12785
HIST1H1E	2.12078
SGCE	2.11556
AI870547	2.10486
COL9A2	1.56755
SLC4A1	1.69227
BCAT1	1.73074
KLHL29	0.760848
GAB1	1.11533
SNHG4	0.362727
MMP9	2.05613
ALAS2	1.0246
AV724266	2.04658
LINC00158	2.04476
BSPRY	1.80715
APOBEC3F	0.878559
HBB	1.37088
ZNF559-ZNF177	2.02933
FCRL5	0.896278
HECTD2	0.620538
BMPR2	1.20292
TCF4	1.29023
NOD2	2.00377
AW451426	1.99922
1557193_at	1.98836
TPR	0.824136
AHSP	1.97534
UGCG	1.44945
BTBD19	0.888526
CEACAM1	0.97931
UGT8	0.989835
SLCO4A1	0.909361
HLA-DQA1	1.94693
NOSIP	1.94562
AF085852	1.94425
CLEC4C	1.84469
LOC102725051	1.93409
236612_at	1.92802
BC036226	1.91834
AA809487	1.90754
TRDV3	1.21074
AA620926	1.89651
MAP3K1	0.799519
INO80D	0.478313
STAT1	1.07871
TOB1	0.891466
SFMBT1	1.76251
GPT2	1.85402
IGFBP4	1.85388
CD200	1.4541
AW197320	1.84541
PMAIP1	1.5386
AI494291	1.83604
SERPINF1	1.82748
236099_at	1.82511
BE465032	1.82115
RFC5	1.13666
MIR21	1.11365
SNAP23	0.654568
FAXDC2	0.966131
SERINC5	1.80828
ZBTB38	0.910936
LOC100289090	1.11537
BF433269	1.8035
MAP2K6	1.57303
BE670974	1.78763
KLK2	0.701006
BG231554	1.78525
NASP	0.685131
PRKCB	0.710835
OGT	0.829117
TESC	1.05347
WSB2	1.75816
236215_at	1.74476
ARG1	0.393482
R78413	1.73488
AW965040	1.73127
ADAMTS6	1.0336
PSPC1	0.478196
1554007_at	1.71076
DGKH	0.375607
KANK1	0.692785
SELP	1.69804
C6orf62	0.324581
IL2RA	1.57845
STAMBPL1	1.20959
AI093572	1.67681
TRAC	1.38913
CELSR1	0.686566
PHACTR2	1.02437
220882_at	1.66307
TIGIT	1.65932
MYO5C	1.65568
PLEKHA3	0.781204
AA701247	1.65472
AI733194	1.6546
TLE4	1.13928
DTX3	0.418377
AL047534	1.64438
MBOAT1	1.64385
WFDC21P	1.6387
TANK	0.56787
CA425190	1.63214
WNT10A	0.887403
DMKN	1.62684
SEPT9	0.831881
LINC01224	1.62452
WDR1	0.240424
NEK3	1.26737
ANAPC5	0.425443
EOGT	1.61722
CELSR3	1.47787
YBX3	0.899626
CPEB4	0.691508
ZNF322	1.18902
FBXO15	1.59548
SLC14A1	1.3672
PTPN7	1.1212
MAP2	1.13512
AI753104	1.5702
KANK2	0.541966
SH2D3C	0.57938
AF085827	1.56655
SPIN3	0.996296
IKZF3	0.845282
CTPS2	1.26109
BAX	1.50711
BF003032	1.55306
TGFBR3	1.53243
STAM	1.54276
CD84	0.902926
TMX1	0.75257
HNRNPC	0.388288
HLA-DRB4	0.908769
SDCCAG3	0.719638
EFCAB13	0.702654
SH3BGRL2	0.763724
IGF2BP3	1.12749
SYT17	1.41684
SLC26A2	0.7256
ZNF793-AS1	1.5231
AHI1	0.651835
ALDH5A1	1.17731
ZFY	0.664594
LAG3	1.51624
AV753357	1.51195
TBC1D3P1-DHX40P1	1.50792
ACSM3	1.22158
AA831943	1.50284
AW974642	1.35636
SMC3	0.463639
DNMBP	0.950949
WDR91	1.4203
LIMS1	0.600863
CREB3L2	0.83331
ZNF652	0.23673
AK022100	1.48795
IFI16	0.703644
AL049273	0.980125
KCNN4	1.47589
DLGAP1-AS1	1.25266
GCLC	1.28941
BICD2	0.689686
NAMPT	0.253781
DKFZP761C1711	0.776647
IMMP2L	1.22972
RABGAP1L	0.569969
C12orf77	1.46224
MTERF2	1.31245
BMF	1.46117
SNCA	0.87837
LOC389834	0.788641
PRC1	1.45634
PIK3AP1	0.722716
IFT57	0.213881
MEX3C	0.5104
TTC3P1	0.49912
SCOC	0.923052
CACNA1D	0.727712
EPB42	1.44584
LUZP1	0.587907
ZC3H7A	0.979131
ZBTB20	0.0433078
PTPN22	0.946413
SELENBP1	1.4387
EPRS	0.622525
C5orf30	1.43753
FKBP1B	1.43599
BE672557	1.4349
ATF5	0.857745
PNRC2	0.846256
AK024909	0.697998
CLHC1	1.42458
ANKRD20A11P	1.42298
APH1B	1.04013
CRYGS	1.23369
HCG11	1.21695
NDUFC1	0.963605
DBI	1.20513
MAT2A	0.690633
DOCK7	0.832168
CKAP2	-0.697671
SGPP2	0.994579
METTL8	1.14904
GPLD1	0.756779
TXLNB	1.40684
DHX9	0.66209
PTPN12	0.772213
SPRY2	1.4026
AW291535	1.40103
BTG2	0.748149
BC029255	1.39928
ZNF567	0.714661
PSMB2	0.195172
1556054_at	1.39608
USP44	1.39315
ZNF22	0.706981
AA760878	1.39149
PWAR6	1.31332
L3MBTL1	0.570507
FARP1	0.75004
232459_at	1.38362
W03242	1.38342
CREB1	0.521866
HIVEP1	0.960049
KRAS	0.238583
KIF21A	0.974542
TNFSF9	1.37358
BG403405	1.37278
LOC645513	0.778721
LOC401068	1.37004
CLIC5	0.348028
CFLAR	0.818893
N93663	1.36393
TMEM259	0.692437
R92925	1.36121
IQCG	0.628195
STK26	0.614607
AI732132	1.35803
ZNF589	0.812491
SH3D21	1.35211
FXR1	0.626802
BF115815	1.34711
AGBL3	0.490757
PSPH	0.66557
LOC100509445	1.34328
RAB39B	0.786317
PSMA3-AS1	0.748527
KDM5A	0.612906
SLC25A37	0.722079
ATP5S	0.370226
FRY-AS1	1.33459
BAGE2	1.25284
VASH1	0.519637
HIST1H2BD	0.655875
ZBED3	1.14428
STIP1	0.719948
ARMCX2	1.32892
ARHGAP5	0.651255
SLC16A5	0.93506
HEMGN	1.25572
242808_at	1.32098
TTN	0.505922
DACT1	1.31912
AW275093	1.31673
LOC102723779	1.3158
TNRC6C-AS1	0.824516
LOC728175	0.84151
AL047522	1.31291
CD5	0.949603
MRC1	1.31197
GCHFR	1.31174
CCDC191	1.31166
CDKL1	0.763134
YME1L1	0.176852
AL110127	1.30763
AKIRIN2	0.559782
RAD21	0.596276
ELL3	1.08976
AW450675	1.30544
MOSPD1	0.941703
235743_at	1.30443
DPY19L1P1	1.30287
SOS2	0.433667
ITPKB	0.417323
SPIN4	1.29978
ZC3H12B	0.645657
ADM	1.29586
GGA1	0.882063
HSPA4	0.756917
AA935659	1.29274
PPP1R9A	0.73247
AI357143	1.29078
WASF2	0.576021
WDFY1	0.935553
SLC35D2	0.965935
THNSL2	0.960222
NSUN7	0.68337
SLC16A6	0.685894
AA701380	1.28245
ELL	0.361737
STX16	0.576712
CA442689	1.28055
LUC7L	0.674265
C1orf56	0.7341
BG533580	1.27696
PITPNM2	0.963305
RPAP3	0.589828
ULK4	0.48539
RBBP6	0.202246
LOC101930404	0.394972
231311_at	1.27283
DLGAP1-AS2	1.26829
UPF3A	0.784758
DDX17	0.643288
LOC100507557	1.27044
PPIL1	1.26987
ATF1	0.33503
THUMPD3-AS1	0.891588
242611_at	1.26638
LYRM7	0.412434
FZD3	1.12235
PIM1	1.26311
TSPAN5	0.904974
BICD1	1.00314
TMEM107	0.634108
AI361034	1.2589
CCT2	0.669325
RAB30-AS1	0.5772
YPEL2	0.579083
GTF2H2C	1.25233
JAK2	0.559288
N51093	1.25091
USO1	0.671205
AW960454	1.24875
ATP11A	0.573051
CDC42SE1	0.273136
LOC100506302	1.24673
SNX18	0.914356
H2AFJ	0.698026
AI419968	1.03715
RPA1	0.908422
CDC14B	0.439567
XAF1	0.770984
GNPTAB	0.877723
YWHAZ	0.209646
TRAF1	0.999412
AI910590	1.24213
ACTR2	0.461379
CRYM	1.23811
CNR1	0.630506
CCSER2	0.389388
AW880875	1.23541
PTPRG	0.570607
CEP120	0.454168
T87628	1.23239
FAM161A	0.66211
THAP6	0.521376
AKIRIN1	0.502825
RBM6	0.225614
SLC16A4	1.22808
ASF1A	0.956442
GM2A	0.488324
CD46	0.958141
231356_at	1.22476
ABCA5	1.07013
MDM4	0.296431
SENP7	0.52547
244045_at	1.22149
AL110130	1.21938
MAN2A1	0.645686
RXRB	0.444505
NFAT5	0.868194
CABLES1	0.965526
LIMS4	0.765419
ZWILCH	0.768553
PCM1	0.64349
TTTY15	1.2132
PRKAR1A	0.566618
ORM2	0.709159
C2orf76	1.20929
AW296190	1.20805
UBN2	0.335985
IPP	0.720715
AL559202	1.20598
MAP4K5	1.01495
LOC374443	0.702944
DDX42	0.427966
GTF2H2B	0.879796
AI700476	1.20354
PRIM2B	0.446015
TCFL5	1.13078
ETV6	0.642544
HNRNPH1	0.573875
TRIM23	1.08616
ZNF800	0.699617
LEPROT	0.209503
LINC01355	1.18339
ZC2HC1A	0.609292
RALGPS1	0.348909
OPTN	1.00386
CAND2	0.648047
SMARCA2	0.142347
NDUFS1	0.313748
BBS4	0.950702
PNMA6A	1.18873
MTPAP	0.447613
AJUBA	0.606299
PGRMC1	0.716829
ADRB2	1.1878
DEGS2	1.18707
DGKG	1.06936
RBM20	1.18495
N4BP2L2	0.177225
FAM60A	0.539839
RBMS3	0.542496
ZBTB34	1.18213
LRRC34	0.993933
NCOA3	0.552246
BRCC3	0.239141
SCAMP1	0.83707
ATOX1	1.17986
C11orf80	1.05068
SNORD3D	1.1776
AI821726	1.17748
MALAT1	0.413468
CCDC68	1.17403
LPIN2	0.954173
CCDC141	0.64806
MFSD6	0.814253
AW139300	1.17272
FGF2	0.801945
EPB41	0.52706
ZMYM6	0.303449
MAPKAP1	0.44982
U90905	1.1689
TRAPPC2L	1.06679
SCCPDH	1.16687
AI017540	1.16744
MIR6132	0.536139
C20orf194	0.933567
PWAR5	1.16534
FOXP1	0.437091
TMEM56	1.07137
PON2	0.576518
ZMYND11	0.420366
ZNF397	0.676855
ZNF471	0.603456
TOP1	0.883881
242453_at	1.15521
ATP2B4	0.813796
AL117464	0.610225
AW027342	1.15353
220969_s_at	1.15172
KNTC1	1.15163
LACTB2	0.813015
EZR	0.477629
AW969265	1.14853
USP34	0.294866
AW084125	1.1452
C15orf57	0.504091
LOC100190986	0.993423
GPD2	0.653874
BCAS4	0.571794
BC004969	1.0303
MYO1E	1.14139
BCLAF1	0.216304
BE463995	1.14131
LDAH	0.767516
HSP90AA1	0.574376
SNURF	0.607221
TGIF1	0.648628
PNMA1	1.13604
ARHGAP24	0.881905
MCTP2	0.954487
UQCRC2	0.420719
TMCC3	0.665714
LOC101930324	1.13245
KNL1	0.640601
LCK	0.977242
NFYB	0.4677
CYB5R2	1.12923
UCN	1.12493
ABR	0.862358
MIR1248	0.616016
N73550	1.12124
AL035992	1.12093
UTY	1.0001
AU145323	1.11833
AA502643	1.11655
GRIK1-AS2	0.24103
BF448158	1.11534
CBX5	0.366476
LOC101929734	1.11504
LAX1	1.11436
AU146384	1.11406
SLC35G2	0.469285
USP47	0.516456
NUDT6	1.10255
SIAH1	0.768024
C16orf87	0.804936
THAP2	0.40847
CD58	0.77108
EP400	0.576366
ZBTB32	1.10714
ZNF222	1.10648
TBL1XR1	0.50784
ZNF101	0.473878
AI734258	1.10574
RNPC3	0.811812
CDC5L	0.328646
LSM11	0.658208
TCP11L2	0.200446
PEX2	0.625288
VOPP1	1.0995
CENPU	0.798828
LXN	1.09818
SEPT7-AS1	1.098
MFSD4B	0.633066
H93043	1.0955
MGAM	1.09536
ARGLU1	0.390285
ZMYM5	0.555269
239926_at	1.09374
ZEB1	0.655326
MAP3K2	0.092866
TMEM230	0.576388
DENND2D	1.02765
HRK	0.670121
ST20	0.664124
BF477544	1.08811
MPC1	0.731426
TP53I3	1.08675
PATL2	1.08664
HIST1H2BC	0.713426
APPBP2	0.438974
AV745243	1.08611
GRIK2	0.167186
NFX1	0.805138
PRDM2	0.502578
SERPINF2	1.08364
AW850555	1.08292
LINC00847	1.08291
HSPD1	0.267655
RAPGEF2	0.341493
AW978811	1.07992
220702_at	1.07844
KLHL9	0.600234
UGGT2	0.5165
AA832073	1.07647
EXOC5	0.247483
BAMBI	1.07498
SMAD5	0.739119
LINC00888	1.03977
TLK1	0.430559
RASSF5	0.349171
KMT2A	0.339304
C10orf10	0.580886
AU145563	1.06972
AK025030	0.552367
LOC100506476	1.06832
PXDNL	1.06816
ZNF557	0.60936
TNRC6B	0.305444
LOC158402	0.7815
LSM8	0.586075
BF224430	1.06571
AW298153	1.0653
ARMCX4	0.412625
ILF3	0.488684
MIR4647	1.06499
AW962705	1.064
ACSL1	1.04876
CD24	0.888267
RIMKLB	0.569931
DGKA	0.640268
PLK3	0.326702
244271_at	1.0593
DYNC1H1	0.297538
LOC101928625	1.04946
OGDH	0.278517
NFATC1	0.54301
AW296253	1.05802
GSPT1	0.191089
LRRK1	0.509927
ANKRD36B	1.05569
LOC100506123	1.05493
ARHGEF7	0.0961574
BC030754	1.05439
ZNF780A	0.735042
ANKRD36	0.643861
SCD	0.338816
SYCP2	0.457801
PAN3-AS1	1.05109
CIRBP	0.351188
PTAR1	0.529109
NXT2	0.597656
PGGHG	1.04906
RSRC1	0.528135
MFSD8	0.40452
PRMT6	1.04815
IVD	0.640656
MFAP1	1.04747
GUSBP9	1.0473
AV685992	1.04694
230729_at	1.04654
MFHAS1	0.752528
ZADH2	0.485484
C17orf80	0.564108
BF752351	1.04438
AW294020	1.04411
SCARNA2	1.04402
SEPT2	0.628084
LPP	0.467409
APTR	0.554441
AK024882	0.452861
LOC101928551	0.23525
LIMCH1	0.659703
MARCH3	0.700056
NSUN6	0.675169
GYPA	0.493784
CDKN2A	0.593776
NEMF	0.541773
AW961576	1.03799
ADM5	1.03672
ACTG1P4	0.848987
DLG2	0.571156
FBXL20	0.391975
CNTNAP1	1.03337
AW293174	1.03189
RGS10	0.656299
TMEM140	1.02985
MYB	0.517241
CNOT6L	0.0534417
HSPH1	0.560489
MYLK	0.412277
TNFAIP6	1.0028
TBC1D1	0.179463
AA868729	1.02797
240103_at	1.02792
CHST15	0.681033
242384_at	1.02707
C1GALT1C1	0.713232
SRSF3	0.540289
AU146963	1.02624
AK024136	1.02484
FBXO21	0.69813
FLJ45482	1.02287
BF508868	1.02206
GRIK3	0.502878
ABCC13	0.304002
GLMP	0.297573
GNB5	0.407403
OPA1	0.309277
FER1L4	0.659745
LOC102724275	1.01845
AW972881	1.01782
243931_at	1.01776
AI733336	1.01767
RHOA	0.391672
MYCN	0.0583435
SKAP1	1.01698
PYHIN1	0.889006
CLCN3	0.355833
SRSF1	0.463236
PDP1	0.415061
R71414	1.01394
ST6GAL1	0.456377
FAM174B	0.627431
IPO5P1	0.287119
PSEN1	0.175308
ZNF540	0.781694
RYK	0.459464
HAUS8	1.00785
FPGT	1.00716
TCEAL4	1.00657
MIR146A	0.486227
LRRD1	0.635494
VPS35	0.285215
1555616_at	1.0046
DNPH1	0.581953
C4orf32	0.759945
ZNF266	1.00346
ZNF610	1.00308
238646_at	1.00304
MAGED2	0.887073
MIER3	0.422804
HSPA1B	0.32736
UTS2	0.878021
STK4	0.326634
ZNF814	0.39568
CDYL2	0.41226
LCN8	0.799838
SPAG4	0.99888
CDC37L1	0.67773
PPP2R3C	0.436097
GLO1	0.998584
BCL2	0.698902
ICE2	0.377088
L3HYPDH	0.99616
CHKA	0.825333
AI653368	0.995784
NFS1	0.816021
FRYL	0.346325
PTBP2	0.499575
SOBP	0.20025
RANBP9	0.591683
ADAMDEC1	0.992691
TPM2	0.20981
NPEPPS	0.644174
MIR3190	0.991891
SPAG9	0.575116
SH3PXD2A	0.549923
ZNF804A	0.989863
240695_at	0.989608
MCL1	-0.0857
AV763524	0.989399
AK022645	0.989232
TMEM116	0.651474
NEK1	0.507213
AMDHD1	0.988204
PLEKHA2	0.448713
TMEM136	0.421486
TESPA1	0.574924
BE671138	0.987009
IL1R2	0.664561
BE673759	0.986262
E2F7	0.464097
IKBKB	0.322844
AP3B1	0.641311
AI022632	0.983707
VEZT	0.504266
AF147415	0.983428
AA503877	0.983426
CDK13	0.140566
GGA2	0.19411
BCAR3	0.981433
STK32B	0.981032
AA687112	0.980973
RNF32	0.343255
HOMER2	0.629677
BF196963	0.978389
RBM17	0.40312
KIAA1551	0.759307
AI374756	0.977716
C14orf1	0.429813
ACSF3	0.34511
ACP1	0.357661
RFXAP	0.505223
LOC101929876	0.974296
TNRC6A	0.276033
APOBEC3G	0.714457
LOC389831	0.814954
AF054998	0.972551
MED7	0.471224
SMAD2	0.556786
C9orf38	0.971004
HIVEP3	0.288421
MMP8	0.939807
C5orf15	0.294028
DDHD1	0.593012
GPR34	0.969444
FAM219B	0.742963
MTMR9LP	0.574027
AW665840	0.96787
AIM2	0.967616
MYL9	0.463968
SUZ12	0.164238
RAD52	0.47148
AA682539	0.966534
LOC284009	0.407338
CYP4F3	0.965547
SRSF10	0.456931
USP46	0.468905
AW138673	0.964096
AV711227	0.963918
WDR76	0.819605
AFF3	0.309653
LEO1	0.962793
HIST2H2AA4	0.520845
CEP70	0.623673
AK9	0.544387
MIR6836	0.522268
SKI	0.354537
PASK	0.720884
FAM20B	0.598058
ANOS1	0.477471
CBX7	0.961173
POLI	0.62643
LRCH3	0.379572
ZCCHC7	0.147349
PLA2G15	0.957639
PRSS16	0.956161
PXMP4	0.378
USP31	0.492246
ENO1	0.180999
AW665984	0.95254
ORM1	0.952312
BF063430	0.952149
RAB3IP	0.404403
KIF15	0.951761
BF724902	0.951621
NUP43	0.711807
ZNF320	0.548277
C1orf228	0.255289
AI192486	0.88037
GNAS	0.220242
LOC101928728	0.752782
BNIP3L	0.867211
PRKAB1	0.583275
SNORD14D	0.405328
NAB2	0.651084
BMPR1A	0.523806
VMP1	0.50818
EHMT1	0.809867
AI912175	0.943555
BC033052	0.606712
C5orf45	0.943316
ZNF415	0.943295
AA922110	0.943101
AW665538	0.942543
BPGM	0.942498
HNRNPR	0.26891
DLG1	0.323079
LEF1-AS1	0.909829
SLC25A36	0.551904
RSRC2	0.675188
CDK2	0.370986
CARS	0.292247
TAF9B	0.209977
DND1	0.703462
C17orf99	0.940184
TMEM159	0.939575
MAN2C1	0.519575
220719_at	0.939309
BF508819	0.93929
ZNF10	0.814332
P2RX7	0.704572
ATP6AP1L	0.346118
AK021675	0.936366
CYTH1	0.660762
AW014108	0.935843
HBQ1	0.935813
GPATCH2L	0.202063
TUBE1	0.525187
TRAF3IP2-AS1	0.246432
HNRNPLL	0.708966
BF224218	0.933939
ARHGAP21	0.873197
TMEM35B	0.932956
AL039379	0.932119
SPTLC1	0.304002
CCND3	0.374789
NSMCE1	0.931343
UHMK1	0.436942
C1orf43	0.370896
NAB1	0.643016
AW090199	0.928789
SLC25A5-AS1	0.532674
AW300500	0.928306
EZH1	0.534558
LEKR1	0.662143
PRPF31	0.455459
LOC400927-CSNK1E	0.550135
DLGAP4	0.202587
AF339820	0.926735
RBM26	0.144436
1565692_at	0.924992
BEND4	0.480364
CASS4	0.658347
SMIM8	0.611806
AK3	0.888161
LOC101927178	0.92294
AU144979	0.922885
ABI2	0.359029
BE961949	0.921182
ELP5	0.426438
IGIP	0.77268
CD6	0.490761
MAP3K5	0.763188
RHOH	0.728598
ALG10B	0.48597
ECI1	0.918973
CKAP4	0.508925
SESN3	0.295941
TM2D3	0.901523
SLC26A11	0.917012
BF245243	0.91697
KBTBD6	0.625351
SART3	0.349284
PEX12	0.915593
ELMSAN1	0.440543
PLD1	0.268256
ARHGEF12	0.0951848
H41167	0.91389
PUS10	0.476196
ZNF17	0.552142
239995_at	0.912479
SOD1	0.912405
CYP2C8	0.480519
AI824407	0.912251
LARP4B	0.120227
LINC00467	0.705051
AI610347	0.910434
FCHO2	0.628422
AKAP8L	0.264227
ZAP70	0.815334
ZNF675	0.90946
NKTR	0.288228
ENPP5	0.612108
BBIP1	0.492455
TEFM	0.871531
IFI27	0.908478
ARPP19	0.496257
PGGT1B	0.0745996
FMO4	0.907697
FIP1L1	0.72425
LIN7B	0.775701
HELLS	0.519972
GAB2	0.90587
220494_s_at	0.905856
MGAT4B	0.877403
AK090649	0.453949
LOC644172	0.902987
LMO7	0.417307
AKAP13	0.228698
RHOC	0.509398
COPA	0.11122
CLEC2D	0.603908
ZNF117	0.610615
SREK1	0.220702
AP4S1	0.548453
ZNF780B	0.408646
GOLGA2P5	0.821194
N4BP2L1	0.273076
LOC400684	0.897525
OLFM4	0.896306
WEE1	0.520859
FH	0.205599
AA382276	0.895263
C17orf75	0.895229
MIR612	0.460705
AI691075	0.894392
C14069	0.893794
1559437_at	0.893767
AGGF1	0.490843
ATP1B1	0.849124
AI798680	0.891982
AW292278	0.891581
AGAP9	0.597364
CRIPT	0.333048
RBM22	0.209826
AI968130	0.890398
AGPAT5	0.725185
ZNF141	0.498297
BC017896	0.833448
R34775	0.888381
FASTKD2	0.255713
BTD	0.503048
CYSTM1	0.885141
BE466160	0.885084
ACYP1	0.884907
ZNF91	0.0215362
BC025999	0.884454
KCNH2	0.855014
PHF19	0.567351
PEX6	0.610173
ZNF426	0.588381
TMED8	0.618128
RHBDD1	0.257583
TOX4	0.352488
PPM1K	0.420876
DONSON	0.88131
GFOD1	0.796212
PPP1R3E	0.659897
SLC23A2	0.65618
MBNL1	0.202189
CXCL5	0.353802
MTAP	0.384072
SLC9A7	0.588562
OAS1	0.688432
COPS8	0.357694
ARPC5	0.172379
TEKT4P2	0.877217
INSIG1	0.717356
RUSC1-AS1	0.705441
SRSF6	0.345608
SNX20	0.559075
STUM	0.525876
AK021987	0.876276
AI458297	0.87579
LINC00260	0.875311
ANKRD22	0.431856
TXNL1	0.259063
GEMIN2	0.667641
CASK	0.481037
SMYD4	0.873163
PPP1CB	0.100341
ZBTB24	0.0248921
FNTB	0.872197
GLDN	0.356988
ABI1	0.526358
ZNF585A	0.676566
PIGM	0.652888
SPOCK2	0.835514
PDE4A	0.36809
AW979272	0.869014
HLA-F	0.181369
AIP	0.542136
ZNF880	0.437934
ANKRD11	0.437376
AA826176	0.866306
AK024988	0.490987
DHX36	0.177881
ZNF831	0.854852
KPNB1	0.55294
DNAJB4	0.730872
CDKL3	0.386774
IFT43	0.571334
NAPEPLD	0.546248
AA057437	0.862963
MTCP1	0.862959
KRT1	0.862247
AI733564	0.861816
GYPB	0.51009
AW851069	0.861004
ARL17B	0.157267
AI761498	0.860663
FANCL	0.860312
AW296081	0.378974
INPP1	0.85925
AGO3	0.60582
WDR35	0.480443
LOC285812	0.857843
HIST1H2AB	0.85759
HIST1H4H	0.852537
LINS1	0.390738
H28915	0.856936
LOC100507006	0.856914
C2orf74	0.856692
CDKN2D	0.388491
PI4K2A	0.560173
MINOS1P1	0.856336
ZBTB4	0.669856
SNX4	0.665581
AK1	0.67466
FOPNL	0.424399
AL832142	0.855522
220467_at	0.855353
SCUBE3	0.116134
AK025451	0.855064
PIGV	0.81702
AMZ2P1	0.853867
AL079909	0.853118
ZNF594	0.415316
ZDHHC17	0.354896
TMEM135	0.34053
HNRNPF	0.852701
FFAR2	0.852659
TWSG1	0.627513
BE501281	0.851981
ATP6V1D	0.332447
PTCD2	0.456016
AA521018	0.851381
CLK4	0.513604
IKZF1	-0.149518
ACADM	0.851046
242188_at	0.84977
ANK1	0.696427
AK095510	0.849518
BM914560	0.849448
GPR155	0.532518
N90377	0.848458
AA928257	0.848273
RAD1	0.582577
CLINT1	0.430917
BC008846	0.847251
WDR17	0.574364
RIT1	-0.0505277
BE217890	0.846665
PBDC1	0.51371
ZNF217	0.84566
HIST1H3A	0.845065
UEVLD	0.411076
FAM76B	0.318113
MRPS10	0.620146
HIST1H2AJ	0.844591
FECH	0.578241
PP12719	0.844056
240733_at	0.843956
GLUL	0.42492
NAP1L5	0.546541
TLCD1	0.843314
ZNF655	0.216927
DCTN5	0.369106
SYTL2	0.641648
CEP290	0.275585
SMCHD1	0.342668
N72610	0.842078
AGBL2	0.841586
ZBTB9	0.840973
APOOL	0.273678
BCL6	0.645264
ZNF665	0.840494
LOC441155	0.446125
ZNF23	0.840024
CD27	0.839742
TMEM44	0.565118
TSEN15	0.442995
N66045	0.839456
NEDD1	0.397914
ZFR	0.466822
BF221525	0.839072
CCT6P1	0.838732
ARMC8	0.171254
LOC101930416	0.20784
BATF	0.837914
DDX24	0.484789
XKR6	0.379235
AF127481	0.837579
AVIL	0.477215
AL711520	0.837407
BAGE	0.240565
RRN3P2	0.837184
ZNF137P	0.837149
TRMT1L	0.640167
ITCH	0.264593
FLT1	0.315438
KLHL20	0.294932
AK027226	0.835954
H95280	0.835324
FBXO45	0.662355
ZNF827	0.502506
AI827632	0.834359
LOC101927338	0.227079
ZMYM2	0.437224
C17orf58	0.834203
BG153387	0.834111
TFRC	0.462324
SEPT7	0.537224
RAPGEF5	0.284751
SFSWAP	0.433978
AW513654	0.832502
TRNT1	0.420513
FNIP1	0.340771
GUCY2C	0.832003
ISCA1	0.470541
CFAP70	0.492822
LOC102724250	0.214674
ST14	0.519914
GGT7	0.62976
AI672553	0.830491
ZBTB43	0.466437
LOC101927587	0.830387
FBXL4	0.394848
NAALADL1	0.572404
GPR137C	0.829588
BE671658	0.829322
ACOT4	0.829299
TMOD1	0.546506
CEP19	0.685773
SGTB	0.423933
PRKY	0.0838396
SDHC	0.0574808
EVC2	0.423522
GATM	0.144132
FYTTD1	0.411443
MED28	0.131588
ADO	0.765318
XK	0.826871
TSTD1	0.826807
F8	0.8266
PTPN11	0.358715
PEBP1	0.569839
NBPF3	0.421936
CDKN2B	0.506086
FUBP1	0.440348
SNAPC3	0.26499
EHBP1L1	0.700271
ZNF200	0.673735
CLIP1	0.297598
243319_at	0.823725
KIF5B	0.394662
KLHDC4	0.313284
ALG13	0.269196
ZNF277	0.185405
ACOT13	0.823007
TOR1AIP2	0.318146
SOWAHC	0.790838
ZNF304	0.822542
UFL1	0.288167
PGS1	0.57247
BG430958	0.821802
FAM114A1	0.610546
OTUD6B-AS1	0.452643
LOC728613	0.308864
MIAT	-0.0465649
PNN	0.559832
AF119917	0.819232
SYNCRIP	-2.12548e-05
CRISP3	0.818402
SLC22A15	0.817962
CDC16	0.557638
AI906424	0.742632
242645_at	0.817816
RBPJ	0.597695
TADA2A	0.627313
OSGEPL1	0.734229
ZNF12	0.41951
215137_at	0.816842
GNRH1	0.585391
ARID4B	0.224625
N6AMT1	0.285432
LOC101928865	0.815921
HOOK1	0.626535
AF090893	0.407928
PFKP	0.359652
C14orf28	0.626056
LOC100134317	0.815043
AF086256	0.814829
CEP68	0.278197
LILRA4	0.814433
BHLHE40	0.624916
PLGLB1	0.533573
ADHFE1	0.8137
PAK1	0.13425
DUSP4	0.56674
LIMD1	0.138215
MIR3681HG	0.245877
LINC00969	0.335235
LINC00342	0.556869
CETN3	0.811688
AA215381	0.811638
LOC153682	0.811507
AA807545	0.811458
L1TD1	0.648215
PKN3	0.810935
AI631888	0.810873
LPAR5	0.727752
IPO7	0.535459
TOP1MT	0.373345
ZCCHC4	0.360826
ORAI2	0.145608
BC040670	0.808476
MXD1	0.691813
ANXA11	0.613394
AA281853	0.806994
JAM2	0.778139
AI703450	0.806666
AW235102	0.806656
RSF1	0.233654
ZNRD1ASP	0.285169
RAD54B	0.805962
ND6	0.805805
CBFB	0.290004
NATD1	0.366319
MRO	0.347538
CASP8	0.323838
EPHA10	0.245782
EEF1E1-BLOC1S5	0.422574
CNST	0.219988
NPTX1	0.803181
ZSCAN9	0.345441
PCNP	0.365498
AK025799	0.80221
ELOVL6	0.423285
RNA45S5	0.516875
NAA15	0.304205
PGBD1	0.800922
RBM48	0.343931
OMA1	0.688408
HECTD1	0.135662
FCGR3B	0.575219
240789_at	0.800032
ST3GAL5	0.799263
CHST2	0.556136
FOXO3B	0.412263
FNTA	0.52896
SS18	0.507279
AA569225	0.798184
ZNF818P	0.697516
TAS2R14	0.615598
ENC1	0.736059
ITGB1	0.252275
ST6GALNAC6	0.797001
CHI3L1	0.500828
AK025217	0.79662
AI917293	0.796594
AA496799	0.796543
HYI	0.72249
AA137038	0.796091
PGK1	-0.0314696
KRCC1	0.455578
TRRAP	0.608121
BRWD1	0.207164
ZNF264	0.352077
KCNK9	0.505005
MYO3A	0.3981
RFC3	0.131543
RDH13	0.219986
CCDC174	0.441101
HMGB1	0.0847403
AI269471	0.793357
RHOBTB2	0.771451
LOC101930583	0.724161
AW372457	0.792848
SFT2D1	0.328908
KBTBD2	0.130832
BROX	0.455528
MAPK8	0.406745
MAPKAPK2	0.314253
TCF3	-0.00270286
AK097868	0.791688
YY1	0.190367
MRPL50	0.657026
LGR6	0.791126
MKL2	0.19446
ARIH2	0.289619
ADAL	0.283495
AL134420	0.790438
OIP5-AS1	0.54342
LINC00899	0.400576
C1QTNF6	0.43306
AI222295	0.789094
C6orf163	0.541895
ORC5	0.1697
RSRP1	0.52741
BE219187	0.78811
HP	0.788029
WDR11	0.523495
HIST1H2BB	0.787722
KIF1BP	0.787701
WNK1	0.266712
AA135722	0.786777
MRPL51	0.581192
NBR1	0.372383
HMGB2	0.286938
AA626210	0.785908
BNIP3	0.758181
AK091784	0.785744
AL512728	0.785499
SBF2-AS1	0.363896
SETD6	0.750172
KCNA3	0.785113
BQ219651	0.78486
AF289567	0.784758
AI191905	0.784645
ZNF789	0.357152
242691_at	0.784096
AK6	0.47213
GART	0.37913
BCOR	0.551201
ACRC	0.781822
NANP	0.781514
BBS12	0.7814
DBT	0.410425
AV708945	0.780887
FGF7	0.236178
NSUN4	0.392307
ACTR5	0.677897
EDEM3	0.133634
NFKBIE	0.779871
LSG1	0.408139
SLC30A5	0.23033
AI653318	0.779355
OCIAD1	0.359396
240843_at	0.778959
DCAF7	0.172219
AK021569	0.405079
IQCJ-SCHIP1	0.778721
ZNF160	0.344327
ZNF268	0.493416
ZNF599	0.359381
CAMK2D	0.421756
AA601042	0.77787
GLIDR	0.569636
ZNF862	0.581929
ZNF347	0.648765
DIMT1	0.0237637
HADHA	0.285102
PHTF2	0.229658
CACUL1	0.192574
RBM25	0.253447
AL080077	0.776072
ZNF431	0.760061
AA250831	0.775502
AI360167	0.775118
SLC38A6	0.775096
ZCCHC11	0.65857
KDM8	0.34002
HIST1H2AH	0.336621
OLMALINC	0.571638
TMEM120B	0.374083
HIST1H3D	0.774013
TMEM50B	0.265838
ZNF782	0.415758
SCARNA13	0.522715
YBEY	0.680316
TMEM218	0.547795
H2BFXP	0.736666
237849_at	0.772186
RBL2	0.322242
ZNF107	0.313872
POLR2K	0.540242
BU177699	0.657193
ZNF275	0.372091
RRM1	0.457589
KCNJ15	0.271321
ATP6V0E1	0.199946
CEACAM21	0.420444
T86613	0.770279
ANKRD20A5P	0.76987
FAIM	0.76983
AI870903	0.769639
AW976247	0.768608
LOC101928054	0.768446
ITGB5	0.354213
LOC389765	0.768308
AA033987	0.767277
BE672651	0.766371
SLC35E3	0.59359
AW292657	0.76622
FKBP5	0.446057
PARP11	0.282902
DCUN1D1	0.249063
AI074450	0.7658
CDK14	0.384447
1557437_a_at	0.765728
BC027347	0.537758
UBN1	0.478762
AW979261	0.765605
LOC101927027	0.244033
BC039686	0.764589
NFKBID	0.578581
LOC101928747	0.350256
230198_at	0.764308
PREPL	0.463149
AI022066	0.763963
AA868500	0.763463
ERGIC2	0.55133
ENPP4	0.682323
CRYZL1	0.288021
C12orf73	0.597123
HIBCH	0.636677
AKTIP	0.584438
PCGF5	0.340404
TRAF4	0.403165
MTPN	0.761344
AV699781	0.761312
NDUFV2-AS1	0.465569
AA573088	0.761075
SEC14L1	0.309186
PPP2R5C	0.497505
VPS13C	0.287633
VAMP1	0.543918
TMEM60	0.759824
LOC101060386	0.279424
1561155_at	0.759344
SQLE	0.558905
AI740796	0.758717
RBM39	0.502814
SPECC1L-ADORA2A	0.758292
CCL4	0.758174
SMARCA5	0.518719
ARMCX5	0.680395
FAM228B	0.757746
PPP1R26	0.757701
FAM120A	0.23902
PRTFDC1	0.757493
GDAP1	0.440136
LOC388692	0.382877
LINC00662	0.586429
SGSM2	0.432706
EEF1D	0.0539358
AW139103	0.756663
NMB	0.756576
EIF4E3	-0.724333
NETO2	0.646662
ZNF566	0.755452
CCNL2	0.324736
TMED4	0.405543
OXR1	0.154984
FTX	0.660516
240170_at	0.753078
ATL1	0.752754
PARP3	0.752731
CDKN2C	0.526053
ELK4	-0.0054124
LSR	0.752199
TTL	0.175003
CTSF	0.751879
LOC100996419	0.521882
MRPS17	0.751685
ZCCHC6	0.299996
WNT5B	0.24047
MSMO1	0.750862
MCF2L-AS1	0.750327
C19orf18	0.750223
TCTEX1D2	0.75021
NT5C	0.468586
AL833615	0.749765
RBBP4	0.298528
THOP1	0.749569
RANBP2	0.371097
INTS2	0.749409
227851_s_at	0.749143
PPP1R2	0.22022
COIL	0.387687
GDPD1	0.342186
GSDMB	0.517038
TCEAL1	0.748157
GON7	0.748015
CD53	0.287155
AW207642	0.747342
TMEM39A	0.226941
LRRC37A3	0.462817
ATAD2B	0.434641
NUFIP2	0.236459
R17062	0.746951
LOC101927432	0.746665
KCMF1	0.43729
SLA	0.52475
CCL2	0.745801
ZNF451	0.210761
RBM12B	0.392869
SPIN1	0.486971
AI652647	0.745087
MINPP1	0.745059
SMA4	0.359714
KLF12	0.0610888
VDAC1	0.284792
PTPN2	0.398898
PLPP6	0.744373
236194_at	0.744217
PSMD10	0.554425
YWHAH	0.248727
TIA1	0.427475
ATG10	0.140879
TNFRSF10B	0.345114
GABPB1-AS1	0.490039
TEN1-CDK3	0.482344
CPT1A	0.363016
GFM2	0.422648
PSMA3	0.340627
NUP62	0.569133
SEPT10	0.479637
TNFRSF10D	0.38106
RPL39L	0.740998
ACSS3	0.485163
FAHD1	0.503917
AV700081	0.740449
AL041745	0.740392
AI283051	0.740378
MED8	0.497022
LOC100134445	0.74013
AK056941	0.740057
SCARNA17	0.739726
PPP1R10	0.409119
ZCCHC10	0.606169
FAM76A	0.386145
MFN2	0.274264
242024_at	0.738246
AK025081	0.7381
PLCL2	0.342736
AF086174	0.737544
AHNAK	0.0792203
GLYR1	0.242194
BF589163	0.736916
LOC441204	0.453927
FBXL17	0.113997
PROSC	0.257691
AU147104	0.734897
RBM14-RBM4	0.451546
SEMA4A	0.137808
DUSP10	0.383543
LYRM2	0.188951
BF528429	0.734038
AK096064	0.23228
HIST2H4B	0.55324
WSB1	0.0938844
PCCA	0.399764
BE466903	0.73308
CTNNA1	0.0671514
AA921687	0.733013
NPHP3	0.378268
TNPO1	0.148481
PCMTD1	0.186359
BC026007	0.58061
LGALSL	0.538333
CTNNB1	0.0892013
PIN4	0.26315
PCBP1-AS1	0.108487
FAM210B	0.50226
FLJ35934	0.385652
CASP8AP2	0.503759
GFOD2	0.528818
HIST1H2AM	0.730552
BF724733	0.730158
GABPB1	0.257443
GPCPD1	0.280032
RMI1	0.729244
CSNK1E	0.377322
UBXN4	0.304724
RERE	0.033889
RNASEL	0.566604
AI598222	0.728081
BE464643	0.728054
ECHDC2	0.639264
PHOSPHO2	0.727916
HSPA9	0.34991
HSD17B3	0.727364
FGFR1	0.306556
KAT6B	0.402933
ZNF417	0.456595
RASD1	0.726969
RGCC	0.523692
226362_at	0.726591
ZNF547	0.375153
GGPS1	0.587279
C6orf106	0.332924
MDM2	0.299907
RUFY2	0.0594669
AK095353	0.725631
AA954908	0.725418
DCLRE1C	0.355181
ZNF292	0.478692
AAED1	0.724937
LOC100506282	0.367862
BE327727	0.724855
TPGS2	0.23689
WDR5B	0.724427
239690_at	0.724373
235803_at	0.724305
KLRA1P	0.724185
RAB28	0.30647
241885_at	0.723987
ARFRP1	0.50165
APLN	0.312585
LOC100506459	0.723003
BC040287	0.722795
242657_at	0.722683
RRAS2	0.469997
MKRN2	0.131294
TMEM165	0.102707
FUS	0.243952
AK025143	0.722127
RBM41	0.467719
PRPF40A	0.311165
ZNF606	0.523892
PSMA5	0.414194
UPK3BL	0.593673
FGFR1OP2	0.130002
GATAD1	0.578732
ANP32A-IT1	0.72072
AI040122	0.720371
LRRC57	0.463803
MRPS30	0.345033
AA890362	0.719982
242241_x_at	0.719628
SRSF7	0.464359
SGK223	0.719204
UBE2T	0.718861
ZNF302	0.47884
LRRC37A2	0.230569
AK023865	0.718441
BM728567	0.718188
NAPSB	0.692035
1552563_a_at	0.716768
ZMAT3	0.0626912
AI198212	0.716709
AA210888	0.716695
AI355000	0.716541
SLF2	0.513718
USP51	0.512499
KRIT1	0.337247
RNF41	0.654958
WDR53	0.715247
SPN	0.0927869
BE671532	0.715056
PRPF4B	0.18455
AL833224	0.714904
VAMP3	0.196752
GTF2F1	0.12269
VPS41	0.526352
MIR6845	0.714589
BRWD3	0.275698
LOC100507258	0.530119
SEPT7P2	0.372882
AF132203	0.713961
AU144328	0.713931
GOLGA8A	0.497683
AI344345	0.713799
ZNF345	0.496949
AK025360	0.713651
IKBIP	0.381652
FLCN	0.413448
SF3B1	0.337863
TASP1	0.364792
LOC101927204	0.528075
LINC-PINT	0.389025
ZEB1-AS1	0.7125
FAF1	0.0983104
BF433962	0.712236
PTBP3	0.230947
CTTN	0.173913
C2orf68	0.533414
PPIEL	0.425699
HIST1H1C	0.711123
AA521034	0.711075
LRIG1	0.221261
AF085978	0.710743
CAPS	0.48168
RBM18	0.335734
KBTBD4	0.426349
AZIN1	0.554204
MRPL44	0.34469
RIDA	0.394168
LOC101930235	0.708917
1557244_a_at	0.708432
BF691045	0.708388
HS2ST1	0.323479
PCBD1	0.708165
207756_at	0.708136
TRIM69	0.174927
ING5	0.163658
DTNBP1	0.370194
CSTF3	0.456734
ATXN7L3B	0.046579
DYNC1LI2	0.288227
R99939	0.707305
N70015	0.707118
CEP76	0.6878
ISY1-RAB43	0.70688
VIPR1	0.706177
FOXC1	0.450794
TP53I13	0.70563
UNKL	0.327678
M6PR	0.263076
ZNF506	0.553944
MORF4L1	0.584472
USP25	-0.110291
AI140531	0.704878
230738_at	0.704848
NCOA7	0.423695
KIAA0430	0.525821
ZNF230	0.420978
TWF1	0.126993
RAB1A	0.132995
GBP5	0.599147
RASA1	0.662137
ALOX12-AS1	0.408684
MGEA5	0.203624
ALDH3A2	0.503579
BE562520	0.703182
MIR1282	0.450077
AA234091	0.702555
PDS5A	0.343347
BC028181	0.701362
AKT2	0.203927
PEX11A	0.529525
220913_at	0.701026
C12orf60	0.22021
LEAP2	0.700944
T94585	0.700795
LRRC8B	0.362533
YTHDC1	0.105229
TEX30	0.700556
ATRX	0.38321
SMIM7	0.302089
IFNAR2	0.381464
AI740460	0.700025
WAC	0.0325094
241044_x_at	0.699992
ASXL2	0.199565
LOC157562	0.699422
ZNF605	0.332479
LATS2	0.317861
TAF1A-AS1	0.698755
LOC101060424	0.348444
POLG2	0.698383
SNAPIN	0.698165
ZC3H15	0.211581
NQO1	0.465172
AU146731	0.697597
ZNF793	0.697527
ZNRF3	0.697519
WDR61	0.302085
AI655950	0.697251
AI478850	0.696648
AMIGO2	0.696532
GATSL2	0.696491
AGAP6	0.485625
TMEM80	0.269084
AW369248	0.695735
CEP95	0.404254
NRBF2	0.515268
VTA1	0.154093
NRAV	0.36544
AI021902	0.694747
LOC101926963	0.694692
PSMC3	0.694463
242001_at	0.694419
CALM3	0.0393597
LINC00672	0.403449
CARF	0.545927
AGFG1	-0.0764828
AW850611	0.692947
ALDH6A1	0.34933
BC035098	0.692724
ZSWIM5	0.692714
DYNLL1	0.692598
KIAA0368	0.361952
TSC22D2	0.282743
MTDH	0.232113
KLF8	0.497699
GLRX3	0.177194
C3orf14	0.394623
CYB5RL	0.156938
DYNC2LI1	0.465104
CDIP1	0.567255
BF057711	0.690675
241262_at	0.690603
LNPEP	0.25814
231307_at	0.690501
MIB1	0.477225
ULK3	0.689646
F11R	0.41925
ZNF92	0.463263
206659_at	0.688324
HCG18	0.115903
ZFP64	0.243545
243064_at	0.687986
LOC105379426	0.687654
ITPR2	0.531479
CAPZA1	0.181164
VAMP4	0.429392
ANXA3	0.687283
SEC22C	0.288615
ATP6V1C1	0.385386
TUBG2	0.686675
AI539318	0.686541
BC014363	0.68654
PANK1	0.686294
DIS3L2	0.406369
TRIM59	0.545299
HEATR6	0.57685
PITHD1	0.172349
PRR18	0.68568
FAM193B	0.265256
C16orf72	0.0988861
AA713522	0.685271
HIST1H2BJ	0.26966
NT5DC1	0.531821
UQCC1	0.475386
ELP2	0.164374
CCDC186	0.377723
1556103_at	0.68408
POLH	-0.207273
T79942	0.683948
DCAF8	0.118574
SNX16	0.593495
GON4L	0.26644
AI932618	0.683671
MRPL57	0.431251
PAXIP1-AS2	0.585575
D59900	0.682779
AI734093	0.682688
DOCK8	0.0875603
NFATC2IP	0.296013
MIR6758	0.579972
GNL1	0.210432
LOC283454	0.336806
LINC01004	0.169724
JDP2	0.629504
SPATA20	0.681146
ZNF75A	0.335686
DHX34	0.324343
AL162044	0.421184
TMEM14A	0.680686
CDK8	0.179074
CD9	0.219133
TMEM263	0.679537
RAB3GAP2	0.398336
AL036532	0.678942
BC038589	0.678928
BF995452	0.678815
SOCS5	0.154039
BC032569	0.67856
PARP9	0.339713
ZNF75D	0.287141
ELAC1	0.3322
TAB2	0.284621
MRPS5	0.396319
AI003508	0.677625
TRMT11	0.677503
T97544	0.67721
CECR7	0.676796
239539_at	0.676785
[truncated: 28,807 more rows]

## Sheet: GSE22529
Supplemental Table2e: Processed data from transcriptomic dataset GSE22529
Genes	Log2(FC)
FMOD	5.60993
ABCA6	4.40892
IGFBP4	4.25488
CLNK	3.78809
ADTRP	3.70973
229659_s_at	3.69731
ARHGAP44	3.58096
SERPINF1	3.53515
CCDC88A	3.5203
MIR155	3.34496
BE875072	3.31479
236099_at	3.29147
COL9A3	3.103
AI798959	3.10148
AL110127	3.05333
AI494291	3.02983
VIPR1	3.02156
MCOLN2	3.00219
NOSIP	2.93972
ROR1	2.77325
KCNN4	2.71978
LEF1	2.6631
SGPP1	2.58872
ZBTB32	2.57434
AI218358	2.55879
UGCG	2.50351
PITPNM2	2.48732
AA768884	2.46636
BE143535	2.36837
AU146384	2.316
AL047522	2.3023
AA576959	2.29318
BG485129	2.28941
TOP1MT	2.28868
AI870547	2.25016
PHEX	2.21818
TRAC	2.21811
ENPP2	2.21364
GPT2	2.17144
WSB2	2.12989
PTPN7	2.12866
INPP5F	2.11597
GPM6A	2.11264
AA825243	2.10742
AI093572	2.09169
DNMBP	2.08644
PIGR	2.08267
AL049279	2.03965
TCF4	2.00786
SNX18	1.99571
APOD	1.99235
ZNF559-ZNF177	1.98409
IGSF3	1.96079
GCLC	1.95828
CD27	1.93122
PFN2	1.92837
WFDC21P	1.92676
TOX2	1.88754
AU146963	1.88521
PGGHG	1.87316
COL9A2	1.85618
PIM1	1.85233
CTLA4	1.84268
FAM69A	1.84186
LPL	1.8368
AEBP1	1.82408
LAX1	1.80431
TGFBR3	1.79318
FRY	1.78879
GLIDR	1.77262
AIM2	1.77055
METTL8	1.75122
T40707	1.74713
SYT17	1.73745
AI340002	1.73479
ENO2	1.73423
KNTC1	1.72038
C11orf80	1.71955
AW197320	1.71605
USP44	1.71322
ZNF266	1.70167
BG149765	1.69376
STAM	1.6811
AI932618	1.65558
SNORD3D	1.64737
ID3	1.64684
FCRL5	1.64511
LOC283454	1.64183
ZBTB34	1.63106
FILIP1L	1.61582
LRMP	1.61469
TEAD2	1.61229
AI338705	1.60802
SPIN4	1.60186
SFMBT1	1.59649
KSR2	1.5874
AK021812	1.57071
CDK14	1.56786
T71269	1.56775
ASF1A	1.56648
OAS1	1.56551
228623_at	1.56383
PDGFD	1.56275
PWAR6	1.55876
C5orf45	1.55234
236612_at	1.54666
WHRN	1.54341
AI269471	1.54261
AI283051	1.54239
GTSF1L	1.53878
HIVEP1	1.53438
ZNF101	1.53258
SERINC5	1.53141
SELP	1.52977
AW452419	1.51949
TRAM2	1.51623
DBI	1.51585
IL7	1.50873
CD200	1.50618
WDR91	1.50131
BF003032	1.49705
AW979272	1.49648
RAPGEF3	1.49608
ADRB2	1.49295
240843_at	1.49065
LOC101929219	1.48829
MAP2	1.48385
AI821726	1.48245
H93043	1.47097
CKAP4	1.4662
NEK3	1.46406
ZNF137P	1.45853
CASP8AP2	1.4583
CCDC191	1.45317
LRRN1	1.44944
VOPP1	1.44676
CD5	1.44617
ATXN1	1.43721
LPAR5	1.43094
SGK223	1.42678
243931_at	1.42643
TMEM268	1.42305
LOC102725426	1.4203
ZNF302	1.41592
VAMP1	1.41451
PHTF1	1.41443
ATP2B4	1.41276
BE671251	1.41035
AI563950	1.4089
MBOAT1	1.40718
ARRDC3	1.40121
AK026743	1.3919
HSPB1	1.38134
238894_at	1.37674
C2orf76	1.3767
WEE1	1.37057
AV735587	1.36794
AV711227	1.35974
APH1B	1.34935
COCH	1.348
TIPARP	1.34529
AA702409	1.34357
BMF	1.33849
ACADM	1.33756
LCK	1.33705
IFNLR1	1.3353
TGFBI	1.33446
RHOBTB2	1.33357
SIT1	1.33154
AI148006	1.32644
ANKMY2	1.32613
RUNX1-IT1	1.32602
BMPR2	1.32471
AA211369	1.31588
PATL2	1.31464
PEBP1	1.31346
TRAPPC2L	1.31243
AW979261	1.30785
NAPSB	1.30614
AU144781	1.30064
H15073	1.29749
PNMA2	1.29314
AW271626	1.28833
R78413	1.27897
ZNF92	1.26978
UBASH3B	1.26803
PTPRO	1.26364
PYHIN1	1.26315
CD24	1.25818
N72610	1.24389
AU146329	1.24094
STAMBPL1	1.24093
LSR	1.23633
ZNF559	1.23579
SPOCK2	1.23367
AI638155	1.23058
BF223040	1.22829
ABCB10	1.22821
PTPN22	1.22713
242509_at	1.22684
PNMA1	1.22658
CDC25B	1.22642
DYNLL1	1.22583
236883_at	1.21927
LINC00494	1.21748
FANCL	1.21192
FCHO2	1.20693
AW296451	1.20671
ACTG1P4	1.20288
AI440495	1.20276
PCED1B	1.19818
KCNH2	1.19771
FTX	1.19744
SEPT10	1.19709
IL2RA	1.19496
DDB2	1.19193
ZNF107	1.18943
MSI2	1.18509
BCAT1	1.18284
SMYD4	1.18131
NIPA1	1.17944
AW003140	1.1727
ANKRD36B	1.16675
LOC100507616	1.16412
ARMCX2	1.16141
GPRASP1	1.16136
AA482221	1.16003
AL079909	1.15861
T79942	1.15808
GAB2	1.15643
AI742685	1.15642
ALDH5A1	1.15624
FAM228B	1.15613
MAP3K5	1.15362
235743_at	1.14947
AI732132	1.14883
AI064690	1.14662
JADE3	1.14648
GOLGA2P5	1.13939
PPP1R3E	1.13665
ZNF844	1.1362
ZAP70	1.13492
ST3GAL5	1.13302
TOP1	1.13216
ZNF804A	1.12959
244674_at	1.1287
AW293174	1.12719
CTPS2	1.12435
ATOX1	1.12275
HIVEP2	1.12022
SLC23A2	1.11799
BF433219	1.11278
ZBTB24	1.11019
ZNF260	1.10984
MIR4647	1.1095
CALCOCO1	1.10754
LOC101929777	1.10632
AF119847	1.10537
AW850611	1.10345
LOC101930324	1.10167
MIR6758	1.10145
AK1	1.10132
DGKA	1.10117
PRIMPOL	1.10028
AL038450	1.09997
LILRA4	1.09622
KIAA0040	1.09484
AGPAT5	1.09303
TESC	1.09248
LINC00342	1.08882
SLC22A15	1.08739
WDR11	1.08287
AU147805	1.08159
AI535736	1.08018
236199_at	1.07897
C14orf119	1.07748
PRC1	1.07496
ZFP3	1.0742
TCFL5	1.07227
AI695695	1.07111
244045_at	1.07062
AA215381	1.06864
OGT	1.06721
AI955765	1.06714
ZNF439	1.06684
DDX1	1.06654
AI863675	1.06223
AI700476	1.05679
AW014345	1.05631
IMMP2L	1.0563
SKAP1	1.05504
BE672557	1.05478
WDFY1	1.05374
OXSM	1.05322
BF358386	1.05236
AA776723	1.05113
HIBCH	1.05057
IGFLR1	1.04937
PTPN12	1.04937
CCSAP	1.04907
AV699781	1.04667
GAB1	1.04535
AMIGO2	1.04528
ZNF84	1.0425
DENND2D	1.04005
ZCCHC18	1.03953
LOC100509445	1.03814
238902_at	1.03644
MCTP2	1.03467
TRIM68	1.03165
SNRNP35	1.03084
CNTNAP1	1.02326
SLC25A19	1.02239
SGCE	1.02208
NOD2	1.02174
RAD51-AS1	1.02158
CETN3	1.02019
TLE4	1.02015
ABCA9	1.01814
NFS1	1.01759
SPATS2L	1.01729
AI539443	1.0166
ZNF23	1.01278
PMAIP1	1.01258
RFC5	1.01156
LENG8	1.01066
220719_at	1.00678
LOC102724714	1.00647
AU144266	1.006
AA993566	1.00553
NOC3L	1.00448
TMEM14A	1.00325
ABR	1.00263
AW203986	0.996645
AI360167	0.996576
CREB3L2	0.993164
LOC100506123	0.991345
LOC100507006	0.989397
CLECL1	0.985554
NFAT5	0.98496
TRMT13	0.984739
DPEP2	0.983381
220702_at	0.982996
KLF8	0.982828
CAPRIN2	0.982772
IKZF3	0.980399
PPM1M	0.979492
242827_x_at	0.979025
FGR	0.978934
LOC283357	0.978336
CBX7	0.976261
STARD7	0.976138
NSMCE1	0.975618
AA703400	0.97472
AL037888	0.974228
PBX3	0.974006
AI017540	0.972515
244172_at	0.96719
INPP1	0.964651
ALDH3A2	0.962976
PAF1	0.960181
GGA1	0.958803
AW973253	0.958499
ECI1	0.956453
GBP2	0.953902
TLR7	0.953315
AK025052	0.952464
GPAT2	0.952342
BE502509	0.950578
AI674679	0.949547
GCHFR	0.948116
AW513654	0.946746
NSUN6	0.946392
RNF175	0.945538
TTN	0.945532
DKFZP586I1420	0.945228
PAIP2B	0.940612
TBC1D1	0.938184
CBFA2T3	0.934424
IRF3	0.934145
KIAA0226L	0.932523
AA503877	0.931759
TRAF1	0.929364
ZNF573	0.928883
AI469960	0.927504
BF724206	0.925236
TMEM251	0.92147
FAM3C	0.916729
BCAR3	0.915986
AW664903	0.915041
220452_x_at	0.91497
TMEM35B	0.914608
AA604777	0.908585
DMD	0.907902
FIGNL1	0.904095
DSERG1	0.903571
RGCC	0.902146
MKL2	0.901542
ZNF638	0.900136
AI344332	0.900048
ATG4C	0.899745
FHDC1	0.898571
ZNF189	0.898388
ZNF275	0.895251
ELL3	0.893399
HRK	0.891201
ACSL1	0.890798
LOC100507353	0.889687
OPTN	0.889316
FCER2	0.889176
ADO	0.888526
ZFC3H1	0.888147
CDC16	0.888042
TMEM60	0.887816
AI344345	0.887239
CCR7	0.884709
HMGN3	0.879624
KLHL29	0.879245
ZNF232	0.877679
MGAT4B	0.875808
AW771958	0.875557
RHOC	0.87515
235803_at	0.867868
DEPDC5	0.86761
LFNG	0.866835
BE620258	0.86417
AK025081	0.863028
JAK2	0.861445
DDX17	0.86104
IGF2BP3	0.85936
SDHAP3	0.859232
AW295037	0.858474
AI242023	0.858198
CELSR1	0.858047
UPF3A	0.856549
AW972881	0.854479
DDX5	0.854229
MYLK	0.85381
239606_at	0.851638
PCM1	0.851061
LOC101928551	0.851043
TCEAL4	0.850776
KMT5B	0.850242
NUDT9	0.848666
LOC374443	0.848204
SEC62	0.848172
C11orf54	0.846531
AK000788	0.846455
AU147983	0.844261
PIP4K2C	0.841761
SACS	0.841219
AI949690	0.840391
AW629478	0.838952
ECI2	0.838099
FCMR	0.837357
BE219187	0.837345
CYFIP1	0.837034
MORC3	0.835617
214188_at	0.831798
NETO2	0.831723
ITGAX	0.830139
BF476152	0.829855
NUP107	0.828128
TRAPPC10	0.827641
AA079839	0.826927
TP53I3	0.826717
KNL1	0.826406
AA572675	0.825979
RPA1	0.82478
FASTKD1	0.823022
LRRC34	0.822326
SS18L1	0.821348
SLC18B1	0.821064
AW590853	0.820634
AW271460	0.818667
LOC100287497	0.81758
AK025217	0.817491
ABCA5	0.815861
TMCC3	0.815447
LOC101930583	0.814507
DNAJC16	0.813681
CFAP20	0.81309
FAM118A	0.812659
RASA1	0.811021
FAM98B	0.81097
PARP4	0.81069
SCAMP4	0.81031
241948_at	0.810278
DCLRE1C	0.807923
AV762916	0.807116
AW451634	0.806475
NINL	0.805164
BF516583	0.804306
SLC35D2	0.802771
LINC00597	0.802609
APBB2	0.80188
AI308174	0.801413
ZNF667-AS1	0.800863
SNRNP70	0.798293
AW182938	0.798198
SNX4	0.797755
LDAH	0.796949
CDK4	0.796348
AW978811	0.796198
AI569997	0.795552
PDZD11	0.795531
BTAF1	0.794393
CD84	0.792891
HSD17B4	0.792461
ABCG1	0.792304
AMN1	0.792208
AGL	0.791439
AI912194	0.791306
W89022	0.791271
BF114733	0.791262
AV699911	0.791069
GSAP	0.790435
TSPYL2	0.789577
MIR21	0.789118
CREBL2	0.787772
ZNF818P	0.787569
PABPC1L	0.786804
GTF2E1	0.786372
FAIM	0.78546
BE865517	0.785337
GABRB2	0.784462
AI342146	0.780819
TEFM	0.780044
236153_at	0.779415
PPP1R26	0.778678
CPEB4	0.778383
BF115786	0.77757
OMA1	0.777294
RGS13	0.776374
C5orf22	0.776244
CASP3	0.775498
MTIF2	0.774147
239409_at	0.773937
ADAMTS6	0.773226
GFOD1	0.772834
AF194537	0.770341
RBM4B	0.768116
IL17RB	0.765041
ABI1	0.764489
HACD1	0.764482
231356_at	0.763402
TRAPPC6B	0.76275
R61857	0.762681
ST14	0.762242
TXLNA	0.76204
CRYZ	0.762006
BE856302	0.760569
SMARCC2	0.760188
AU147903	0.758811
SPECC1L-ADORA2A	0.757961
ZMYND11	0.757275
MFAP1	0.757066
231281_at	0.755285
SNED1	0.75518
EPM2AIP1	0.754876
AI629041	0.754774
AA417078	0.752528
PREPL	0.752262
TAF1A	0.7519
SEC23A	0.751703
MIA3	0.751552
AK3	0.751133
CCDC53	0.750805
HOXB2	0.750492
LRIF1	0.748189
AI949772	0.744531
AA496799	0.743142
AI969269	0.743092
W03242	0.74302
NEMP1	0.742425
AU147591	0.74233
AI022132	0.74188
PASK	0.740651
SLC35A5	0.740015
SH3D21	0.739103
CLEC2D	0.738183
NDUFAF1	0.736423
ARHGAP21	0.735968
BF840360	0.732426
LOC338620	0.73182
LOC286272	0.731216
GPATCH11	0.731135
TMEM260	0.730472
LOC202025	0.729478
STX7	0.728056
ZBTB38	0.728018
CARMIL1	0.727536
CACNB2	0.726586
ZNF665	0.726415
ZNF432	0.726242
LOC101929115	0.725984
ANK1	0.723888
MEST	0.722966
227603_at	0.722633
FKBP1B	0.721495
RBM20	0.720949
FCGRT	0.72033
AI797677	0.719551
PFKM	0.718916
243557_at	0.718475
ARHGAP25	0.718359
AI916641	0.718192
P2RX7	0.717353
AK021962	0.716717
AV761453	0.715336
PCYOX1	0.714939
MLLT11	0.714551
LOC101930415	0.714352
AP3M1	0.713881
USP11	0.713379
AW572379	0.713104
CISD1	0.712893
TCTN1	0.712371
MALAT1	0.710964
TIGIT	0.71052
MSANTD2	0.709732
RASGRF1	0.70927
BG288330	0.708773
ARHGEF3	0.70761
ZCCHC6	0.70672
ENDOD1	0.706463
GNPTAB	0.706223
P2RX1	0.705783
BEND4	0.70531
SYNE2	0.704758
CUL4B	0.704655
CORO1B	0.704563
TMEM216	0.703809
LOC100506302	0.702165
244312_at	0.702062
BF224218	0.701899
AW592510	0.700766
AI079544	0.700517
RNPC3	0.700476
T91195	0.699926
RFC4	0.698894
RNFT2	0.698622
ARHGAP12	0.698538
AW291545	0.698267
AW183655	0.697175
TPST2	0.696753
SUDS3	0.69646
LXN	0.695806
ZNF322	0.695307
ACRC	0.695282
DIP2C	0.694756
LOC728093	0.694271
LOC100272216	0.693899
AI084489	0.69277
KBTBD8	0.691713
ACSL3	0.691621
OGDH	0.691602
CCDC47	0.691004
IVD	0.689885
SETBP1	0.689182
ALG6	0.68716
SPEN	0.686981
AU146742	0.686967
AL047534	0.686954
LOC101060405	0.686816
SCRN1	0.686738
MYO5C	0.686526
LOC728392	0.686095
SOS1	0.685276
SFTPB	0.685175
C2CD2	0.685147
LIMS4	0.685128
RXRA	0.684106
ORC2	0.684003
FBXO21	0.683788
PYCARD-AS1	0.683108
DCLK2	0.681836
BF796940	0.680895
PAPSS1	0.680807
ATPIF1	0.680625
DNAJC24	0.679759
MAN2A1	0.67964
TRIM52	0.67879
AA760738	0.67762
BICD2	0.676911
GLO1	0.676374
TBC1D12	0.676072
HS3ST1	0.67566
MAGED2	0.675462
SERF2-C15ORF63	0.675063
DOCK7	0.67408
GOLGB1	0.67293
239091_at	0.672556
ZNF337	0.672497
BF056369	0.672223
242008_at	0.672051
PLGLB1	0.671965
242983_at	0.671891
ARHGAP5	0.671394
APOBEC3G	0.671132
TREML2	0.670643
RAB11FIP1	0.670097
GSKIP	0.669407
H57111	0.667974
AI440386	0.667541
AL042660	0.665604
CNTNAP2	0.665388
PPP2R5C	0.66522
AW131450	0.66497
XPA	0.663642
SCAF4	0.663179
242808_at	0.662885
RPL32P3	0.662666
HECTD2	0.661424
ESYT1	0.660194
TSC1	0.659881
TM2D3	0.659153
TBX21	0.65904
HIRA	0.65785
NPHP3	0.657711
BE857355	0.657549
MRPL1	0.657443
AL157491	0.656994
L1TD1	0.656776
SH3BP5	0.656295
HSPBAP1	0.656096
227663_at	0.654906
RWDD3	0.654639
NAGK	0.653966
AL109705	0.653807
PHACTR2	0.653747
HIST1H2BD	0.653652
CAPN3	0.653554
AW452134	0.653381
AK022181	0.652728
AK021675	0.652376
GOLPH3L	0.651292
BF224430	0.651024
DGKG	0.650276
238918_at	0.650213
SPRY2	0.649806
CHST2	0.649801
AA928257	0.648853
AW978350	0.648685
EFHC1	0.648656
239228_at	0.648466
NIT2	0.646481
AW299775	0.645803
LRRC69	0.645792
241154_x_at	0.644642
STARD9	0.644541
TTC14	0.644025
ZNF721	0.643256
CDK2AP1	0.642779
LBH	0.64159
BE156563	0.640806
ZBTB41	0.639772
LOC285812	0.639394
CD6	0.639295
LPIN2	0.638912
MKKS	0.638038
MIR6845	0.637943
242461_at	0.637691
CLASRP	0.637597
APPL2	0.637591
AI798680	0.636795
SETD6	0.636411
RMI1	0.635987
FLT3	0.635829
LONRF3	0.634869
DLGAP4	0.634848
AW593931	0.634779
DNAJB2	0.634691
NCOA3	0.634457
AW293296	0.634045
GPBP1	0.633968
CDIP1	0.632962
AV764378	0.63244
DOCK10	0.632122
235800_at	0.631887
AI734111	0.631797
VRK2	0.631761
BF223007	0.631027
DNAAF2	0.62967
ISCU	0.629252
STAG3L3	0.629061
ANKRD12	0.628472
KIAA1551	0.627752
UCP2	0.627411
BF431867	0.626424
ARHGAP24	0.626139
SWAP70	0.625712
AI051967	0.625691
CEP170P1	0.624881
BF435438	0.624146
TNRC6C-AS1	0.62377
UGDH	0.623562
AK000119	0.623553
CDC42EP3	0.623108
SUCO	0.622725
LRRC37A4P	0.622716
LOC101060275	0.62141
AI806781	0.621298
AA767317	0.62054
AA780679	0.620535
BE674964	0.618875
C5orf30	0.618697
242428_at	0.61822
NDFIP1	0.616833
PRMT6	0.61678
AW207866	0.616509
BG010493	0.615962
NSUN5P1	0.615696
ZNF577	0.615436
AU147405	0.615048
ZNF585A	0.614958
HECTD3	0.61494
AW029203	0.614634
URGCP	0.613803
ANXA11	0.613642
AK024881	0.612998
BF984434	0.612931
TESK1	0.612408
LOC100130458	0.612351
ACYP1	0.611496
MFSD8	0.610225
SMARCA5	0.610091
REV3L	0.609945
FZD3	0.609627
LUC7L	0.609556
BF445178	0.609068
SOD1	0.608833
SNORA28	0.607726
ZCCHC8	0.606809
TRMT11	0.606266
D81004	0.606042
VAT1	0.605853
RPS6KA2	0.605333
PRDX1	0.605306
FASTKD3	0.604112
ETV6	0.602764
MRC1	0.602558
AI374756	0.602465
R40515	0.602394
AW601184	0.601765
ZNF862	0.6007
SIMC1	0.600672
TIA1	0.600497
AI674685	0.599843
COG4	0.599517
GOLGA8A	0.59936
HPS5	0.599167
AI697540	0.599049
PYM1	0.598757
ITGB7	0.598046
TBCK	0.597817
ZNF286B	0.596771
KPNB1	0.596623
GTF2H1	0.595911
MAP2K6	0.595631
NSUN5P2	0.595416
AF116695	0.595383
DFFB	0.594771
LRRC37A2	0.594652
AW975021	0.59441
RHOH	0.594409
N74924	0.594402
AI808348	0.593231
AL559202	0.593175
MPHOSPH8	0.592985
COMMD3-BMI1	0.592861
W86659	0.592806
ZCCHC7	0.592247
PRICKLE1	0.591357
PNN	0.591089
ZNF292	0.591052
CRNKL1	0.590652
EP400	0.590514
CD70	0.590509
239393_at	0.590183
MOV10	0.588956
AW793677	0.588781
AW965040	0.588035
MED31	0.587741
ZNF680	0.587495
MPHOSPH6	0.587366
241993_x_at	0.585364
NUP43	0.585124
SNHG19	0.585103
FAM127A	0.585015
TRMT1L	0.583947
CCDC18-AS1	0.583878
242390_at	0.583643
RWDD4	0.582902
PTCD3	0.582784
ASUN	0.582198
BICD1	0.581059
AI075039	0.580914
PAN2	0.580778
SLC38A1	0.580126
SAMD9	0.580014
MCM5	0.579985
PGM5-AS1	0.579802
AW973078	0.579728
ARMCX5	0.579454
USP16	0.579018
DPY19L3	0.578869
ATRX	0.578867
PHBP19	0.5788
AW172407	0.578635
ZNF264	0.578555
RALGPS1	0.57805
PARP3	0.577767
H88339	0.576809
AI419982	0.576771
RNASEL	0.576743
N4BP2	0.576638
MIR600	0.576499
237104_at	0.576471
SERPINI1	0.576462
PPM1J	0.576139
MX2	0.576069
AA829940	0.576036
PCDH9	0.575951
GNPDA1	0.575632
GIN1	0.575418
ABCA7	0.575057
RABGAP1L	0.575021
243966_at	0.574312
CRIPAK	0.574191
NUP85	0.57416
ATP1B1	0.573811
METTL3	0.573793
SRSF7	0.573198
CXorf21	0.572927
MSL3	0.572173
ERVK3-1	0.572121
WNT9A	0.571776
242384_at	0.571363
ST13	0.571065
EOGT	0.571001
AA528070	0.570676
GNL2	0.570274
235493_at	0.569033
AI424238	0.569007
AL050136	0.568865
220711_at	0.568724
NBR1	0.568714
C11orf24	0.568283
235123_at	0.568063
HOMER3	0.567746
THYN1	0.567715
ZNF767P	0.566467
AW675572	0.566462
AA654772	0.565909
OSGEPL1	0.564735
FAM217B	0.564451
MIR6733	0.564396
MIR4680	0.564338
ULK3	0.564336
MYF6	0.564156
LOC100506748	0.563173
C16orf87	0.562911
C12orf4	0.561777
AI681558	0.561337
SRRM2	0.561252
AI677858	0.560493
SEPW1	0.560374
AI653318	0.559939
ISOC1	0.559449
RDH5	0.559422
DIP2A	0.558705
CD58	0.558319
MINOS1P1	0.558173
PPP1R11	0.557843
ZNF217	0.557326
YBX3	0.557089
AK025451	0.557011
BF512846	0.556916
236194_at	0.556723
FXYD6	0.556711
RAB3GAP2	0.556606
PAXBP1	0.556411
241721_at	0.556048
ZNF329	0.554839
ASTE1	0.554753
HMG20A	0.55455
CHKB-CPT1B	0.554426
LINC00849	0.554017
BMT2	0.55395
ZNF571	0.553644
TMEM64	0.553473
SHMT2	0.553219
SLC26A2	0.552832
LMO7	0.552725
AW960454	0.551886
229206_at	0.551075
DYRK4	0.550938
CNOT6	0.550494
MTX2	0.550308
CCT6P1	0.550082
XPC	0.549882
EHMT1	0.549564
ZNF420	0.548559
POT1	0.548198
LYSMD3	0.547828
SCAMP1-AS1	0.546845
FCRL2	0.546691
AU146864	0.546612
PTGES3	0.546335
SLCO4A1	0.545792
BE465277	0.545461
AU147926	0.54493
CHAD	0.544904
AI582773	0.544806
UBE4A	0.544138
FMR1	0.542242
ZNF248	0.542174
AI304862	0.541775
HEATR6	0.54145
236494_x_at	0.540705
SP4	0.539799
LOC101930404	0.539383
LRRC8D	0.539329
AAED1	0.539215
FCGBP	0.538673
AKAP12	0.538291
DDX41	0.537985
242611_at	0.537834
242862_x_at	0.537541
IPO7	0.536764
BET1	0.536262
ZC2HC1A	0.536153
ZNF117	0.5361
LOC101928524	0.535736
SLA	0.535531
GPR34	0.535418
ZNF664	0.535365
BTLA	0.535201
241845_at	0.535031
KRAS	0.534674
PDCD2L	0.534453
BF725383	0.533685
AW979276	0.533231
NFYB	0.533216
CHST15	0.532957
AFG3L1P	0.532538
AA811657	0.532362
BCOR	0.532193
AI149880	0.532075
MARCH3	0.532073
222358_x_at	0.532049
ZNF12	0.531654
HDAC7	0.531056
YTHDC2	0.530978
VPS45	0.530884
RMDN2	0.530858
ZNF251	0.530812
GVINP1	0.530548
NOL8	0.530264
SFXN3	0.529928
AI927957	0.529659
LINC00959	0.529585
BF513404	0.528913
SIAH1	0.528732
IRF9	0.528579
AU148090	0.528535
FAM156B	0.528418
AI457965	0.528387
RSRP1	0.527139
AW449289	0.52703
ANAPC4	0.527008
FAM219B	0.525959
AHSA2	0.525772
PHKB	0.525263
FAM114A2	0.524774
LOC101926963	0.524243
GPD2	0.524118
BCL2	0.523042
KRIT1	0.522959
240121_x_at	0.521748
CHAMP1	0.521019
ZC3H13	0.520959
CEP85L	0.520559
TRIP4	0.519365
TBK1	0.518901
ANAPC7	0.518563
KRCC1	0.51829
BF589232	0.517368
TESPA1	0.516873
MYL9	0.516793
PHYHD1	0.516103
IPO5P1	0.515724
T	0.515352
PRKCZ	0.515293
LOC100507281	0.514672
BF195340	0.512565
SH3PXD2A	0.512493
239944_at	0.512358
ZNF567	0.511996
ZNF729	0.511871
PTPRE	0.511357
ZNF226	0.511321
236924_at	0.511025
AU146939	0.510888
KIAA0907	0.510649
EXOSC8	0.510449
AA810258	0.510091
KTN1	0.509946
244425_at	0.508691
SLC25A45	0.508264
T92908	0.508036
PMS1	0.507913
WASF2	0.507821
RBPJ	0.507518
JADE1	0.507491
ZNF354A	0.507376
AW136338	0.507239
TBC1D3I	0.506987
AK021423	0.506684
WDR19	0.505282
ZNF700	0.504799
EXOC1	0.504393
AW292329	0.504006
NKTR	0.503865
LSM2	0.50375
AW962705	0.503608
RRAS2	0.503399
MTDH	0.503115
FBXL20	0.503066
AA608834	0.501359
ZNF141	0.501193
AK021487	0.500519
SIRT1	0.49975
CHIC1	0.499371
SLTM	0.498935
CYB561A3	0.498761
ADHFE1	0.498262
226362_at	0.498182
CCDC66	0.498003
RANBP2	0.497993
SART3	0.497966
ZNF140	0.497815
AV700591	0.497741
VASH1	0.497243
ORC3	0.49629
AV700081	0.496155
CCDC14	0.495933
APPL1	0.495631
UBE2G1	0.49534
RNF41	0.495326
GRAMD1B	0.494893
STIP1	0.49488
SAMD9L	0.494676
LINC00888	0.49466
ARHGAP17	0.494597
HLTF	0.494401
GABPB2	0.494164
PTPN2	0.493888
228925_at	0.4937
CNTRL	0.493375
CCDC91	0.493347
TSPAN31	0.49307
244373_at	0.492992
POLG2	0.492788
PIGV	0.492643
ASCC1	0.492119
LOC101930115	0.492033
ZFP62	0.491911
BF062156	0.491857
N4BP2L2	0.491807
MIR4467	0.491306
AV700815	0.49103
TVP23B	0.490659
RSRC2	0.48961
AI521883	0.489599
METTL4	0.489413
BE552155	0.489022
DNAJC14	0.488267
PAQR8	0.487949
POLI	0.487499
AICDA	0.487159
AW057520	0.487102
241036_at	0.486435
GATAD1	0.486387
MSTO2P	0.486309
AK025238	0.486156
GXYLT1	0.486088
232150_at	0.486056
FUBP1	0.485943
BF038869	0.485904
DNAJB14	0.485128
MCCC1	0.484948
PLRG1	0.484543
AV700946	0.484382
ATP6V1D	0.484348
228292_at	0.484206
TFRC	0.483978
AI597838	0.483688
SOCS4	0.483327
LOC102724250	0.483216
TSTD1	0.483151
ZNF26	0.483087
GOLGA5	0.482803
ESF1	0.482741
U2SURP	0.482538
CIPC	0.482259
LOC153684	0.481914
ZBTB4	0.481662
SLC16A6	0.481304
COQ5	0.481286
TLR9	0.481265
PARN	0.481168
HSPB11	0.480934
DDX23	0.480476
AV702197	0.480327
GOLGA8N	0.480274
SEPT9	0.479907
UBN2	0.479813
CEBPZ	0.479717
RAD50	0.479309
ABCC10	0.47929
BE549780	0.478922
MRPS31	0.478856
MSH2	0.47869
AI911957	0.478681
FA2H	0.478463
AI264135	0.478418
WDR35	0.478383
LPP	0.478329
DIABLO	0.478118
PSMG1	0.477901
AGBL2	0.477742
AI623184	0.477737
ANKIB1	0.477733
AA922110	0.477118
ZNF83	0.477099
RAP1A	0.476817
LRRK2	0.476755
ZNF615	0.476498
QRSL1	0.476164
CHKA	0.475477
AP5M1	0.475435
KIAA0430	0.475238
LITAF	0.474526
ZNF45	0.474196
GALNS	0.474002
C3orf14	0.473937
SEC24C	0.473077
CREB3L4	0.473052
LOC101060581	0.472357
CXCR3	0.471631
VPS72	0.471619
BMS1	0.471222
KANK1	0.470619
LYRM1	0.470534
RGS10	0.470533
CEP57	0.469837
AU148256	0.469718
NT5DC1	0.469564
AA398740	0.46939
KLK2	0.468841
AI762517	0.468671
FAM50A	0.468542
SOBP	0.46832
AK024882	0.4683
DMKN	0.467785
CTSF	0.467713
PPP1R10	0.467465
FBXO28	0.46724
TTC37	0.467083
MDFIC	0.466762
SNX14	0.466557
CYP4V2	0.466306
SPAST	0.465963
MYBL2	0.465518
239311_at	0.465338
LCMT1	0.464953
MAGEF1	0.464444
FBXO15	0.46426
AW975013	0.463948
AL563613	0.463937
AU145323	0.463891
CDK5RAP3	0.463806
LOC101930578	0.463473
TPR	0.463236
FAM117A	0.463229
217679_x_at	0.463091
LINC00158	0.463074
W84667	0.463009
CHDH	0.462474
LOC286437	0.462033
LOC100507918	0.461903
AI092824	0.461865
ARMCX3	0.461665
CTR9	0.460927
AV702101	0.460876
AK022266	0.460502
TMEM106B	0.460369
CWF19L2	0.46024
MRPS9	0.459953
NFX1	0.459596
RAB33B	0.458342
YWHAE	0.458254
MEGF6	0.458158
AA565051	0.457948
BAIAP3	0.457937
TRAPPC2	0.457921
F11R	0.456737
TP53I11	0.456441
NUPL2	0.456437
MED8	0.455858
AA832073	0.455196
ZNF43	0.455119
AW954199	0.45492
LOC100505549	0.454776
VAPB	0.454625
CRIPT	0.453898
UGT2B17	0.453871
GTSF1	0.453687
USO1	0.45309
MPHOSPH10	0.452667
ZNF320	0.45265
ERGIC2	0.452444
RECQL	0.452397
AA404260	0.452362
SMAD5	0.452338
TXNDC9	0.452135
TEKT4P2	0.451567
AV700930	0.451249
PTER	0.451071
NOTCH2NL	0.450795
GPATCH1	0.45071
GYS1	0.450501
LRRK1	0.450428
ZNF300	0.450235
ZNF667	0.449991
238631_at	0.449806
IFI16	0.449776
ZNF211	0.449692
ZNF558	0.449425
AW977986	0.449298
ANKLE2	0.449266
HOMER2	0.44893
242188_at	0.44892
LONP1	0.448758
SLC7A6OS	0.448655
SLC44A5	0.448275
E2F7	0.448062
AW961576	0.447756
ADAM28	0.4477
B4GALT3	0.447484
ZNF418	0.44742
ANKZF1	0.447342
BE673759	0.447163
SH2D3C	0.447111
TNFRSF10B	0.446988
ZNF146	0.446944
BG026159	0.446927
LINC00526	0.446012
EBLN2	0.445515
C2orf42	0.445358
TBL1XR1	0.444962
PEX3	0.444936
TMTC3	0.444918
ZNF793-AS1	0.44487
MTERF4	0.444404
SPATA20	0.443992
BG484601	0.443942
MCRS1	0.443936
AHSA1	0.443773
GTF2H2B	0.44282
AK025182	0.442788
RFC1	0.44271
ZFP90	0.442632
TXLNB	0.442335
DCAF17	0.442139
CENPU	0.441268
TNRC6A	0.441059
TRMT6	0.441028
RSBN1L	0.439848
TRG-AS1	0.439704
ESCO1	0.439589
MAP4K5	0.439295
TUBE1	0.438571
ZNF638-IT1	0.438409
239866_at	0.438385
AA699809	0.438284
EVL	0.438196
NSUN5	0.438101
AL080112	0.437782
LUZP1	0.437649
ZRANB2	0.437552
AI445833	0.437528
TUBD1	0.437521
BCAS4	0.437195
TMEM19	0.436445
CECR7	0.436168
AGMAT	0.43614
AV704232	0.436063
CLOCK	0.435667
MEA1	0.435599
AK025190	0.435523
ZNF589	0.435437
CEACAM1	0.435023
AK9	0.434928
CNR2	0.434394
TDP2	0.434251
AW836210	0.433569
SLC2A11	0.433152
NAALADL1	0.433149
LRCH3	0.433076
SCYL3	0.432922
RAB31	0.432909
SLC35B3	0.432886
POLM	0.432728
237849_at	0.432572
BF512254	0.43224
MIR6866	0.432195
CDIPT	0.432189
HDHD2	0.431938
TARDBP	0.431703
AQR	0.43156
USP47	0.430707
UBE2Q2	0.430621
DHX16	0.430616
BACE2	0.430335
AA873827	0.430089
LONRF1	0.429881
GNPAT	0.429733
C20orf194	0.429614
FBXW12	0.429374
CBX3	0.42871
SNAPIN	0.428596
ICE1	0.428224
AK021554	0.427877
AHNAK	0.427731
ZWILCH	0.427358
236462_at	0.427314
GPX7	0.426803
RBM25	0.426709
AF035297	0.42644
RAB13	0.426279
SBNO1	0.425941
SLC30A1	0.425545
AA502643	0.42523
AI276642	0.42498
AK023865	0.424595
SEC31B	0.424574
LOC100652930	0.424149
PSMD6-AS2	0.424032
ZNF738	0.42289
231316_at	0.422516
PEAK1	0.422471
BF723605	0.422199
PDCD4-AS1	0.421864
KYAT1	0.421588
TTC3P1	0.421508
NUDT5	0.421363
MIB1	0.421164
ACTR5	0.421056
LOC100128751	0.420942
C11orf98	0.420409
MTRR	0.420375
WNT2B	0.420267
KLF3-AS1	0.420148
MEX3C	0.419941
AI791138	0.419931
UTS2	0.419827
OVGP1	0.41982
242829_x_at	0.419809
C12orf76	0.419753
AU147830	0.419635
AKAP11	0.419502
AFTPH	0.419398
FAM134C	0.419057
MED12	0.418261
ZSCAN29	0.417868
244375_at	0.417663
NUP62	0.417431
PCID2	0.417267
ZNF580	0.417042
SYK	0.417005
GPN3	0.416487
BAX	0.416404
ZNF529	0.416369
AI701943	0.416346
BE467916	0.416252
CCDC77	0.415981
RMDN3	0.415898
HPF1	0.415892
TMEM263	0.415802
ZNF268	0.415748
SHPRH	0.415555
MYL6B	0.415545
AV735100	0.415421
SVIP	0.415366
TUBA1B	0.415362
CRYZL1	0.41528
AW023610	0.41503
FMO4	0.414699
PXDNL	0.41461
ZNF415	0.413998
UBL7	0.413578
NAE1	0.413031
ZBTB20	0.412892
MAN2B2	0.412857
TNFSF9	0.412842
ACSM3	0.412839
TMEM5	0.412749
CEP44	0.412713
CNP	0.412593
GRHPR	0.412364
GGPS1	0.411976
YBEY	0.411706
DPH3	0.411534
237218_at	0.41134
HSPA1B	0.411322
RRBP1	0.411168
ACIN1	0.411073
TMEM154	0.410978
241997_at	0.410948
CLPTM1	0.410645
BATF	0.41053
LOC400927-CSNK1E	0.41018
RRNAD1	0.410025
CARNS1	0.409669
LOC283788	0.40893
SETX	0.408888
OIP5-AS1	0.408811
AI401627	0.40818
SOWAHC	0.408152
COPS5	0.408079
LOC440434	0.407962
NUP35	0.407592
CACYBP	0.407553
ARL15	0.407523
AI021902	0.407164
CDC14B	0.406963
ZNF518A	0.406942
BBS2	0.406883
ANO9	0.406684
TMEM69	0.406616
ZCCHC11	0.406591
AI335004	0.40639
GEMIN5	0.406107
HAUS1	0.405901
ITPKB	0.405871
ECHDC2	0.405853
AK025045	0.405836
AI655394	0.405746
AK021569	0.405447
MAT2A	0.40531
CAND1	0.405141
ORMDL1	0.405072
AU146893	0.404892
C5	0.404708
AI871160	0.404607
ARFGEF1	0.404494
BE503070	0.404155
RNF146	0.403694
ZSCAN18	0.403476
LARP4	0.403302
ARHGEF10	0.402588
T86874	0.402521
215137_at	0.40252
ATF2	0.402469
SH3BGRL2	0.402285
SEPT7	0.401197
MIF4GD	0.401104
SCAF11	0.400739
AW952547	0.400673
RIC3	0.400631
ERV3-2	0.400564
AW293315	0.400355
DFFA	0.400328
TUBA1C	0.400103
HCCS	0.400024
SECISBP2L	0.39994
ARL10	0.399706
ANKRD49	0.399504
ZC3H7A	0.399212
HPS4	0.399199
NUDT3	0.399188
ZNF182	0.399156
AW298119	0.398931
MLEC	0.398834
TXLNG	0.398732
KIF1BP	0.398725
BE968576	0.398256
SUSD1	0.398055
ABCB4	0.397535
OFD1	0.397506
MICAL1	0.397417
UBXN2A	0.397285
CD180	0.397276
AW015920	0.396979
BOD1L1	0.3963
CARD11	0.396104
LOC101929243	0.39582
EMC2	0.395329
PPP1CC	0.395009
CD19	0.394692
GDPD3	0.394461
LOC157562	0.394226
LOC149401	0.394127
SPECC1L	0.394032
CELSR3	0.393965
STAT1	0.393853
CCDC69	0.393633
AI142126	0.393543
AL041745	0.39349
GCC2	0.392915
HNRNPH3	0.392854
VPS37A	0.392492
MRM2	0.392355
ALOX5	0.39202
PTPN6	0.39193
AL162044	0.391924
CHD3	0.391841
PFKP	0.391434
ST6GALNAC6	0.391123
ZNF493	0.391081
AA805082	0.39089
PCNA	0.390827
LUC7L3	0.390767
CHD9	0.390629
HOMER1	0.390299
222371_at	0.390245
PTAR1	0.390117
LYRM7	0.390113
PIGF	0.389926
232784_at	0.38992
CBLB	0.389844
217586_x_at	0.389443
BF513468	0.389332
GATM	0.389243
OARD1	0.389002
236062_at	0.388991
APPBP2	0.388855
BIRC2	0.38857
TGDS	0.387963
240695_at	0.387824
PARP11	0.387365
PPIP5K1	0.387294
SFI1	0.38683
WDR43	0.386783
ENPP4	0.386605
AA814006	0.386549
CTAGE5	0.386453
AP2B1	0.385907
242593_at	0.385795
AI086336	0.3847
NIPBL	0.384551
MUT	0.384524
POU2F1	0.384467
SNX20	0.384449
AW665984	0.38427
ZNF611	0.383864
FAM8A1	0.383826
APOBEC3F	0.38361
RNF19B	0.383594
RPA2	0.383582
AA194253	0.383455
GLT8D1	0.383341
MTERF3	0.382836
MTF1	0.382663
RNF170	0.382369
MMS19	0.381834
LAG3	0.381728
PPP1R9A	0.381524
ZNF224	0.381519
BLNK	0.381399
FCRLB	0.381374
GEMIN2	0.381325
ATG14	0.380976
GCNT2	0.380935
DFNA5	0.380728
RBM4	0.380625
AI805550	0.380609
DDX50	0.380511
PHTF2	0.379928
SPDYE2	0.379879
BF125564	0.379784
239995_at	0.379601
PDE4A	0.379481
ZC3H12B	0.379405
AI857429	0.379383
HADHB	0.379317
ISY1-RAB43	0.379281
AW976631	0.37923
SEPT2	0.379204
243310_at	0.379129
MTMR9	0.379127
AA699443	0.379116
TAGLN	0.379071
MEN1	0.379029
ACBD3	0.378965
LOC101930343	0.378753
AA825563	0.378721
TCF12	0.378499
PSD3	0.378475
MDC1	0.378171
PPIG	0.377848
NSUN7	0.377566
GABBR1	0.377487
SEC31A	0.377204
ARL1	0.377151
GAPDHP62	0.377016
NUDT1	0.376949
PRKCI	0.376935
HERC6	0.376765
AF138859	0.376762
SH2B2	0.376567
USP21	0.376493
LOC101930123	0.376107
AA651631	0.37604
ZMYM3	0.375753
228464_at	0.375574
BRD1	0.37555
EVC2	0.375347
LOC101927144	0.374713
AL042699	0.374526
FRYL	0.374508
AGO3	0.374208
AW085501	0.374194
BE348291	0.374002
243846_x_at	0.37381
SLC9A7	0.373659
SEPSECS-AS1	0.373186
MYSM1	0.372812
ORAI3	0.372587
KLHDC10	0.372298
ABI2	0.372267
LTBP3	0.372075
SLC16A4	0.37205
GIT1	0.371892
CDC23	0.371783
IMMT	0.371468
NUP133	0.37144
LMBR1L	0.371391
AI690169	0.371203
217506_at	0.37104
R98192	0.371005
AI742383	0.371005
TSTD2	0.370876
PHF6	0.370817
TMEM248	0.370791
NPEPPS	0.370778
OTUD3	0.370725
AU145206	0.370603
AI539426	0.370546
H2AFV	0.370531
CEPT1	0.370318
LOC441155	0.370078
KLHL3	0.370027
ZNF138	0.36999
CRAMP1	0.369742
IQCH-AS1	0.369396
LCOR	0.369367
MRPS28	0.369361
TAX1BP1	0.36927
231311_at	0.3689
BEND3	0.368833
MKNK1	0.36792
EYA3	0.367796
RBM41	0.36773
PIP5K1C	0.367317
NUAK2	0.367315
RBM8A	0.366764
KLHL28	0.36676
PURA	0.366727
IGIP	0.366647
AA504649	0.366588
BE669703	0.366388
WNT16	0.366362
IL24	0.366056
AW275093	0.365982
XPOT	0.365796
PPTC7	0.365562
ZNF200	0.365559
MIEN1	0.365549
WDR6	0.365189
FOXP1	0.365012
ST6GAL1	0.364555
CHMP5	0.364455
FIG4	0.36434
AF119917	0.364325
RABL2A	0.36421
ZNF782	0.364206
AK024315	0.364174
FARP2	0.364021
TRRAP	0.363296
AI733336	0.363296
AI523245	0.363187
242369_x_at	0.362864
PPP1R12A	0.36274
BF196963	0.362643
AI356405	0.362363
ORC6	0.362085
LOC102724093	0.361897
ZMYND8	0.361808
TMEM267	0.361297
IFT57	0.361268
AI874267	0.361095
GTF2H3	0.360425
DDHD2	0.360398
SF3B1	0.360234
236109_at	0.360136
E2F5	0.360116
LOC145474	0.360103
PCGF5	0.359755
CEP350	0.359747
SLF2	0.359628
APOBEC3C	0.359502
ZNF75A	0.35948
PPWD1	0.359325
LIG4	0.359215
AU146731	0.358759
DERA	0.35871
ZEB1-AS1	0.35855
ITPR2	0.358538
LOC100507594	0.358522
AW291332	0.358271
NBPF3	0.357937
CRYM	0.357912
KLHL6	0.357713
KLHL9	0.357365
R07848	0.357322
LOC101927451	0.357161
AZIN1	0.356962
BF438058	0.356856
BF224204	0.35587
SP140	0.355622
AI017875	0.355416
BANF1	0.355098
EGR2	0.354955
LOC202181	0.354841
THOC1	0.3548
EEA1	0.354533
KMT5A	0.354255
NPLOC4	0.354246
S100PBP	0.354111
EFCAB7	0.353956
GTF2A1	0.35386
BE856980	0.35383
AA308853	0.35358
PHF14	0.353529
ZNF768	0.353519
TOR1AIP2	0.353465
AMMECR1	0.353238
SPIN2B	0.352958
TBCB	0.352656
THUMPD3-AS1	0.352578
SLC29A3	0.352489
AASDH	0.352398
CCDC186	0.352122
IFT80	0.352117
DAD1	0.351795
TMEM56	0.351594
AI798118	0.351213
HMOX1	0.350843
CLK4	0.350822
PKN3	0.350575
PSMA3-AS1	0.350426
MINPP1	0.350108
TTC1	0.350069
236215_at	0.349817
CFLAR	0.349625
METAP2	0.349566
TYK2	0.349387
AF010144	0.349325
LOC100128108	0.349306
HOXC4	0.34925
EFR3A	0.349159
BPGM	0.348969
AK024629	0.348956
TCTEX1D2	0.348827
MDM1	0.348742
AA001615	0.348479
SUN1	0.348462
MECP2	0.348445
AV705679	0.348247
ARL2	0.348118
BF512871	0.348018
SOGA1	0.347825
PLEKHA8P1	0.347659
PRRC2C	0.347209
LHFPL2	0.347107
NAB1	0.346665
SRP54	0.346608
ST6GALNAC4	0.346417
228156_at	0.346276
AI683864	0.345961
ARL17B	0.345546
POLK	0.345504
CELF6	0.345498
NIPSNAP3B	0.344645
AI760944	0.344428
AI734093	0.344301
ARMC1	0.344089
TRIM41	0.34333
PPID	0.343303
AK022473	0.343023
AA702999	0.34267
AK026286	0.342622
221965_at	0.342555
ZNF561	0.342433
ZMPSTE24	0.342424
GSTZ1	0.342406
NIF3L1	0.342369
PEX11B	0.34225
BF477544	0.342214
CPSF6	0.342149
PAPOLG	0.342106
SGSM1	0.341854
ZNF426	0.341706
ATXN2	0.341423
BBS4	0.34111
XAB2	0.340959
HAT1	0.340744
JRKL	0.340598
TSNAX	0.340521
CCDC117	0.340153
NME3	0.339939
AI052447	0.339781
AI033582	0.339736
GNG8	0.339597
ZNF419	0.339457
GTF2IP4	0.339314
R37337	0.339136
OXSR1	0.338957
ITM2A	0.338827
AI739332	0.338555
239803_at	0.338526
LINC00173	0.33852
ZNF514	0.338222
BAZ1B	0.33819
CCND2	0.338098
AL049285	0.337993
BG153387	0.337838
EZH1	0.337836
LOC101929740	0.33779
TP53BP1	0.337551
IDNK	0.337448
DTX3	0.336985
MGME1	0.336813
CKLF	0.336586
ZNF468	0.336477
TET2	0.33645
P4HTM	0.336175
AK022804	0.335883
232653_at	0.335815
RASSF3	0.335638
NAB2	0.335374
217322_x_at	0.335349
GEMIN7	0.335209
AA700870	0.335042
AI744451	0.334875
AW007014	0.334662
AK000115	0.334476
KLHL18	0.334341
BSPRY	0.334335
LOC645513	0.334278
N51961	0.334067
LILRB4	0.333992
ZMAT3	0.333908
STAT2	0.333797
UCKL1	0.333796
FBXO11	0.333389
WNT10A	0.333183
ABCD3	0.33316
VPS35	0.333071
RPAP2	0.333071
BCL11A	0.332641
ARID3A	0.33262
SMA4	0.332358
AW292765	0.332344
HNRNPF	0.332154
BTBD1	0.332108
AW975051	0.33189
PYROXD1	0.331868
ARHGAP20	0.331825
ZNF148	0.331674
KCTD7	0.331638
UBTD2	0.33142
GORASP1	0.331393
GSTM2	0.331387
NT5C2	0.33136
SLC38A2	0.331027
AI076018	0.331003
ANKRD13C	0.330741
FAM179B	0.330656
MBIP	0.330519
SLC46A3	0.330304
217659_at	0.330178
CSTF3	0.33009
ABHD14A	0.329854
[truncated: 23,962 more rows]
