# Supplementary material for: Integrative Analysis of Multi-Omics Data to Identify Deregulated Molecular Pathways and Druggable Targets in Chronic Lymphocytic Leukemia
Source: J Pers Med. 2024 Aug 6;14(8):831. doi: 10.3390/jpm14080831 (PMC11355716; doi:10.3390/jpm14080831)
Supplement: Supplementary file 1 [file jpm-14-00831-s001.zip › Supplemental Table S3 (Merged data).xlsx]

## Sheet: Merged_proteomics_data_all
Supplemental Tabla3a: Merged proteomics data. Merged data from the three proteomics datasets
Genes	Johnston	Mayer	Thurgood
TOX2	2.38792
PIGR	2.22591	6.6413
CKAP4	1.88402	2.76446
CLNK	1.83402	1.56909
PYHIN1	1.73982
EPS8L2	1.68947
BIN3	1.62329	2.13442
GCHFR	1.48399	3.82927
CDK14	1.42248	3.30384
INPP5F	1.37733	3.83768
CCDC88A	1.37203	5.64576	2.45801
COL9A2	1.28682
CD5	1.23444
DNMBP	1.2254	4.98325
ZFPM1	1.18149	2.05768
MAP2	1.1703	3.3335
AP1S3	1.16865	1.7923
GCLC	1.16282	3.29491
PEBP1	1.15811	2.39183	4.15021
PFN2	1.1464	2.86602
DCLK2	1.14456
ATN1	1.1443
TRAF1	1.07564	2.21341
FTL	1.06809	1.36191
TRIM72	1.06761
HNRNPLL	1.06123
SPTBN2	1.05641	-1.16552
PTMS	1.05415
IGF2BP3	1.04001	2.62394
SPATS2L	1.03128
TP53I3	1.03038	3.7637
HMOX1	1.03002	2.43149
C5orf45	1.02572
ALDH5A1	1.02522	1.93287	2.63392
DFNA5	1.02505
FUS	1.01572
ESCO1	1.00526
SNX18	0.997788	1.37082
ETV6	0.989388	1.37879
CBX7	0.986873
GLYATL2	0.977088
CHDH	0.95805	4.79976
HMGN1	0.957474		5.52983
CDKN1B	0.948531	2.34326
STARD7	0.93695	2.31752
GBP2	0.936561	2.16381
CDYL2	0.935264
GRAMD1B	0.910578
UBE2G1	0.901581	1.45508
LAX1	0.894854
ECI1	0.89362	1.23552
FILIP1L	0.8912
FGF2	0.882142
OXLD1	0.876833	1.33537
TRAF3	0.873844	1.73006
HMGN3	0.872437
USP11	0.870405	1.53723
GNAO1	0.867279
PRDM2	0.857693
SGK223	0.852368
ALDH3A2	0.848726
WEE1	0.84249
WIBG	0.810625
NPEPL1	0.809346
PTPN22	0.805548
AGFG2	0.796521	3.58265
JUND	0.791293	2.42406
ROR1	0.789463
ACADM	0.788385	1.28173
RPA1	0.788207	0.689456	2.44582
BCL2	0.783705	2.58562
ALDH6A1	0.769129	0.792344
CD6	0.76096
FCHO2	0.759105	1.57917
ST14	0.756514	1.39053
ARID5B	0.755246
ABR	0.749358
CLEC17A	0.747134	1.47828
FTH1	0.746186	0.759667
HIBCH	0.744531	1.00132	2.21948
DGKA	0.740553	1.34988
ZFP64	0.736936
EPB41	0.735281
SOD1	0.733524	1.35808	2.75418
HIST1H1C	0.7333
ZBTB24	0.731507
STAM	0.725721
CMC4	0.724722	2.34382
BAZ2A	0.718003	-1.42381
ATP1B1	0.716544	1.66119
PTPN2	0.713588	2.21081
NLN	0.708879	2.26867
SYNE2	0.707816	1.34934
GSTP1	0.704456	1.5967	3.68517
GLO1	0.703075	2.18856
IVD	0.70179	1.18955
BROX	0.700519
RPA3	0.69648	0.768011
RBM48	0.693169
PEG10	0.692852
BMI1	0.687336
AKAP12	0.684219
DMD	0.683672
ATXN1	0.677727
TOP1	0.676291
NTPCR	0.675819	1.08342
FCRL5	0.669582
SHMT2	0.664827	1.09864
FAM102A	0.659098
STAMBPL1	0.658914	4.17581
PPTC7	0.657534	1.37498
HSPE1	0.657359	1.48008
PCBD1	0.656796	2.64339
LMO7	0.652005
RP9	0.651936
SS18L1	0.64337
ZBTB32	0.64086
PTPN7	0.639576
SMARCC2	0.636474	2.43078
TMCC3	0.634259
MYEF2	0.633076
HDAC7	0.631164	1.32451
AHNAK	0.630244	1.26173
ZNF831	0.629342
ATP2B4	0.628441
TLK1	0.625888	1.52687
PHF10	0.622654
ATPIF1	0.615223	-1.98738
ZMIZ2	0.612308
DIABLO	0.611352
FBXO18	0.606644	0.887828
THYN1	0.606594	1.96616
APOBEC3G	0.603865	1.24496
PASK	0.600483
CELF2	0.598763		2.57191
PEAK1	0.598324	1.48763
CYB5R2	0.597819
KLHL14	0.59753	3.1482
ALYREF	0.59569
PLCL2	0.594503	1.36087
FAM103A1	0.592084	2.8882
PRPF40B	0.591411
ACSF3	0.590327	1.26929
CCSAP	0.589389
MIER1	0.587323	0.968939
ZAP70	0.582915
WDR91	0.581364	1.75267
RING1	0.580778
SRSF7	0.580351	-1.27069	2.60396
ACOT13	0.579068	0.621633
ZNF414	0.57874
MECP2	0.576746		4.59567
TRA2B	0.576626
RSRC2	0.57301
SGPP1	0.571823	5.06989
NXT2	0.571478
MORC3	0.569658	2.21614
FAHD1	0.569512
BCLAF1	0.567035
LRMP	0.5651
ZMYM2	0.56376
NFATC1	0.561757	1.9083
LRRC16A	0.561754
GNPDA1	0.557751	1.84914	-2.64039
FAIM3	0.555896
TMPO	0.553045
BRD8	0.551797
NT5DC3	0.549649
LCK	0.54929
CETN3	0.548516
ZNF280D	0.546638
FDX1L	0.545749
INO80B	0.545568
C16orf87	0.545336
CBR4	0.544024
ZCCHC8	0.543976	2.47315
CRYZ	0.543747	1.71208	2.3548
FAM50A	0.541288	1.04735
SMCHD1	0.54037
IKZF3	0.540018	1.76911
SRSF9	0.538734
ZSCAN29	0.537764
NGRN	0.536258
AIP	0.535596	0.990117
BCL7C	0.532783
IRF2BP1	0.529348
MORF4L1	0.529188
CBX5	0.528423
NOSIP	0.528179	1.71476
PMPCB	0.525427	0.560722
RAB43	0.524642
MCCC2	0.523438	1.07928
NONO	0.522088	1.05635	3.02012
HRSP12	0.522064
ING5	0.521828
NUDT15	0.520663
DERA	0.520347	0.751883
CCDC6	0.520063	1.45757
GMDS	0.51963	1.40571	3.73852
ACIN1	0.519402		2.65712
RNH1	0.518802
ALOX5	0.518162		-2.37101
FCRL2	0.518121
ACSF2	0.518047
NCOR2	0.518016
SPRYD4	0.516816	1.54749	-4.52979
SDHAF2	0.516567
TCF3	0.514442	2.31934
HIVEP1	0.512127	2.54998
PPIG	0.511957
NHP2L1	0.511452
FERMT2	0.511073
PRMT1	0.510648
ARNT	0.51054
C19orf53	0.510009	-1.59756
CABIN1	0.508636
EZR	0.508398
ING1	0.50762
NFIC	0.505832
NSF	0.505701	0.8058
ZNF275	0.505239
RBMX	0.504401
DAPK3	0.503152
RBM8A	0.502489	1.65991
ZMYND8	0.500536
IRF2BPL	0.500095	2.49287
NMNAT1	0.498953
CREBRF	0.49711
PLCG1	0.495066
HIST1H1E	0.491991
SART3	0.491985
PCGF5	0.491377	2.15274
EHMT1	0.491022
WARS	0.490806		-4.4934
CCDC117	0.490295
MPHOSPH8	0.490049
RANBP3	0.488597	1.71144
MATR3	0.488522
GNG2	0.488455	1.24483
CPSF6	0.487158		2.2848
RCOR3	0.485679
USP8	0.485448	1.03349
TPRG1L	0.482915
ANXA11	0.482402	1.35611
GATM	0.480974
DPY30	0.480483		-2.92809
SRSF10	0.478622		-2.92665
MFAP1	0.478318
MNAT1	0.476261
FAM98B	0.476016	1.16505
CFLAR	0.47591
SUGP1	0.474851
KIAA1551	0.473976	2.48422
ILF2	0.473965	0.882783	2.27415
HNRNPC	0.473955
JADE2	0.471761
LSM2	0.471221	1.06609
TRIAP1	0.470522	1.07266
BBC3	0.468693
PBXIP1	0.468225
TSTD1	0.468139	2.01374	3.46731
CTBP1	0.467465
ZBTB38	0.467269
NPM1	0.466632	2.6495	2.06944
ZHX2	0.46514	1.93129
ST6GAL1	0.464563
KHDRBS2	0.463213	1.20547
FIZ1	0.462877
XPNPEP3	0.462422
HERC5	0.46186	-2.68905
ATF7IP	0.460912
ARGLU1	0.46047
RNPS1	0.460247
DHRS4	0.45952	0.696511
PPP1R8	0.459259	1.31049
RPRD2	0.459165
ECHS1	0.458032	1.01264
BUD31	0.458009
HNRNPUL2	0.457701	1.49821	2.01075
RNMT	0.456765	0.758717
SNIP1	0.455699	1.64781
ZCRB1	0.45519	1.10919
AIM1L	0.453612
ACADS	0.453483
TBL1XR1	0.453294	1.52636	2.80253
HIST1H2BA	0.453147
ABCB10	0.452671
HNRNPK	0.452451	0.567844
CCDC174	0.45165	1.74581
PIP4K2C	0.450688	0.785211
PABPN1	0.450663	0.875389	-2.46401
RXRA	0.450337
PPIA	0.450249	0.941139
PCYOX1	0.44997
TAF9B	0.448399
BANF1	0.448222
HNRNPR	0.448103		3.14822
ATF2	0.44745
FKBP5	0.446232	1.33965
POLR2I	0.445914	0.67725
RBM12B	0.445381
C3orf33	0.445031
GGA1	0.444572	0.929394
TAGAP	0.444233
TMLHE	0.443857	1.69557
CMAS	0.443285
RBM12	0.443181	1.00188
LENG1	0.442882
GLS	0.442741	0.807456
DUT	0.442093	1.23049
CUL4B	0.441887
PSPC1	0.440577		3.5607
HMGN4	0.440573		4.95782
MPHOSPH6	0.439868	1.85244
LANCL2	0.439024
ZCCHC10	0.438918
GPATCH1	0.438848
FIP1L1	0.438773
SIT1	0.437957	1.55477
RBBP6	0.437745
HDGFRP2	0.437449
CLASRP	0.436423
SFPQ	0.436305	1.49868
RBMXL1	0.435643
HMBS	0.434716	1.46422
TLE4	0.434566
ETHE1	0.434544		3.6475
INO80D	0.434372
MSI2	0.434159	2.14509
HMGB1	0.433482
SH3GLB2	0.433168	0.663367
ZNF830	0.432707
SAFB	0.432407		2.30385
PLEKHA2	0.432352	1.21049
TP53BP1	0.43222
SNX9	0.432116	2.24041
ARMCX2	0.431819
AFP	0.431706
SRSF4	0.431661		3.64109
RRAS2	0.430571
ILF3	0.430359	1.0078
ING4	0.430216
CCDC94	0.429709
SETDB1	0.429593
PMPCA	0.429535
SCRN2	0.429444	1.60145
HSPA1L	0.428638
SLFN5	0.428048
CAAP1	0.42748
PSIP1	0.427087
C1orf174	0.426731
TATDN3	0.425232	1.63582
SMARCE1	0.424727
ZC3H4	0.424589
MAPK8	0.424339
KDM3A	0.424206	-1.36373
HMGCL	0.423598	1.12532
CD2BP2	0.423235
MORF4L2	0.423177
EXOSC5	0.423146	2.53447
THOP1	0.423085	1.81442
NADK	0.422771
SLTM	0.422639
THAP4	0.422318	0.940117
DDB2	0.420978
PHF3	0.420655
ZNF346	0.420026
NIPSNAP1	0.420008
C19orf43	0.419894	2.60272
RAI1	0.419516
RBPJ	0.418914
WBP11	0.418654
SCAF11	0.4186
HSD17B8	0.418157	1.68193
SART1	0.417881
HIRA	0.417618
UBXN7	0.417324	1.45065
GABPB1	0.416682
DGCR14	0.415489	1.71586
GPT2	0.41497
SUPT4H1	0.414914
ASH2L	0.414762
RASSF1	0.414113	1.07564
HSPA4	0.413888	0.619672
KDM5A	0.413793
WBP4	0.413534
ID3	0.412737	3.95783
FCER2	0.412526
HP1BP3	0.412295
TOM1	0.411141
PDE4DIP	0.410989	2.05575
FAM3C	0.41081
C8orf82	0.41009
CSTF2	0.409928	2.13762	2.71484
DDX24	0.409861
SMARCD1	0.409508
DEK	0.408077
ATPAF2	0.408018
CPSF1	0.406861
SF3B4	0.406573	1.08889
HIST1H1B	0.405602
RNF2	0.405035
NAB2	0.404806
ZNF148	0.404721
UBQLN2	0.404459	1.41348
FGR	0.404336
PPP1R10	0.404332
SBNO1	0.40308
RREB1	0.402489
HBP1	0.402327
FOXP1	0.401775
RTFDC1	0.401622	1.10114
ZNF609	0.39935
ARHGAP12	0.398144
AKR1A1	0.39742	0.4718
FBXO21	0.397374
NSRP1	0.397354
SRP9	0.397147
U2AF2	0.396939	1.74843
MCCC1	0.395947	1.40229
EPC1	0.395668	-2.56017
HNRNPA2B1	0.395635
MAK16	0.395134
KRCC1	0.394815	2.5941
HMGB3	0.394394
PANK2	0.393797	1.41975
SIPA1L3	0.39323
DDX23	0.392963
DNLZ	0.391551
RPRD1B	0.391171	0.967439
ZNF638	0.39018
LSM7	0.38983	1.04887
U2SURP	0.389824
HIST2H2AB	0.389055	-3.28961
HMGXB4	0.388485
SREK1	0.387928
WARS2	0.387823
POLD3	0.387392
NT5C2	0.387117
MED4	0.387085
FDXR	0.386491
TXNDC5	0.386257
RAE1	0.385871
RSBN1	0.385432	1.73171
MEAF6	0.385139
RSF1	0.384341	-2.54522
EXOSC7	0.384335	0.662856
GABPA	0.384286	1.11375
PCCA	0.384111	1.33342
DLGAP4	0.384088	1.35135
MBNL1	0.383413	0.660072
TAF7	0.383407	1.46596
HOMER3	0.383085
NUP210	0.383079
NUP35	0.382867
SF3A2	0.382656	1.74761	3.82434
ASF1A	0.382606	2.36336
SUDS3	0.382512
SPEN	0.382387
BCL2L11	0.382029
RBM26	0.381796
MED10	0.381476	1.95986
NCOA3	0.381359	2.60772
NT5DC1	0.381184	1.09308
CIRBP	0.38113	1.38611	-3.03672
CCNT1	0.381098	1.63117
ZNF687	0.381031
RBM14	0.380878		2.38736
HNRNPA3	0.380358
PPHLN1	0.380189	1.99636
MPG	0.379901
JMJD1C	0.37975
SLC35F6	0.379515
KIAA0907	0.379395	3.13357
BRD4	0.379242
ZC2HC1A	0.379121
CCDC77	0.378961
HNRNPF	0.378865	0.926706
ZFR	0.378603
SEPHS1	0.37796	0.562144
PARP4	0.377596
RBM5	0.377252
CHEK2	0.376727	0.583294
ATXN7	0.376513
IK	0.376391
FAM208A	0.376337
PHF21A	0.37594
DESI2	0.375073
HNRNPAB	0.374325		2.76032
THRAP3	0.374286		3.85654
TCEA1	0.374261
CIR1	0.374234
HMGB2	0.374205
SMU1	0.374164
RRM2B	0.374147
SPAG7	0.373897	1.23229
KHDRBS1	0.373818
TRIM28	0.373516	1.23042
ZBTB40	0.372882
LUZP1	0.372168
UBQLN4	0.372041	1.34947
ADO	0.371842	1.70194
RNF126	0.37179	1.36316
ZC3H14	0.371622
HEBP2	0.371589	2.70331
ERP29	0.371556	1.08266
ACAA2	0.371383
RTCA	0.371327	0.575517
ERH	0.371326	1.47567
MCM3	0.371179
CCNK	0.370886
RCC1	0.370821	1.51712
SF3B3	0.370229
PHF23	0.37017
SCRN1	0.369835	1.0188	3.47268
NCOA5	0.369646
LYRM2	0.369031
LEO1	0.368916
C1orf35	0.368603
CDK12	0.3686
HNRNPH2	0.368021		2.26601
SMNDC1	0.367658	0.819983
SFMBT1	0.367171
PRPF38A	0.366896
DNAJC8	0.366818
RRP15	0.366633
HSD17B10	0.366327	0.8715
HNRNPM	0.36622	0.938978
HMG20B	0.366153
HNRNPD	0.366112	0.959367
RPL35	0.366058
SRRM1	0.366049		-2.38838
ACSL1	0.365674
H2AFX	0.365529		3.32249
CPSF2	0.364636	1.06138
SNW1	0.36448
RBBP5	0.363043
SMEK1	0.361348
CCDC141	0.361075
NPTN	0.361018
APC	0.361013
NKX2-2	0.359519
SAP18	0.359329
KMT2D	0.359257
DPF2	0.359218
DDX1	0.35905	0.6664	3.12008
SPICE1	0.359047
SNRPF	0.359039	2.16702
POLD4	0.358294
BAHD1	0.357951
FLOT1	0.357762
MAPK13	0.357567
CSTF1	0.357497	1.31627
IRF9	0.357274
ZGPAT	0.357209
TBX21	0.357065
ANXA5	0.356548
ANKRD12	0.356491
SCLY	0.356167	1.04323
CDC5L	0.356075	2.00997	4.16238
HDAC3	0.3559
WDR81	0.355376
FAM136A	0.355027	1.25628
BAX	0.354337		-2.50745
PGAM1	0.354253
SNRNP40	0.354191
NABP2	0.354007
TSFM	0.353897	0.689244
AGGF1	0.353804
PRKCSH	0.353487	0.854533
EP300	0.353266
PHF6	0.352657
PTGES3	0.352426	0.865256
NDUFAF3	0.352237
ANP32A	0.352183
MDC1	0.351998
GTF2B	0.351993	0.74655
PML	0.35179
ELF2	0.351571	-3.57625
GPATCH8	0.351236	-3.51987
NCL	0.350735		4.07301
EXOSC2	0.350735
CCDC12	0.350216	1.22983
LSM6	0.349962	1.55569
WHSC1L1	0.34994
NUCKS1	0.348507
SAE1	0.348295	1.39051
NDUFAF4	0.348031	0.992294
SPATS2	0.34789
SF3B2	0.347698
ATF7	0.347442
CIZ1	0.347252
SDE2	0.34724
CXXC1	0.346964
PCM1	0.346872
RBMX2	0.346184
CSTF3	0.345659
TWF1	0.345563	0.917378
CORO1B	0.345196		3.98214
ISCU	0.345188	1.88994
MIEN1	0.344688
SRSF11	0.344386
TPR	0.343978
CPSF4	0.343931
SUCLG2	0.343923
LTA4H	0.343909	0.780633
HMG20A	0.343655	1.38065
DNMT1	0.343475
TADA2B	0.343314
RNASEH1	0.343288
DKC1	0.343269		2.56789
MED15	0.343195	1.42408
ZMAT2	0.342942
SCAF4	0.342355
OXCT1	0.342334
GTF2E2	0.342216
PCYT1A	0.341744	1.06714
ELMSAN1	0.341588
NOL12	0.341512
NXT1	0.341284
MTHFD1L	0.341203
C17orf80	0.34086
PQBP1	0.340749	2.26634
CBX3	0.340563	0.756233
TERF2	0.340487	1.61493
LUC7L2	0.340197
CENPC	0.339879
GALM	0.339599
UBTF	0.33937
CIC	0.33921
FOXN3	0.33914
EAPP	0.338625
GGACT	0.338327	0.82555
ACTR8	0.338198
PHF14	0.338074
C14orf166	0.337436	0.930117
RBM10	0.337416
ELL	0.337096
BOD1L1	0.336642
RBM25	0.336519	4.67682
GATAD1	0.336396
NUP62	0.336298	2.93633
ZNF428	0.336002	1.45587
LSM3	0.335886	1.91332	3.87144
HMOX2	0.335539	0.776506
HNRNPH3	0.335148
SRSF3	0.33513		3.76306
PHC2	0.335022
NFATC2IP	0.334622
SP4	0.334061	1.49008
LYRM5	0.333832
WDR33	0.332663
HADHA	0.33221	0.439322
NUMA1	0.332158		2.76154
RBM45	0.332106
API5	0.331975
PDPR	0.331911	0.827217
MCM5	0.331407	0.916256
CWF19L1	0.331025	0.417728
CHAMP1	0.33014
METTL1	0.329807	1.06264
DMAP1	0.329589
RPL14	0.32934
SNRNP200	0.329286
PGAM5	0.329083
C2orf43	0.328855
SRRT	0.328588
FMR1	0.328358
ADAR	0.328312
SAFB2	0.327569	1.68994
LYRM4	0.327163	2.0076
PAF1	0.327079
ZFP91	0.326027
SKIV2L2	0.325268	1.10436
LMNB2	0.325201
RBM6	0.325108
PUS10	0.324886	1.24401
HABP2	0.324747	-2.02616
DYNC1LI2	0.324599	1.6294
EFTUD2	0.324242	-0.736328	2.35812
MALSU1	0.324097
BRMS1	0.324048
ACTL6A	0.32391	1.51242
SOX11	0.323908
DR1	0.323859
RNGTT	0.323675
APPL1	0.32359
SNRNP48	0.323195
SNRPD1	0.323155
NUDT21	0.322737
CREBBP	0.322463
PPP4R2	0.322255	1.66552
UQCR11	0.322213
ACYP1	0.321964	2.74729
PHF1	0.321886
BCKDHA	0.321853
SAP130	0.321662
APOO	0.321228
BANP	0.321203
LMNB1	0.320946
PNN	0.320753	-2.41524	3.39556
ACY1	0.320468
S100A4	0.320405		-2.65802
ICAM3	0.320356
CWC27	0.320177
HIST1H4A	0.319286		4.26519
AFF4	0.319152
LOC102724594/U2AF1	0.3187
MED8	0.318093
RPUSD2	0.31803	1.21914
BRD7	0.317729
ZNF326	0.317538
EXOG	0.317442	1.49818
AK3	0.317424
S100A10	0.317253
KHSRP	0.316854	1.44118	3.24141
GTF2H1	0.316737
SUPT16H	0.316736
NELFE	0.316479	1.40202
NUP37	0.316431
TERF2IP	0.316197	0.981583
MDH2	0.31619	0.664328	4.16453
NFS1	0.315975
KIAA0226L	0.315765
MSL3	0.315629
PRPF4B	0.315518
NLE1	0.315423
PPP1CC	0.315408		-3.46613
CXXC5	0.314905
BAG4	0.314842
CCDC106	0.314635
PRPF4	0.314403
FUBP1	0.314141	0.970506
ELAVL1	0.313457
UBA2	0.313068	1.82322
RFXAP	0.31281
CUTC	0.312122	1.08926
C11orf68	0.311851
SRSF5	0.311546
METTL3	0.311285	1.23707
SNRPE	0.311235	3.68884
C15orf57	0.311132	2.06781
DCUN1D1	0.310984
HSPA9	0.310393	0.588656
MTIF3	0.310228	0.9701
FLOT2	0.31013
GAB2	0.310065
TIMM44	0.309839	1.20357
SERPINH1	0.309197
RFC4	0.308678
SYMPK	0.308289
TEFM	0.30792
SUPT6H	0.307883
CTC1	0.30762
RSBN1L	0.307274
JPH2	0.30703
ZRANB2	0.306891
PNISR	0.306669
NDUFAF2	0.306428	1.16304
AIFM1	0.306089		4.18729
ISY1	0.305858
PRPF40A	0.305719
DNAJA3	0.305347	0.454617
BUB3	0.304927		3.02361
DDX17	0.304828
SKIL	0.304707
SERF2	0.304499
RBM17	0.304351
TPI1	0.304284	1.15281
RFC2	0.30406
TCERG1	0.303727	1.67332
RBM22	0.303714
CPSF7	0.30311
BBX	0.302912
POGZ	0.302829
GALNS	0.302703
ZNF581	0.30265
PFKM	0.302634
BOLA3	0.30257
SSU72	0.301578
CCAR1	0.301115
CCDC137	0.300986
TSSC4	0.300894	1.36143
TXNRD2	0.300887		4.31631
CYTH1	0.300479
PPIL4	0.300256
HNRNPUL1	0.300209	1.38257	-5.29832
TXN2	0.300206	2.10282
POLR2K	0.299945	2.7678
ZMYND11	0.299449
KLF2	0.299294
C17orf49	0.299288
CHD6	0.299202
SLC25A26	0.299137
ZNF292	0.298807
COTL1	0.298592
HCFC1	0.298396	2.70329
RMDN1	0.298346
RSL24D1	0.298184
GLTSCR1L	0.297379
METTL7A	0.297317
SNRNP35	0.296988
HTATSF1	0.29697
CTPS2	0.296853
ILKAP	0.296688
ZMYM3	0.296606
ARID4B	0.296587
EXOSC6	0.296501
NDUFC1	0.296277
NOP10	0.296267
CCBL1	0.296185
HNRNPL	0.296104
PUF60	0.295938	0.716039
YLPM1	0.295194
PI4K2A	0.295122
TAX1BP1	0.294986	2.47335
ELF1	0.294808	1.24602
NUP98	0.294741
ENTPD1	0.294489
HADHB	0.293891	0.752028
TCF20	0.293751
DGCR8	0.293581
GPKOW	0.293579
NAGK	0.293532	0.665789
RNF20	0.292964	1.29196
THOC5	0.292677
SF3A1	0.292389	1.71606
FNDC3A	0.292346
EXOSC8	0.291819	1.36835
ZBTB4	0.291812
PMS2	0.291797	2.24259
C11orf58	0.29159
NFAT5	0.290886
POLR2J	0.290674
APEX1	0.290599
RBM19	0.29052
SFSWAP	0.290404	-1.48633
HMGN2	0.290349		6.3034
ANP32E	0.29026
SF3A3	0.290105	0.791228
RTCB	0.28983	0.732894
MECR	0.289423	2.08966
YEATS4	0.289376
ELAC2	0.28923
SIRT5	0.289153
BCAT2	0.28896	1.9732
HELLS	0.288802
WIPI2	0.288213	1.01109
RFC1	0.288144
PUS7	0.287948
HSD17B11	0.287756
S100PBP	0.287613
NDUFV3	0.28759	3.38539
CTCF	0.287523
SIRT3	0.287347
AKAP2	0.287329
C11orf54	0.287145
APOBEC3F	0.287116
C17orf85	0.286853
FOXO1	0.286555	1.8266
PGLS	0.28648	0.771728
DDX41	0.286394
HSH2D	0.286264
INIP	0.286154	1.33634
SNRPD3	0.286139	0.906339
FAM178A	0.285772
HSPD1	0.285488	0.668944	3.64238
LEMD3	0.28536
TMSB10/TMSB4X	0.28504
SH3BP1	0.284824
LLGL2	0.284769
PRKAR2A	0.284281	0.417022	3.12868
ESYT1	0.283971
ADNP	0.283794
RNF40	0.283442	1.2992
CWC15	0.283328	-2.62025
KDM1A	0.28326
SIRT7	0.283113
NSUN5P2	0.283088
OGDH	0.282958	0.508639
RNPC3	0.2828
ZNF384	0.282679
CTR9	0.282627	1.45356
PEPD	0.282438
QSOX2	0.282342
RASSF3	0.282318
CENPB	0.281916
TMEM201	0.281394
POLR2G	0.281262
SP3	0.281189
ABHD14B	0.281025	1.43704	2.42907
HDAC1	0.280934
RUVBL1	0.280851	0.299617
NKTR	0.28035
LONP1	0.280135	0.683094
AK2	0.280125		2.15455
CEP57	0.279698
LUC7L3	0.279466
TCOF1	0.279392	-0.930578	2.97481
PRKRIP1	0.279363
CYB5R4	0.278388
NTHL1	0.278313
XRCC6	0.278278	0.873317
TACO1	0.278097	1.17408
ISG15	0.277777
CWC25	0.277669
PDP1	0.277607	1.58863
VEZF1	0.277544
DFFA	0.277272	1.45793
CHTOP	0.276969
HNRNPU	0.276724	1.02324	2.21796
MSL1	0.276422
ZCCHC7	0.276346	-2.78563
POP7	0.276319
RECQL	0.276279	1.44752
TRIM33	0.27551	1.50547
CLYBL	0.27543
XPC	0.275302
ZNF143	0.274914
C17orf104	0.274849
NPLOC4	0.274844
MLYCD	0.274813
CARM1	0.2741
NIT1	0.274007	0.632411	2.70066
IRF2	0.273974
CHERP	0.273904
RBM39	0.273636		2.90826
EXOSC9	0.273568
BUD13	0.273553
PPP2R5C	0.273471
WDR5	0.273349	0.823772
CPSF3	0.2733
CTDP1	0.273276
PDRG1	0.273059	1.17372
USP39	0.272887
GAPDH	0.272746	0.829861	6.12425
PCGF6	0.272719	-0.712056
TADA3	0.272572
BRCA2	0.272566
ENGASE	0.272507
KIAA1191	0.27243
ISCA2	0.272239
SUPT20H	0.27221	-2.14089
RBM7	0.272157	1.15742
GTF2E1	0.271886
RBKS	0.271881
CASC3	0.271572
SAP30BP	0.271551	1.18865
HNRNPA0	0.271456		2.68068
SRRM2	0.271413	-1.62736
MCRS1	0.271388
NOP56	0.271317
SF3B6	0.270965
PCF11	0.270754
TOP3A	0.270661
MED13	0.270472
LHPP	0.270396
AGMAT	0.270043
NUCB1	0.269558	0.859494	2.93325
MAP2K6	0.26927
LSM14B	0.269261
CCDC51	0.269144
EGLN1	0.269018
BRMS1L	0.268823
EED	0.268762
GON4L	0.268746
ANP32B	0.268705
DDX42	0.268631
SERPINB9	0.268572
UBE2M	0.268486	0.668778
RSRC1	0.268399
C16orf54	0.268354
ZBTB14	0.268313	2.69883
NASP	0.26819	1.03684
ZNF48	0.26817	-2.78008
FRA10AC1	0.267965
DHX16	0.267926
POLE4	0.267851
SON	0.267767
THOC7	0.267557
CNBP	0.267419
PARK7	0.267146	0.667717	3.56198
POLR2A	0.266786
CNPY2	0.266158	1.20128
AGO3	0.265894
PRDX3	0.265282
MRPL48	0.264661
RBM33	0.264307
SH3BP5	0.264113
STUB1	0.263903	1.84257
ARHGAP25	0.263184	0.85205
SIAH1	0.262523
CLP1	0.26252
RNF168	0.261748
NSL1	0.261641
FAM210A	0.261384
SLC4A1AP	0.261042
RNF114	0.260808
DTX2	0.260715
NUP54	0.260623
GAR1	0.259984	1.67248	3.50513
HNRNPDL	0.259933	1.64487
PMS1	0.259762
ADPRH	0.259734
SNRNP27	0.259553
ERCC4	0.259363
HGS	0.259326	1.09372
SNRPD2	0.259237	0.743006
SRP14	0.258967		3.12869
CHMP7	0.25878
ZC3HC1	0.2587
ATP5D	0.258529		3.03741
NFYA	0.258487	1.94728
SCAF1	0.258378
APBB1	0.258359
PPWD1	0.258351	1.00994
AKAP8L	0.258045
EHMT2	0.257145
METTL14	0.25711
NUP88	0.256974
FTO	0.256785	0.657733
ANAPC13	0.256763
CETN2	0.256666
TTC19	0.256476
PPIL1	0.256406		2.74191
HERPUD2	0.255811
CDC73	0.255515
ZNF76	0.254742
CCDC9	0.254734
SUMO2	0.254543		2.60894
GMEB1	0.2545
DNAJB2	0.254325	1.35306
PCCB	0.254197	0.528483
NR2C2AP	0.253764
GTF2H3	0.253498
BCAS2	0.253243
DNAJC17	0.253013
SYF2	0.252876
SIPA1L1	0.252724
SETD1B	0.2523
HIRIP3	0.252134
AFTPH	0.252123	1.83421
HCCS	0.252047
CDK7	0.251973
SSRP1	0.251944
LIN54	0.25179
SMARCA4	0.251773
C21orf33/LOC102724023	0.251613
ATP5E	0.251596
UHRF2	0.251393	-2.7593
AKAP8	0.251328
FDX1	0.251126
PCIF1	0.251106	0.768478
RBBP4	0.250923
NOP2	0.25085
MDM1	0.250719
NUP43	0.250669
RHOH	0.250669
RBM15	0.250626
NELFB	0.250561
DNAJC9	0.250231
RFX1	0.250212
GEMIN2	0.250106
TIMM10	0.250067	1.98788
SF3B5	0.250054
SIK3	0.249768
MED13L	0.249732
ZC3H13	0.249535
HIBADH	0.249281
PKNOX1	0.24909
FUK	0.248793	1.63824
HIVEP2	0.248766
HMGA1	0.248503		3.26436
COLGALT1	0.248223
SETD2	0.248065
STRBP	0.247873	2.26948
CAPRIN1	0.247755	1.52484
MVP	0.247745
FAM192A	0.247546
PRPF38B	0.247518
TOMM22	0.247509
BCAS4	0.247482
PNPT1	0.247361	1.10775
NUP214	0.247008
HEXIM1	0.246959	1.48409
FAM96B	0.246938
ENPP4	0.246472
ATP5B	0.246161	0.770517
UBA3	0.245961	0.808339
TRMT61B	0.24582
RNF41	0.245672
C5orf22	0.24556
NFRKB	0.245528
MED27	0.245527
TRUB1	0.245513	1.13044
MED1	0.245424	-2.76787
ADI1	0.245236	2.09011
STARD5	0.245179
WAC	0.245142
CAPNS1	-0.245083	-0.965933
SCFD2	-0.245322
DYNC1H1	-0.24534
PPIP5K2	-0.245752	-1.26197
CTSD	-0.245776
AKAP11	-0.246029
STIM1	-0.246255	-0.765089
WAS	-0.247075
ATAD1	-0.247267
GOLGA7	-0.248009
ACAD9	-0.248465	-0.847789
COG6	-0.248574
MDN1	-0.249441
ARRB2	-0.24948	-1.80528
ESYT2	-0.249669
TMPPE	-0.249785	-2.21866
PIGT	-0.250255
ALDH4A1	-0.251229
ATP6AP2	-0.251614
MAPK14	-0.25181
CAPZB	-0.251831
EIF4G1	-0.252124
COMTD1	-0.252751
STK38	-0.253304	-1.06989
CSNK1G1	-0.253345
SEC22B	-0.254001
TMX3	-0.254125
DMXL1	-0.254569	-1.28725
YWHAH	-0.254632	-0.787467
DHRS1	-0.255325
VRK2	-0.255811
HEXA	-0.255814
SNX11	-0.256308	-4.00659
STK11IP	-0.256596
EXOC7	-0.257271
PICALM	-0.258172	-1.13962
UBE2L6	-0.258335
IPO13	-0.258345
ICAM2	-0.258427
ACSS2	-0.258482	-2.30403
EIF3L	-0.258762		3.453
PRMT3	-0.259165
EXOC4	-0.25964
GLMN	-0.25987
HOMER2	-0.260323
MAP4K2	-0.260355
ACADVL	-0.261904	-0.626133
ALG14	-0.261957
YKT6	-0.262182
HEATR5B	-0.262428
EVI5L	-0.263648
SNX29	-0.263762
PARP14	-0.264159	-2.00889
TSC22D4	-0.264506
PPP3CA	-0.265071
PBLD	-0.26622
APOE	-0.26638	-3.06902
LDLRAP1	-0.266471
DCK	-0.266933
PPM1A	-0.26697
TM9SF2	-0.266977	-1.41802
ABHD17A	-0.267175
TM9SF1	-0.267602
HERC1	-0.267759
IVNS1ABP	-0.267908
S100A12	-0.267941
ATAD3B	-0.268121
BSDC1	-0.268799
LIMK1	-0.269145
HINT3	-0.269501
AGPAT3	-0.269507
RPS6KA5	-0.270094	-1.64571
OGG1	-0.270639
RDX	-0.270667
C18orf8	-0.270675	-1.53433
HPS6	-0.270933
HDAC10	-0.27105	-1.34772
PTCD3	-0.271602
TRAF7	-0.271631
MCU	-0.271641	-1.28146
DHRS7B	-0.271774
DHX34	-0.27224
IFIH1	-0.272361
SLC1A5	-0.272434
VPS33A	-0.272819
ATAD3A	-0.272971
TCL1A	-0.2735
EIF2B4	-0.273974
PTP4A2	-0.274082
SLC2A1	-0.274371
BCL10	-0.27449
SRPRB	-0.276273
NDUFA9	-0.277029
MAP3K4	-0.277248
USP34	-0.277289
COPB1	-0.277654
ECHDC1	-0.277919	-0.794389
C20orf27	-0.278257
ZFAND1	-0.278594
RABGAP1L	-0.278653	-3.50993
SAMD9	-0.278963
SH3GLB1	-0.279986
UBE2F	-0.281134
SRP68	-0.28143
EIF2B3	-0.281448
IMPACT	-0.281741
CYB5A	-0.281968
SLC25A1	-0.282239
CCDC88B	-0.282801
SEC61B	-0.283063
DIS3L2	-0.283137
ARMC10	-0.283362
COG4	-0.283396
FDPS	-0.283477		2.16939
TLE3	-0.284148
TMEM87A	-0.284154	1.34652
TMEM30A	-0.284565	-1.33821
IPO11	-0.284644
PLXNC1	-0.284832
ZDHHC20	-0.285266
ATP6V0A1	-0.285672
ALAD	-0.286045
EIF2B5	-0.286402
ANTXR2	-0.286765	-1.75965
NT5C3A	-0.286858
WDR7	-0.287416
KBTBD11	-0.287921	-2.05554
RPS9	-0.28818
RGS3	-0.288276
GFPT1	-0.288487
TGOLN2	-0.288508
ADAM17	-0.28851
IRS2	-0.288575
RUFY1	-0.289034	-0.608856
FOXG1	-0.289528
LPCAT1	-0.289823
SIRT2	-0.291847	-1.05145
SPPL2A	-0.292065
HLA-DOA	-0.292426
NYAP1	-0.293171
CASP4	-0.293231	-1.1423
AP5Z1	-0.293475
RPE	-0.293958
NOM1	-0.294739
UBR1	-0.296531
TXNL4B	-0.296561
CR2	-0.297995
PGD	-0.29928
RPL5	-0.299307		-3.21587
VPS41	-0.299848
CAMK2G	-0.300855
ERMP1	-0.301675
KIAA1715	-0.302049
LCP1	-0.302123	-0.585961
RB1CC1	-0.302776
QPCTL	-0.303001
ARHGAP1	-0.304291
EXOC5	-0.304293
RALBP1	-0.304958
SHOC2	-0.305451
C8orf37	-0.305574
PPP2CB	-0.30598
PRUNE	-0.306213
VPS53	-0.306373	-1.03309
MTMR9	-0.307056
NCK2	-0.307137	-1.04662
RPL8	-0.308265		2.58618
STARD3NL	-0.308322
TPD52L2	-0.308343		3.69698
AAMDC	-0.30844
FDFT1	-0.308476
PM20D2	-0.308987
EIF4G2	-0.309278
C6orf211	-0.310264
TXN	-0.310351		2.67413
CPVL	-0.310503
AASDHPPT	-0.310718
ZFAND6	-0.310775
RABGGTA	-0.310837	-1.00002
CNTRL	-0.311095
EXOC3	-0.31138	-0.547067
KPNA3	-0.311424
RICTOR	-0.312758
FAM160A2	-0.31326
ANKS1A	-0.31332
SAP30	-0.313383
ELMO2	-0.313717	-1.41923
LYST	-0.313739
COG1	-0.314926
HECTD3	-0.31534	-0.8383
OSBPL9	-0.315383	-1.67121
PTPRE	-0.315597
SLAIN2	-0.315608
AP4B1	-0.316624
RCN1	-0.3169
LARS	-0.317448
TBC1D15	-0.318412	-1.40517
ACSS1	-0.319621
ELMO1	-0.320523	-0.461678
ATL3	-0.320659
SPPL2B	-0.320723
ADK	-0.320929
ACTR2	-0.321067
MANBA	-0.321101	-1.52727
RAC1	-0.321156
UNC45A	-0.321661	-0.723178
HECTD4	-0.321838
WDR47	-0.322133
OAS2	-0.322161
EXOC6	-0.322203
LZTFL1	-0.322233
ZFYVE26	-0.322306
SELT	-0.322358
NCAPG2	-0.322699
HOOK3	-0.322829
STX12	-0.323635	-0.605783
ITPR2	-0.323883
DOCK8	-0.323899
AMPD3	-0.324923	-2.32746
COX6C	-0.324939	-1.84826
TUBGCP3	-0.326027
TMEM33	-0.326723
NAP1L1	-0.327094
USP9X	-0.327892
PRPS2	-0.328355
TNFAIP8L2	-0.328508
RRP12	-0.328546
NBAS	-0.32965
SCFD1	-0.329698
GNPNAT1	-0.329745
HLA-DQB1	-0.329895
SEC63	-0.330046
PGRMC1	-0.330465	-0.874178
MROH1	-0.331024
UBAC2	-0.33169
GSAP	-0.331726
PLCB2	-0.332229	-2.27199
LTN1	-0.333022
STEAP3	-0.333237
ISYNA1	-0.333327
RABGGTB	-0.334944
C7orf25	-0.335114
RAB12	-0.33521
RNF170	-0.335278	1.50419
LAMTOR2	-0.335327	-0.975944
SNX17	-0.335508	-0.990706
SUN2	-0.336052
STK19	-0.337422
COX20	-0.338127
TMOD3	-0.338626
RAB9A	-0.33923	-0.666183
LMAN1	-0.340517
PDZD8	-0.340861
OSBPL2	-0.341282	-0.818261
ARL6	-0.341627
ALG5	-0.341956
KIAA0368	-0.342478
EIF2AK4	-0.342599
GBP5	-0.342709
PET100	-0.343106
CHP1	-0.343579
LDHB	-0.344211	-0.635589
RAP2A	-0.344255
GSK3B	-0.344806	-1.36614
ERLIN2	-0.345042
PPT1	-0.346025	-0.907161
ARAP1	-0.346095	-0.863211
TAP2	-0.348221	-3.10768
AGPAT1	-0.349171
ADCK4	-0.349221
RPL32	-0.349328	-1.19494
SCRN3	-0.350504
PDIA4	-0.350829
SIDT2	-0.351116	-1.97087
CASP3	-0.351545
PLGRKT	-0.351819
ABLIM1	-0.352228
METAP1	-0.352823	-0.801067
ATG7	-0.352893	-1.88405
STX18	-0.353654
GCN1L1	-0.354542
AGAP2	-0.354772
SLC25A5	-0.355373
RNF213	-0.355502
BLMH	-0.355795
ARL6IP5	-0.355819	-1.36204
FAM92B	-0.355875
LRRC57	-0.356093
EXOC6B	-0.356496
FAM49B	-0.357373	-0.885233
DST	-0.357399	1.17417
FAM91A1	-0.357803
ANKRD27	-0.358458	-2.10258
TNC	-0.3589
PI4KA	-0.360088
YIPF5	-0.361003
RUFY3	-0.361841
BZW1	-0.362094
ADRBK2	-0.362213
BCAP31	-0.362395	-3.22815
ZC3H12D	-0.364159
RAB14	-0.36439
P4HB	-0.364562		3.14185
WIPF1	-0.365156	0.606661	-3.2383
CBR1	-0.366053	0.523856	-6.06848
CLASP1	-0.366399
DENND4B	-0.366456
FRMD8	-0.366941	-1.55783
SOAT1	-0.367238
MTOR	-0.368139	-1.21452
THADA	-0.368229
APOA1	-0.368344	-3.176
CRBN	-0.368439	-0.689278
GRK6	-0.368977	-1.74959
RNASEL	-0.369401
KDM4C	-0.369418
TM9SF3	-0.370866	-1.02358
PRDX4	-0.371626
PCTP	-0.371894
GNA11	-0.373641
ATP6V1H	-0.374284
N4BP2L1	-0.374332
CD37	-0.374707
RAB18	-0.375352	-1.4921
CYP24A1	-0.375501
NCDN	-0.376409
LPGAT1	-0.376472
GSTO1	-0.377495
HYOU1	-0.37784
GIMAP8	-0.37811
LAMTOR1	-0.378326	-0.725283
ARF6	-0.378452
PNKD	-0.379593
DHX29	-0.380566
PRKACB	-0.38059	-3.17419
SEC11A	-0.381003
TBC1D23	-0.381988	-0.634211
RHOG	-0.384274	-0.874267
MALT1	-0.384509	-1.22264
SCAMP3	-0.384555	-0.817844
DGKZ	-0.384994
ANKFY1	-0.385853	-1.08201
MYO9B	-0.386623
SCARB2	-0.386667
GBP4	-0.386929
ABRACL	-0.387306
SLC27A3	-0.387466
ACOX1	-0.388675	-2.31049
C14orf159	-0.388837
PACSIN2	-0.390008	-0.6437
KIF2A	-0.390455	-0.689367
TMOD2	-0.390577
IPO8	-0.390723
CAMK1D	-0.392124	-1.57488
HTT	-0.393608
CD40	-0.394801
CPPED1	-0.394871
SPTBN4	-0.394963
DOK1	-0.395024
TPD52	-0.395836		2.32847
KPNA1	-0.398425	-0.749811
CD72	-0.398592
RARS2	-0.39929
CLTC	-0.400405
CLEC16A	-0.400675
SLC12A2	-0.401266
FBXO42	-0.401473
APBB1IP	-0.401717	-1.23162
C2CD2L	-0.402335
BIRC6	-0.403096
BTK	-0.40377	-0.618028
PPP1R14B	-0.404393
SLC12A9	-0.404669	-1.69578
FKBP15	-0.405207	-0.933133
PMVK	-0.405404	1.02567
ZW10	-0.405809
C10orf76	-0.407398
PIGU	-0.408376
MB21D1	-0.408508
MT-ND2	-0.408557
LAMTOR3	-0.408659
VPS51	-0.40883
GZMA	-0.409613
TNPO2	-0.410028		3.19099
CKAP5	-0.410216
SIPA1	-0.411333	-1.47124
ABCC4	-0.411379
ARFGAP3	-0.412089
CD180	-0.412169
MCEMP1	-0.412494	-3.64831
XPNPEP1	-0.41392	-1.08708
SLC1A4	-0.414221	-2.81102
TMEM192	-0.415188	-1.68746
ABCB1	-0.41561
XPO4	-0.417781
GABARAPL2	-0.418112	1.22273
SLC25A35	-0.419074
TMEM97	-0.419237
CALU	-0.419764
RALB	-0.421429	-1.94808
DYM	-0.423002
MTHFR	-0.423469
TMEM63A	-0.424975	-1.72783
CDK1	-0.426087
XPO7	-0.426173
COG7	-0.426482	-2.24108
CAP1	-0.427284	-0.817828
MGAT2	-0.427746
IGHG4	-0.428218
RNF17	-0.428571
IL3RA	-0.428586
SMYD3	-0.428601
TM9SF4	-0.428896	-1.82182
TRPV2	-0.429064	-2.24616
TEX10	-0.429181
VIL1	-0.429359
PDXDC1	-0.430162
NEXN	-0.430375	-3.4636
ARF5	-0.430844
USP24	-0.431063
C9orf142	-0.431183	-2.71034
VPS52	-0.43138	-0.846372
SCAMP2	-0.432008	-0.958956
STAT5A	-0.432066	-1.06977
APOH	-0.432227	-2.32342
PFN1	-0.432771		2.63791
SLC15A4	-0.433494	-2.93363
PLEKHO2	-0.434213	-1.42922
VPS28	-0.434315
CASP1	-0.434438	-1.32873
PECR	-0.435099
CLCN7	-0.437296	-2.62414
COG5	-0.43731
CDC42	-0.438112		-4.55977
PRKACA	-0.438214	-0.936589
CD55	-0.439593
EXOC2	-0.44015
BCAP29	-0.440234
GNG10	-0.440465
SLC25A20	-0.441547
MYO1C	-0.442114	-2.65478
WDR44	-0.442236	-1.24678
USE1	-0.442687
NRD1	-0.443537
SEC11C	-0.446461	-1.79953
PTK2B	-0.44783	-1.18321
HLA-DMB	-0.448758
HEATR1	-0.449116
UBE2O	-0.449459
TTC39C	-0.449801	-1.77365
NAGA	-0.453432	-1.31298
LMBRD2	-0.453472
PSAP	-0.453802
ATP6V0A2	-0.454303
LGALS8	-0.455976	-0.9482
CSE1L	-0.45719
ZZEF1	-0.457995	-1.6253
TBCD	-0.458414
CRACR2A	-0.459067
ARMCX3	-0.459085
TMEM55B	-0.459401
GPHN	-0.460094	-1.83362
SCYL3	-0.461948
ANXA6	-0.46391	-0.633022
LAMC1	-0.464222	-2.62778
RINT1	-0.46435
JAK1	-0.464662
C3	-0.464855	-4.08396
SRPR	-0.465953
WDFY4	-0.466556
KIAA0196	-0.467503
SAMD9L	-0.467635
CAND1	-0.467816		-2.23119
SERPINA3	-0.467893	-2.64472
RPS6KA4	-0.468597
C12orf66	-0.469665
MPST	-0.471093
PLD3	-0.47259
MYO1G	-0.472622
KLC1	-0.474141
EXD2	-0.475284
FAM49A	-0.475375	-3.70647
HMCES	-0.476336	-1.13111
TRADD	-0.477716
DAPP1	-0.479201	-1.28897
RAP1GDS1	-0.479678	-0.843594
MYBBP1A	-0.480393
MAN1A1	-0.483505
GEMIN4	-0.483842
DCAKD	-0.484275
ARFGEF1	-0.486636
LRBA	-0.487834
DOK3	-0.488295	-1.64758
WDTC1	-0.488863
CD79A	-0.489064
RPS4Y1	-0.489286
ELOVL1	-0.489307	-2.2256
CTPS1	-0.489765
TYMP	-0.489928	-1.96172
CHUK	-0.490192	-1.61417
TTC27	-0.490904
ARL15	-0.491404
TUBGCP4	-0.491967
PDIA6	-0.492054
EIF4A1	-0.494402
STX17	-0.49476
GOLT1B	-0.494946	-2.36241
HEBP1	-0.495747	-1.84194
VTI1B	-0.49604
ABCD3	-0.496669
CASP6	-0.496877
SNAP29	-0.497492
FAM213B	-0.497963
ITGB1	-0.498264	-0.953022
MGAT4B	-0.499
RAB1A	-0.500256
H1F0	-0.501554
RP2	-0.501668	-2.9532
SLC25A3	-0.502319
IPO4	-0.502674
NCAPD2	-0.507505	-1.87953
TRIO	-0.50758	-2.53464
PEAR1	-0.508101	-4.52865
ACSL4	-0.5085	-1.32734
PTPN18	-0.509346
VPS26B	-0.509988	-1.83639
RRAS	-0.510885	-2.36304
ARF4	-0.511028
HRG	-0.511121	-2.90892
FRYL	-0.51551	-2.59933
GRN	-0.516145
MTM1	-0.516579	-1.34706
TEX2	-0.518012
SETD3	-0.518855	-2.10362
IPO5	-0.519023
CHMP6	-0.519136
MON2	-0.519317
ATAD2B	-0.519421	-1.19137
TF	-0.52004	-5.56285	-2.59868
TTC38	-0.520136
KMO	-0.520333
PLEKHA1	-0.521481	-1.68722
MAP4K4	-0.521871
MT-CO2	-0.521871	-1.25811
KIAA1033	-0.523387
NAA25	-0.523594
GAPT	-0.523596
GLIPR2	-0.525369	-2.72164
HEXB	-0.526863	-1.71413
SFXN3	-0.528457
ARL8A	-0.529063	-1.41869
RAB30	-0.530025
SCYL2	-0.530185
MTHFD1	-0.531007	-0.597728
MPRIP	-0.531072
CSRP1	-0.531206	-0.926472
VAMP3	-0.53204	-1.21882
GBA	-0.533885
TARBP1	-0.534813
RPL13A	-0.535318
SLC9A1	-0.535568	-2.14865
CD46	-0.536177	-2.13334
PIK3CB	-0.536787
PYGB	-0.538166	-0.711156
MYH11	-0.53836
IMPAD1	-0.538482
RHBDF2	-0.539035
CAPZA2	-0.539224		-4.87369
RTN4	-0.54229	-2.03974
ARFGEF2	-0.542335
STK17B	-0.544054
NHLRC2	-0.547478	-1.1688
C16orf62	-0.547725
PPP2R5A	-0.548217	-2.19993
PCLO	-0.550519
STT3A	-0.550998
GAPVD1	-0.552501	-1.2667
TOR4A	-0.552527	-1.74487
DOCK2	-0.55309
AKAP1	-0.555264
IPO7	-0.557
ITPR1	-0.558503
GIMAP4	-0.559399	-4.72891
GALNT1	-0.559967	-1.77391
SACM1L	-0.560589	-1.95665
NLRX1	-0.561689
BZW2	-0.562391	-1.26456
HM13	-0.564733	-1.76901
SLC44A2	-0.566125	-1.86599
IFIT5	-0.566888
GOLIM4	-0.567806
NEK6	-0.569795
GLA	-0.570237	-2.12109
CAT	-0.571323
ATL1	-0.574312
NAPRT	-0.57708
CLASP2	-0.57854
MYO18A	-0.579381
IGHE	-0.579765
ARL8B	-0.580467
TAP1	-0.580819
UBE3C	-0.581213	-1.43732
TTC7A	-0.581888
TSPAN3	-0.582267
STT3B	-0.583032	-1.50039
CYP2U1	-0.583774
PRKAR1B	-0.584188
CYB5R1	-0.586139	-2.30544
LIPA	-0.588049
HACD4	-0.588909
LCP2	-0.590424
IDH2	-0.590967	-0.792356	4.39803
KIAA1468	-0.592312
NAGLU	-0.592678
MANF	-0.592887	-0.811744
APOB	-0.596538	-2.22647
ATP11B	-0.596838	-1.04114
MGST2	-0.596929
ABI3	-0.599192	-3.29266
SLC27A4	-0.600017	-2.42521
GNG5	-0.600446
ABLIM3	-0.6006
CTSB	-0.604005
EMB	-0.606777	-1.51304
FAM160B1	-0.607652
CD84	-0.61129	-2.76972
IKBKE	-0.616137
RCN2	-0.618657
HMGCS1	-0.619277
BLVRA	-0.620133
SLC25A13	-0.623015
FES	-0.625869	-2.98533
AP1S2	-0.626764
C1orf162	-0.626766
ARL6IP6	-0.632878
GRK5	-0.634104
PDK1	-0.634202	-0.788967
MTPN	-0.636701
CD97	-0.636889
TPP2	-0.63861
STX3	-0.639202
VAV1	-0.639436	-1.54111
IGHG2	-0.641178
EIF4G3	-0.642021	-0.835506
GIMAP2	-0.642054
ACSL5	-0.646063	-2.97043
ALDOC	-0.648966
HLA-DOB	-0.649056	-1.60829	2.46541
PRF1	-0.649669	-3.71931
PPFIA3	-0.651863
SLC25A40	-0.652099
CEP131	-0.655049	-1.59594
CD47	-0.656001	-1.13921
PXK	-0.658684	-1.73384
AZU1	-0.659261	-4.12461
UTRN	-0.663013	-3.08336
TMEM106A	-0.664195
VPS13A	-0.664561
TMEM2	-0.670261	-1.15714
TAOK1	-0.670614
BLOC1S4	-0.672656
PTPRA	-0.677577	-2.01642
LAIR1	-0.67827	-5.22051
TRANK1	-0.680609
PIGN	-0.681266
RGS6	-0.684154	-2.52153
MACF1	-0.686271	-2.17483
TSPAN14	-0.686483	-3.64282
CCDC132	-0.687931
ABHD6	-0.688669	-2.17561
JAK3	-0.690281	-2.31951
NPC1	-0.691134
SCEL	-0.697832
FABP5	-0.701516
IPO9	-0.711435
INPP4A	-0.715856
P3H1	-0.723816
RAB44	-0.726874	-3.80611
CMTM5	-0.728956	-5.79839
GC	-0.730385	-2.68964
IGJ	-0.730691
FAM129B	-0.732692
SELL	-0.737721	-1.612
PPP1R18	-0.739461
PPP1R3E	-0.748382
TMEM184C	-0.752096
EIF1AY	-0.753108
LRRFIP1	-0.754591	-1.40049	2.50542
CPT1A	-0.75781
KANK2	-0.758639
IGHD	-0.758748	-1.37046
MPO	-0.758999	-7.22523
IL18	-0.759493
STK3	-0.759902	-2.04449
PRTN3	-0.762841	-3.08849
TNPO3	-0.765823
RGS19	-0.766255
IQSEC1	-0.766761	-2.11547
FAM177A1	-0.770953
ITGAM	-0.771066	-5.78979
CCDC102A	-0.771196
HSPB1	-0.774951		4.03139
STK39	-0.780149	-1.09206
ATP8A1	-0.783607	-5.00502
DPF3	-0.784455
CTSG	-0.785202
RAB3D	-0.78653	-3.88464
RASAL3	-0.791453	-0.626511
NT5E	-0.794333
BCR	-0.794512
HLA-DRB1	-0.800774
PSME4	-0.801534
WDFY2	-0.803661
LGALS3	-0.807447	-2.63429
SLC44A1	-0.810299	-3.07439
KSR1	-0.810493	-1.49001
FAM65C	-0.813637
TBP	-0.813729
C10orf54	-0.814921
CERS2	-0.82072
RAP1B	-0.822431	-1.93844
SAMHD1	-0.825659		-2.70134
SHROOM4	-0.826605
TNFSF13B	-0.830291	-3.09976
STAT5B	-0.833436
SPTB	-0.838696	-4.43863
VTN	-0.839904	-2.90658
NCAPG	-0.841151
IGLC2	-0.844284
FGD4	-0.845553	-4.48407
PTK2	-0.8459	-3.12135
DPP4	-0.852053
SLK	-0.854554	-1.89653
BEND5	-0.860242
HIST1H1A	-0.863018
BASP1	-0.864929		2.10748
MZB1	-0.867286		-3.20968
FUT8	-0.870205
PIK3CG	-0.876054	-1.75929
BCL7A	-0.876622
RFTN1	-0.878516	-3.39957
ELANE	-0.881417
RGL2	-0.882388
ITGA5	-0.883291
VPS37B	-0.88538
TES	-0.886171	-1.73597
MPP6	-0.889197	-1.9431
ECE1	-0.889229	-1.43832
GGH	-0.889304	-3.44582
LRCH1	-0.894459	-1.03214
PHGDH	-0.895695	-3.5852
DNAJC3	-0.89584	-2.52047
PLCB3	-0.897843
MICALL2	-0.897943	-2.59347
LRRFIP2	-0.898511
PCSK6	-0.902432	-4.30308
HIP1	-0.905961
KIAA1598	-0.912836
ABCB9	-0.921431
EFR3A	-0.93316
RARRES2	-0.936882
ADA	-0.939666
MS4A1	-0.958336	-2.54853
SCPEP1	-0.959208	-2.75994
ALDH1A1	-0.962795	-3.08283
INPP5A	-0.965757
DAG1	-0.969746
EFEMP1	-0.969825
CFH	-0.975717	-2.14398
RAP1GAP2	-0.978095	-1.91486
IFIT1	-0.987049	-2.91201
TTC7B	-0.988247
IFIT2	-0.991525
PCYOX1L	-0.991916	-2.32221
PDGFA	-0.998164
ANO10	-1.00698	-2.51138
SUSD3	-1.01347
VAV3	-1.02527	-2.0388
ATP2C1	-1.02898	-3.20252
CDKN2D	-1.03109
NMNAT3	-1.04028
ITCH	-1.0419
SLMAP	-1.0437	-3.37591
MPEG1	-1.04991	-2.27361
ITGB2	-1.05122	-4.0582
GRAMD4	-1.05368
FSCN1	-1.05379	-2.36989
HIP1R	-1.0565	-3.57145
PLXNB2	-1.06064
ERLIN1	-1.06242
ALDH2	-1.06649	-4.71724
S100A9	-1.0672	-3.82676	-2.17991
CD79B	-1.06914
SORL1	-1.06924	-4.00782
REPS2	-1.0732
ITGAL	-1.07488	-3.54383
UACA	-1.08733
CRELD1	-1.08884
LIMA1	-1.08899
CLIC3	-1.09201
XYLT2	-1.09336
HLA-DRB4	-1.09715
SPG20	-1.10206
Ig V-III LOI	-1.1047
CENPV	-1.11697
GBP1	-1.12036	-2.27223
SPECC1	-1.12216
MYO1F	-1.13487	-4.61926
NBEAL2	-1.14147	-5.08571
BANK1	-1.14272	-3.40357
IGKV1-5	-1.14522
TPSAB1/TPSB2	-1.15255
FAM129A	-1.15715	-6.32026
TMEM87B	-1.15746	-2.76423
CD151	-1.16757	-4.12166
PANX1	-1.17512
SLC25A15	-1.17635
PLA2G4A	-1.19281
CD22	-1.19288	-2.44933
SATB1	-1.2047
IFIT3	-1.20921	-2.46634
BST1	-1.21753	-2.09762
TSPAN33	-1.22249
CD38	-1.23348	-3.96644
SIAE	-1.2335	-1.77635
LBR	-1.2369	-3.26669
SSFA2	-1.23966
CA13	-1.24309	-3.46766
DSP	-1.24573	-2.39948
TNIK	-1.24637
ADCY6	-1.24942
APOBR	-1.25347	-4.50932
FRMD4B	-1.25608
CDC42BPB	-1.25671
CLIP2	-1.2623
PIK3C2B	-1.26738	-2.55708
SMTN	-1.26768
ANGPT1	-1.26847	-1.86546
DHCR7	-1.26978	-2.34125
DPYD	-1.27007	-3.06416
FAM126A	-1.28235
DPY19L1	-1.28491
PACSIN1	-1.28994
PLXNA4	-1.31097
CYBA	-1.31808	-3.22718
ITGB5	-1.32244	-4.06198
DOCK5	-1.32577
CR1	-1.3304	-5.06939
CTSA	-1.33411	-1.88284
TGM2	-1.3381	-3.39482
PKHD1L1	-1.33926
CTNND1	-1.34788	-3.00993
CES1	-1.35085	-5.85848	-4.51036
LAT2	-1.35513	-2.45713
LYZ	-1.37229	-4.04577
MYO1B	-1.37301
FAM213A	-1.3732
EBF1	-1.37609	-1.45786
CD226	-1.3781	-2.90638
ITGA4	-1.40859	-2.68872
TC2N	-1.41977	-2.18594
EPB41L2	-1.42873	-4.29877
PDE3A	-1.43526
S100A8	-1.43623	-4.59242	-2.45264
SMAD3	-1.44208	-2.67805
GAS2L1	-1.44285
HK3	-1.45905	-4.87321
FCN1	-1.47062	-4.10107
SLC9A9	-1.49799	-4.10007
BCL2L1	-1.50572	-3.02708
ZNF185	-1.51058	-3.26137
STON2	-1.5151
NUCB2	-1.52251	-3.79304
SNX29P1	-1.53801
SDC4	-1.54648
INAFM2	-1.55355
HDGFRP3	-1.5586
SORT1	-1.56003	-3.27877
CBR3	-1.56989
LRRC32	-1.57124
INF2	-1.59587	-3.43091
SUSD1	-1.59685	-3.33701
FAM101B	-1.61844
KCTD12	-1.62986	-5.63803
ANK1	-1.70429	-2.12941
ECM1	-1.70591
AASS	-1.70627
CTSW	-1.72432
CASP10	-1.72998
EFNB1	-1.76143
SLFN14	-1.7621	-2.3785
PTGIR	-1.77388
IGLV1-40	-1.77996
KIAA0513	-1.79434	-3.55681
TTYH3	-1.80899
DAB2	-1.84727	-3.38148
NEIL1	-1.85407
ASRGL1	-1.86294	-2.58007
MAP1A	-1.87002
[truncated: 1,376 more rows]

## Sheet: Merged_prot_data_diff.expr
Supplemental Tabla3b: Common differentially expressed proteins. Merged data from the three proteomics datasets, showing only common proteins identified in at least two datasets and are differentially expresssed by the same way (up or down)
Genes	Johnston	Mayer	Thurgood	Means
YEATS2	0.237601	9.71835		4.97798
PIGR	2.22591	6.6413		4.4336
BTF3		3.32122	4.26254	3.79188
SNRPA		3.39066	3.63937	3.51501
NUTF2		2.10198	4.50373	3.30286
HLA-DPB1		2.64811	3.95217	3.30014
HMGN2	0.290349		6.3034	3.29687
HMGN1	0.957474		5.52983	3.24365
CCDC88A	1.37203	5.64576	2.45801	3.1586
DNMBP	1.2254	4.98325		3.10433
RPS23		2.5285	3.33472	2.93161
CHDH	0.95805	4.79976		2.87891
SGPP1	0.571823	5.06989		2.82086
HMGN4	0.440573		4.95782	2.6992
GCHFR	1.48399	3.82927		2.65663
INPP5F	1.37733	3.83768		2.6075
MECP2	0.576746		4.59567	2.58621
PEBP1	1.15811	2.39183	4.15021	2.56672
RBM25	0.336519	4.67682		2.50667
KIF1C	0.114694		4.76389	2.43929
YWHAZ		0.852233	3.99741	2.42482
STAMBPL1	0.658914	4.17581		2.41736
GAPDH	0.272746	0.829861	6.12425	2.40895
TP53I3	1.03038	3.7637		2.39704
CDK14	1.42248	3.30384		2.36316
PDCD5		1.765	2.94381	2.35441
CKAP4	1.88402	2.76446		2.32424
RPS19		2.09439	2.52877	2.31158
TXNRD2	0.300887		4.31631	2.3086
HIST1H4A	0.319286		4.26519	2.29224
MAP2	1.1703	3.3335		2.2519
AIFM1	0.306089		4.18729	2.24669
GCLC	1.16282	3.29491		2.22887
HSPA8		0.614094	3.84314	2.22862
NCL	0.350735		4.07301	2.21188
LSM4		2.07652	2.33417	2.20534
FN3KRP		1.42641	2.95695	2.19168
AGFG2	0.796521	3.58265		2.18959
ID3	0.412737	3.95783		2.18528
CDC5L	0.356075	2.00997	4.16238	2.17614
CORO1B	0.345196		3.98214	2.16367
NOLC1	0.213552		4.03807	2.12581
THRAP3	0.374286		3.85654	2.11541
PCBP2		1.90471	2.25589	2.0803
YWHAQ	0.153274		3.98211	2.06769
SRSF3	0.33513		3.76306	2.04909
ETHE1	0.434544		3.6475	2.04102
LSM3	0.335886	1.91332	3.87144	2.04022
SRSF4	0.431661		3.64109	2.03637
CAST		0.909767	3.10681	2.00829
PFN2	1.1464	2.86602		2.00621
PABPC1		0.610311	3.39846	2.00439
PSPC1	0.440577		3.5607	2.00064
SNRPE	0.311235	3.68884		2.00004
GSTP1	0.704456	1.5967	3.68517	1.99544
TNFAIP8		1.06919	2.90276	1.98597
SF3A2	0.382656	1.74761	3.82434	1.98487
TSTD1	0.468139	2.01374	3.46731	1.98306
GMDS	0.51963	1.40571	3.73852	1.88795
BIN3	1.62329	2.13442		1.87886
KLHL14	0.59753	3.1482		1.87286
PSMB1		0.564806	3.16342	1.86411
ALDH5A1	1.02522	1.93287	2.63392	1.864
H2AFX	0.365529		3.32249	1.84401
NDUFV3	0.28759	3.38539		1.83649
IGF2BP3	1.04001	2.62394		1.83197
LSM8		1.54657	2.10578	1.82618
FBL	0.194199	2.6458	2.61568	1.81856
GAR1	0.259984	1.67248	3.50513	1.81253
HNRNPR	0.448103		3.14822	1.79816
CBFA2T3	0.20406	3.37711		1.79059
ADRM1	0.114994	1.72538	3.50482	1.78173
GLOD4	0.166532		3.39099	1.77876
FKBP1A		1.06576	2.4493	1.75753
KIAA0907	0.379395	3.13357		1.75648
HMGA1	0.248503		3.26436	1.75643
CSTF2	0.409928	2.13762	2.71484	1.75413
FAM103A1	0.592084	2.8882		1.74014
CMPK1		0.700517	2.77589	1.7382
HMOX1	1.03002	2.43149		1.73075
NPM1	0.466632	2.6495	2.06944	1.72852
CYCS		0.732217	2.70782	1.72002
MDH2	0.31619	0.664328	4.16453	1.71502
CLNK	1.83402	1.56909		1.70156
PRPF19	0.190959		3.20721	1.69908
SRP14	0.258967		3.12869	1.69383
BCL2	0.783705	2.58562		1.68466
HDGF	0.216833	1.36709	3.43913	1.67435
KHSRP	0.316854	1.44118	3.24141	1.66648
BUB3	0.304927		3.02361	1.66427
PCBD1	0.656796	2.64339		1.6501
ATP5D	0.258529		3.03741	1.64797
CDKN1B	0.948531	2.34326		1.64589
TRAF1	1.07564	2.21341		1.64452
NUP62	0.336298	2.93633		1.63632
UBE2I	0.102568	1.28204	3.50805	1.63089
STARD7	0.93695	2.31752		1.62723
SCRN1	0.369835	1.0188	3.47268	1.62044
ZFPM1	1.18149	2.05768		1.61959
FAM208B	0.165909	3.07194		1.61892
DLD	0.173386		3.06111	1.61725
SOD1	0.733524	1.35808	2.75418	1.61526
JUND	0.791293	2.42406		1.60768
TBL1XR1	0.453294	1.52636	2.80253	1.59406
SRSF1	0.243887		2.94077	1.59233
RBM39	0.273636		2.90826	1.59095
RALY	0.0679033		3.1097	1.5888
ACIN1	0.519402		2.65712	1.58826
CELF2	0.598763		2.57191	1.58533
HNRNPAB	0.374325		2.76032	1.56732
SF1	0.237781	0.922817	3.49641	1.55233
GBP2	0.936561	2.16381		1.55018
NUMA1	0.332158		2.76154	1.54685
H1FX	0.191516		2.90028	1.5459
HEBP2	0.371589	2.70331		1.53745
CRYZ	0.543747	1.71208	2.3548	1.53688
ACYP1	0.321964	2.74729		1.53463
CMC4	0.724722	2.34382		1.53427
POLR2K	0.299945	2.7678		1.53387
SMARCC2	0.636474	2.43078		1.53363
NONO	0.522088	1.05635	3.02012	1.53285
HSPD1	0.285488	0.668944	3.64238	1.53227
HIVEP1	0.512127	2.54998		1.53106
RPS17		0.954233	2.07699	1.51561
C19orf43	0.419894	2.60272		1.51131
ZCCHC8	0.543976	2.47315		1.50856
HCFC1	0.298396	2.70329		1.50085
PCNP	0.145274		2.85523	1.50025
PPIL1	0.256406		2.74191	1.49916
PARK7	0.267146	0.667717	3.56198	1.49895
IRF2BPL	0.500095	2.49287		1.49648
NCOA3	0.381359	2.60772		1.49454
KRCC1	0.394815	2.5941		1.49446
NLN	0.708879	2.26867		1.48877
ZBTB14	0.268313	2.69883		1.48357
AP1S3	1.16865	1.7923		1.48047
KIAA1551	0.473976	2.48422		1.4791
EXOSC5	0.423146	2.53447		1.47881
HNRNPA0	0.271456		2.68068	1.47607
MTAP		0.783183	2.1657	1.47444
PTPN2	0.713588	2.21081		1.4622
SNRPC	0.188722	2.72551		1.45712
DKC1	0.343269		2.56789	1.45558
GLO1	0.703075	2.18856		1.44582
SUMO2	0.254543		2.60894	1.43174
EIF4H	0.147834	0.821711	3.30445	1.42466
TCF3	0.514442	2.31934		1.41689
IRF3	0.105314	2.7104		1.40786
RAVER1	0.24243	2.56679		1.40461
GATAD2B	0.175416	2.61924		1.39733
MORC3	0.569658	2.21614		1.3929
NUDT5	0.180533	0.587867	3.4008	1.38973
CPSF6	0.487158		2.2848	1.38598
SNRPB2	0.240071		2.52905	1.38456
TAX1BP1	0.294986	2.47335		1.38417
RBM14	0.380878		2.38736	1.38412
ABHD14B	0.281025	1.43704	2.42907	1.38238
DDX1	0.35905	0.6664	3.12008	1.38184
ASF1A	0.382606	2.36336		1.37298
FCRLA	0.225956	2.51567		1.37081
SAFB	0.432407		2.30385	1.36813
NUCB1	0.269558	0.859494	2.93325	1.3541
PITHD1	0.124396		2.58266	1.35353
CS	0.198812		2.47615	1.33748
SNX9	0.432116	2.24041		1.33626
PSMA3	0.0864193		2.58421	1.33532
MTA2	0.0636466	2.59743		1.33054
HNRNPUL2	0.457701	1.49821	2.01075	1.32222
PCGF5	0.491377	2.15274		1.32206
HIBCH	0.744531	1.00132	2.21948	1.32178
PRKCB	0.113372		2.52734	1.32036
ATP5H	0.168655		2.46957	1.31911
PRPF31	0.208838	2.42662		1.31773
HNRNPH2	0.368021		2.26601	1.31702
PGK1		0.395278	2.23585	1.31556
RPA1	0.788207	0.689456	2.44582	1.30783
HINT2	0.18398	2.43091		1.30745
SNRPA1	0.0894214	1.61624	2.21034	1.30533
PQBP1	0.340749	2.26634		1.30355
TRAF3	0.873844	1.73006		1.30195
MSI2	0.434159	2.14509		1.28962
THYN1	0.606594	1.96616		1.28638
PRKAR2A	0.284281	0.417022	3.12868	1.27666
VIM	0.19609		2.35066	1.27338
HYPK	0.105467	2.43842		1.27194
PMS2	0.291797	2.24259		1.26719
SNRPF	0.359039	2.16702		1.26303
STRBP	0.247873	2.26948		1.25868
SUCLG1	0.179305	1.18967	2.3897	1.25289
HPCAL1	0.0928983		2.38246	1.23768
NFATC1	0.561757	1.9083		1.23503
PDE4DIP	0.410989	2.05575		1.23337
DNAJC19	0.162782	2.27559		1.21919
AK2	0.280125		2.15455	1.21734
FTL	1.06809	1.36191		1.215
ILF2	0.473965	0.882783	2.27415	1.2103
USP11	0.870405	1.53723		1.20382
NIT1	0.274007	0.632411	2.70066	1.20236
TXN2	0.300206	2.10282		1.20151
AHCY	0.187593	0.5028	2.91404	1.20148
RGS10	0.20587	2.19176		1.19882
ZHX2	0.46514	1.93129		1.19821
MECR	0.289423	2.08966		1.18954
C15orf57	0.311132	2.06781		1.18947
ATP1B1	0.716544	1.66119		1.18887
PPHLN1	0.380189	1.99636		1.18827
PSMB8	0.187355		2.18784	1.1876
CRCP	0.101375	2.27136		1.18637
SNX18	0.997788	1.37082		1.18431
ETV6	0.989388	1.37879		1.18409
UBE2G1	0.901581	1.45508		1.17833
ZNF787	0.231917	2.12453		1.17823
NXF1	0.129812	2.22081		1.17531
HNRNPU	0.276724	1.02324	2.21796	1.17264
MED10	0.381476	1.95986		1.17067
FCHO2	0.759105	1.57917		1.16914
ADI1	0.245236	2.09011		1.16767
LYRM4	0.327163	2.0076		1.16738
WDR91	0.581364	1.75267		1.16702
SF3B1	0.109484	2.21062		1.16005
PHF5A	0.212818	2.09972		1.15627
GRB2	0.144476		2.1677	1.15609
HSCB	0.183044	2.12899		1.15602
PDHB	0.100096	0.507878	2.85681	1.15493
IKZF3	0.540018	1.76911		1.15456
MAT2B	0.172123	0.843383	2.42631	1.14727
MPHOSPH6	0.439868	1.85244		1.14616
UBE2A	0.157221	2.12128		1.13925
ACAT1	0.193074		2.07359	1.13333
BCAT2	0.28896	1.9732		1.13108
DNPH1	0.23823	2.02254		1.13039
ZBTB21	0.108743	2.15151		1.13013
NOSIP	0.528179	1.71476		1.12147
TIMM10	0.250067	1.98788		1.11897
THOP1	0.423085	1.81442		1.11875
ISCU	0.345188	1.88994		1.11757
LIG1	0.228723	2.00111		1.11491
CLEC17A	0.747134	1.47828		1.11271
OXLD1	0.876833	1.33537		1.1061
NFYA	0.258487	1.94728		1.10288
RANBP3	0.488597	1.71144		1.10002
CCDC174	0.45165	1.74581		1.09873
CDK5RAP1	0.182029	2.00394		1.09299
RBM8A	0.502489	1.65991		1.0812
TLK1	0.625888	1.52687		1.07638
ST14	0.756514	1.39053		1.07352
U2AF2	0.396939	1.74843		1.07268
UBFD1	0.204702	1.93962		1.07216
TMLHE	0.443857	1.69557		1.06971
HSPE1	0.657359	1.48008		1.06872
UBA2	0.313068	1.82322		1.06814
PAFAH1B3	0.124024	0.879233	2.19954	1.0676
DGCR14	0.415489	1.71586		1.06567
ECI1	0.89362	1.23552		1.06457
RSBN1	0.385432	1.73171		1.05857
FOXO1	0.286555	1.8266		1.05658
RRP36	0.216397	1.89654		1.05647
STUB1	0.263903	1.84257		1.05324
PRRC2A	0.218575	1.88697		1.05277
SNIP1	0.455699	1.64781		1.05175
HSD17B8	0.418157	1.68193		1.05004
UQCRH	0.161209	1.93811		1.04966
DGKA	0.740553	1.34988		1.04522
WDR83	0.186857	1.90321		1.04503
AFTPH	0.252123	1.83421		1.04316
PEAK1	0.598324	1.48763		1.04298
ADO	0.371842	1.70194		1.03689
ACADM	0.788385	1.28173		1.03506
POLR2C	0.216862	1.85296		1.03491
KMT2C	0.154402	1.91314		1.03377
TATDN3	0.425232	1.63582		1.03052
SYNE2	0.707816	1.34934		1.02858
ICE1	0.167826	1.86957		1.0187
PPTC7	0.657534	1.37498		1.01626
CCDC124	0.191239	1.83989		1.01556
SCRN2	0.429444	1.60145		1.01545
SAFB2	0.327569	1.68994		1.00876
CCNT1	0.381098	1.63117		1.00614
DCUN1D5	0.208065	1.80279		1.00543
SF3A1	0.292389	1.71606		1.00423
CARD11	0.101025	1.89822		0.999621
GTF3C2	0.0825185	1.91078		0.996651
SIT1	0.437957	1.55477		0.996365
PPP4R2	0.322255	1.66552		0.993886
POLR2M	0.19344	1.78552		0.989478
CCDC6	0.520063	1.45757		0.988818
TCERG1	0.303727	1.67332		0.988522
ATP5I	0.224963	1.73969		0.982329
DBR1	0.200845	1.75967		0.980256
HDAC7	0.631164	1.32451		0.977835
TERF2	0.340487	1.61493		0.97771
PLCL2	0.594503	1.36087		0.977685
DYNC1LI2	0.324599	1.6294		0.977
HDHD2	0.199998	1.74249		0.971246
SFPQ	0.436305	1.49868		0.967491
KLF16	0.128859	1.79204		0.960449
MTERF3	0.140378	1.77706		0.95872
LSM6	0.349962	1.55569		0.952828
HNRNPDL	0.259933	1.64487		0.9524
HMBS	0.434716	1.46422		0.949466
AHNAK	0.630244	1.26173		0.945989
IVD	0.70179	1.18955		0.94567
RCC1	0.370821	1.51712		0.943972
FUK	0.248793	1.63824		0.943516
UBXN7	0.417324	1.45065		0.933987
PDP1	0.277607	1.58863		0.93312
ACSF3	0.590327	1.26929		0.929811
TAF7	0.383407	1.46596		0.924681
APOBEC3G	0.603865	1.24496		0.924413
ERH	0.371326	1.47567		0.923496
PPIP5K1	0.120484	1.72508		0.922781
ANXA11	0.482402	1.35611		0.919254
ACTL6A	0.32391	1.51242		0.918163
SP4	0.334061	1.49008		0.912072
NCOA2	0.118808	1.70527		0.912037
UBQLN2	0.404459	1.41348		0.908969
EXOG	0.317442	1.49818		0.90781
NEDD1	0.168677	1.64651		0.907591
PANK2	0.393797	1.41975		0.906774
FAHD2A	0.132762	1.67824		0.9055
MCCC1	0.395947	1.40229		0.899118
ZNF428	0.336002	1.45587		0.895934
FKBP5	0.446232	1.33965		0.892941
TRIM33	0.27551	1.50547		0.890489
PPOX	0.183225	1.59648		0.889852
PARN	0.224146	1.55156		0.887851
CAPRIN1	0.247755	1.52484		0.886297
GIGYF1	0.236387	1.53439		0.885391
PPP1R8	0.459259	1.31049		0.884877
SEC16A	0.100539	1.66869		0.884614
MED15	0.343195	1.42408		0.883636
SHMT2	0.664827	1.09864		0.881736
FLYWCH2	0.188057	1.57374		0.880898
NTPCR	0.675819	1.08342		0.87962
DECR1	0.211216	1.53177		0.871494
EXOSC10	0.118223	1.62133		0.869778
SAE1	0.348295	1.39051		0.8694
CTR9	0.282627	1.45356		0.868091
DLGAP4	0.384088	1.35135		0.867719
DFFA	0.277272	1.45793		0.867603
RNF126	0.37179	1.36316		0.867473
GNG2	0.488455	1.24483		0.866641
MCAT	0.1238	1.60832		0.866058
CTNNBL1	0.0931005	1.63798		0.865542
HEXIM1	0.246959	1.48409		0.865526
EIF4B	0.175993	1.55286		0.864427
HMG20A	0.343655	1.38065		0.862153
BRD1	0.234113	1.48996		0.862034
RECQL	0.276279	1.44752		0.861898
UBQLN4	0.372041	1.34947		0.860754
IAH1	0.199341	1.52192		0.860629
NELFE	0.316479	1.40202		0.859251
PCCA	0.384111	1.33342		0.858764
GTF2A1	0.225864	1.48466		0.85526
PPIE	0.204756	1.49965		0.852203
HINT1	0.130578	1.57189		0.851233
SUMF2	0.155657	1.54158		0.848618
NELFA	0.218663	1.47777		0.848218
CSTF1	0.357497	1.31627		0.836885
DUT	0.442093	1.23049		0.836294
KHDRBS2	0.463213	1.20547		0.83434
TSSC4	0.300894	1.36143		0.831164
EXOSC8	0.291819	1.36835		0.830085
PLEKHA2	0.432352	1.21049		0.821423
MAP4	0.231076	1.41167		0.821374
FAM98B	0.476016	1.16505		0.820533
SNX15	0.125079	1.51191		0.818492
TTC4	0.0638393	1.57117		0.817506
PRPF39	0.187023	1.44751		0.817267
MRPS36	0.216281	1.41053		0.813407
INIP	0.286154	1.33634		0.811249
QRICH1	0.219778	1.40128		0.810528
SNX12	0.189994	1.42584		0.807917
TRMT2A	0.176867	1.43493		0.805898
FAM136A	0.355027	1.25628		0.805655
SCO2	0.0968997	1.51192		0.804408
DNAJB2	0.254325	1.35306		0.80369
SPAG7	0.373897	1.23229		0.803096
TRIM28	0.373516	1.23042		0.801966
MCCC2	0.523438	1.07928		0.80136
PIN1	0.15884	1.43534		0.797089
PTRHD1	0.230113	1.36371		0.796909
AIM2	0.24287	1.34981		0.796341
FAM50A	0.541288	1.04735		0.794319
RNF20	0.292964	1.29196		0.792463
RNF40	0.283442	1.2992		0.791321
CCDC12	0.350216	1.22983		0.790025
RBM42	0.225886	1.35241		0.789149
PUS10	0.324886	1.24401		0.784446
ZCRB1	0.45519	1.10919		0.782192
ALDH6A1	0.769129	0.792344		0.780737
MIER1	0.587323	0.968939		0.778131
HMGCL	0.423598	1.12532		0.774457
METTL3	0.311285	1.23707		0.774179
CDKN2AIP	0.216227	1.33166		0.773944
TRIAP1	0.470522	1.07266		0.771589
ELF1	0.294808	1.24602		0.770415
LSM2	0.471221	1.06609		0.768655
RPUSD2	0.31803	1.21914		0.768587
ERAL1	0.141242	1.39433		0.767785
AIP	0.535596	0.990117		0.762856
RABIF	0.070357	1.45389		0.762126
SCP2	0.150457	1.36858		0.759517
USP8	0.485448	1.03349		0.759471
TIMM44	0.309839	1.20357		0.756705
PPCS	0.175568	1.33566		0.755614
FTH1	0.746186	0.759667		0.752926
HDAC2	0.181957	1.32124		0.751601
RTFDC1	0.401622	1.10114		0.751383
GABPA	0.384286	1.11375		0.749018
SF3B4	0.406573	1.08889		0.747731
FBXO18	0.606644	0.887828		0.747236
RASSF1	0.414113	1.07564		0.744876
IRF8	0.213261	1.27549		0.744378
RMND5A	0.200499	1.27521		0.737852
USP28	0.219674	1.25492		0.737298
NT5DC1	0.381184	1.09308		0.737134
ECHS1	0.458032	1.01264		0.735336
NDUFAF2	0.306428	1.16304		0.734736
CNPY2	0.266158	1.20128		0.733718
RPA3	0.69648	0.768011		0.732245
PHB2	0.119532	1.34492		0.732227
SAP30BP	0.271551	1.18865		0.730101
PRPF3	0.186296	1.27164		0.72897
TPI1	0.304284	1.15281		0.728547
HTRA2	0.216945	1.23758		0.727264
ERP29	0.371556	1.08266		0.727109
TACO1	0.278097	1.17408		0.726087
PRPF18	0.133628	1.31703		0.725328
PDRG1	0.273059	1.17372		0.72339
RBM12	0.443181	1.00188		0.72253
WDR4	0.211806	1.23027		0.721037
CNOT3	0.147607	1.2934		0.720503
LSM7	0.38983	1.04887		0.719351
ILF3	0.430359	1.0078		0.719079
KIAA1143	0.237148	1.19451		0.715827
SKIV2L2	0.325268	1.10436		0.714815
RBM7	0.272157	1.15742		0.714787
CPSF2	0.364636	1.06138		0.713007
DBT	0.214456	1.20457		0.709514
PCYT1A	0.341744	1.06714		0.704444
CUTC	0.312122	1.08926		0.700689
SCLY	0.356167	1.04323		0.6997
METTL1	0.329807	1.06264		0.696223
PPIA	0.450249	0.941139		0.695694
POLR2D	0.191495	1.19806		0.694775
TOMM34	0.211851	1.17471		0.693278
DDI2	0.162103	1.22026		0.691182
UBL7	0.18347	1.1933		0.688385
TRUB1	0.245513	1.13044		0.687979
GGA1	0.444572	0.929394		0.686983
COQ9	0.182981	1.18607		0.684526
THAP4	0.422318	0.940117		0.681217
RPRD1B	0.391171	0.967439		0.679305
PNPT1	0.247361	1.10775		0.677555
HGS	0.259326	1.09372		0.676524
NDUFAF4	0.348031	0.992294		0.670162
NACC1	0.141904	1.19688		0.669394
NELFCD	0.173721	1.16402		0.668869
NUP50	0.209005	1.11669		0.66285
HNRNPD	0.366112	0.959367		0.662739
ATP5J	0.209582	1.11038		0.659983
TRIM32	0.168375	1.14568		0.657027
TRMT6	0.101275	1.21079		0.656035
NSF	0.505701	0.8058		0.655751
GRHPR	0.194772	1.1115		0.653136
HNRNPF	0.378865	0.926706		0.652785
HNRNPM	0.36622	0.938978		0.652599
NASP	0.26819	1.03684		0.652515
EXOSC4	0.213855	1.08928		0.651567
RXRB	0.157223	1.14343		0.650328
WIPI2	0.288213	1.01109		0.649654
SYNRG	0.113713	1.18476		0.649237
TERF2IP	0.316197	0.981583		0.64889
TSTA3	0.19499	1.09778		0.646384
THTPA	0.183033	1.10927		0.646152
FUBP1	0.314141	0.970506		0.642323
MTIF3	0.310228	0.9701		0.640164
DERA	0.520347	0.751883		0.636115
PPWD1	0.258351	1.00994		0.634148
C14orf166	0.337436	0.930117		0.633776
GMEB2	0.240282	1.02587		0.633075
SSB	0.211714	1.05334		0.632529
TWF1	0.345563	0.917378		0.63147
NISCH	0.0726788	1.1889		0.630789
NAE1	0.19758	1.06386		0.630718
SGTA	0.166321	1.08979		0.628055
GLS	0.442741	0.807456		0.625098
FAM98C	0.0884986	1.16164		0.625069
SCAF8	0.116047	1.13245		0.624249
MCM5	0.331407	0.916256		0.623831
TANK	0.167415	1.07568		0.621549
HSD17B10	0.366327	0.8715		0.618914
PIP4K2C	0.450688	0.785211		0.617949
GMFB	0.154177	1.06694		0.610558
PTGES3	0.352426	0.865256		0.608841
DHX9	0.243481	0.973606		0.608543
RNMT	0.456765	0.758717		0.607741
PRKCSH	0.353487	0.854533		0.60401
TXLNA	0.0921903	1.11325		0.60272
FBXO22	0.198532	1.00398		0.601258
ACOT13	0.579068	0.621633		0.600351
GID8	0.165705	1.03213		0.598916
SNRPD3	0.286139	0.906339		0.596239
ECI2	0.206557	0.98175		0.594154
SMNDC1	0.367658	0.819983		0.593821
DCP1A	0.130469	1.04102		0.585746
GGACT	0.338327	0.82555		0.581939
PDPR	0.331911	0.827217		0.579564
DHRS4	0.45952	0.696511		0.578016
XRCC6	0.278278	0.873317		0.575797
CCAR2	0.157526	0.985367		0.571446
LTA4H	0.343909	0.780633		0.562271
POLR2I	0.445914	0.67725		0.561582
ARHGAP25	0.263184	0.85205		0.557617
CCDC58	0.137716	0.977494		0.557605
XRCC5	0.13052	0.98235		0.556435
HMOX2	0.335539	0.776506		0.556022
STAT6	0.243706	0.864683		0.554195
CNNM3	0.168265	0.939206		0.553735
GTF2B	0.351993	0.74655		0.549272
WDR5	0.273349	0.823772		0.54856
CBX3	0.340563	0.756233		0.548398
SH3GLB2	0.433168	0.663367		0.548267
PMPCB	0.525427	0.560722		0.543074
SF3A3	0.290105	0.791228		0.540666
COX17	0.211351	0.863178		0.537265
CCDC97	0.138618	0.929289		0.533954
PGLS	0.28648	0.771728		0.529104
UBA3	0.245961	0.808339		0.52715
RPRD1A	0.0774306	0.973706		0.525568
EXOSC7	0.384335	0.662856		0.523595
HADHB	0.293891	0.752028		0.52296
MBNL1	0.383413	0.660072		0.521742
TSFM	0.353897	0.689244		0.521571
DLAT	0.184776	0.858239		0.521507
FAM172A	0.171532	0.867228		0.51938
HSPA4	0.413888	0.619672		0.51678
TUFM	0.23211	0.801106		0.516608
RTCB	0.28983	0.732894		0.511362
HNRNPK	0.452451	0.567844		0.510148
PCIF1	0.251106	0.768478		0.509792
ATP5B	0.246161	0.770517		0.508339
C12orf10	0.235648	0.780061		0.507855
PUF60	0.295938	0.716039		0.505988
C9orf78	0.193529	0.81305		0.50329
METTL16	0.235278	0.771028		0.503153
SNRPD2	0.259237	0.743006		0.501121
PCBP1	0.0793223	0.919056		0.499189
RBBP7	0.219341	0.771611		0.495476
ALDH18A1	0.181288	0.807972		0.49463
NIT2	0.231268	0.751344		0.491306
FKBP3	0.132347	0.838494		0.485421
PA2G4	0.15773	0.806861		0.482296
LONP1	0.280135	0.683094		0.481615
CHEK2	0.376727	0.583294		0.480011
NAGK	0.293532	0.665789		0.479661
TALDO1	0.155245	0.794478		0.474861
RTCA	0.371327	0.575517		0.473422
SEPHS1	0.37796	0.562144		0.470052
UBE2M	0.268486	0.668778		0.468632
FGD3	0.243793	0.693283		0.468538
FKBP4	0.211658	0.7129		0.462279
NSFL1C	0.10435	0.812622		0.458486
FTO	0.256785	0.657733		0.457259
SWAP70	0.154935	0.758956		0.456945
PUS1	0.210311	0.700856		0.455583
ADPRHL2	0.121137	0.787117		0.454127
TRAP1	0.187243	0.716894		0.452069
HSPA9	0.310393	0.588656		0.449524
QTRT1	0.144619	0.747661		0.44614
CLPP	0.169515	0.710967		0.440241
AKR1A1	0.39742	0.4718		0.43461
ATP5O	0.10267	0.76445		0.43356
CDC37	0.12673	0.727006		0.426868
MEPCE	0.0651085	0.778778		0.421943
MSL2	0.219987	0.622333		0.42116
DDX39B	0.212112	0.626356		0.419234
EIF3G	0.0961804	0.733994		0.415087
PSMC4	0.133526	0.696389		0.414958
PHB	0.214951	0.59675		0.40585
IGBP1	0.109793	0.701467		0.40563
MAT2A	0.0808995	0.72725		0.404075
EIF4A2	0.135703	0.658078		0.39689
DNPEP	0.201667	0.590911		0.396289
OGDH	0.282958	0.508639		0.395799
PCCB	0.254197	0.528483		0.39134
MLH1	0.160988	0.620472		0.39073
XIAP	0.127187	0.649861		0.388524
HADHA	0.33221	0.439322		0.385766
PAK2	0.0964164	0.667417		0.381917
DDX6	0.162386	0.600822		0.381604
DNAJA3	0.305347	0.454617		0.379982
CWF19L1	0.331025	0.417728		0.374376
LSM14A	0.205663	0.535694		0.370678
LRCH3	0.206646	0.51875		0.362698
GOT2	0.162082	0.540883		0.351483
ASNA1	0.240694	0.452594		0.346644
USP7	0.212364	0.453267		0.332815
SMAD2	0.154262	0.503706		0.328984
ETFB	0.105759	0.497456		0.301607
RUVBL1	0.280851	0.299617		0.290234
FOXK1	0.12634	0.452078		0.289209
PSMD2	0.0661642	0.4641		0.265132
PSMC3	0.069216	0.459261		0.264239
MSH2	0.173245	0.350117		0.261681
UBA1	0.163766	0.353622		0.258694
PSMC2	0.0687229	0.408161		0.238442
SCFD1	-0.329698	-0.222072		-0.275885
SCYL1	-0.153069	-0.47095		-0.31201
VPS33B	-0.0916633	-0.6088		-0.350232
ARHGEF1	-0.243391	-0.458		-0.350695
TAOK3	-0.0852365	-0.625811		-0.355524
UGGT1	-0.109184	-0.661533		-0.385359
COPG1	-0.185463	-0.587167		-0.386315
ELMO1	-0.320523	-0.461678		-0.3911
KIF5B	-0.224129	-0.5644		-0.394264
NTMT1	-0.188017	-0.605861		-0.396939
ADSL	-0.166396	-0.627494		-0.396945
ACADSB	-0.138628	-0.658694		-0.398661
FMNL1	-0.205803	-0.618622		-0.412213
EXOC3	-0.31138	-0.547067		-0.429223
EMC7	-0.178871	-0.680172		-0.429522
NAPA	-0.139283	-0.742883		-0.441083
ACADVL	-0.261904	-0.626133		-0.444018
LCP1	-0.302123	-0.585961		-0.444042
RUFY1	-0.289034	-0.608856		-0.448945
USP4	-0.111141	-0.800244		-0.455693
RAB2A	-0.204366	-0.7079		-0.456133
RNF31	-0.130843	-0.785367		-0.458105
STX12	-0.323635	-0.605783		-0.464709
OXR1	-0.181147	-0.7538		-0.467474
LDHB	-0.344211	-0.635589		-0.4899
HTATIP2	-0.226013	-0.773961		-0.499987
RAB9A	-0.33923	-0.666183		-0.502707
STIM1	-0.246255	-0.765089		-0.505672
TBC1D23	-0.381988	-0.634211		-0.5081
BTK	-0.40377	-0.618028		-0.510899
FIBP	-0.221881	-0.802406		-0.512143
PACSIN2	-0.390008	-0.6437		-0.516854
YWHAH	-0.254632	-0.787467		-0.521049
UNC45A	-0.321661	-0.723178		-0.522419
CRBN	-0.368439	-0.689278		-0.528858
MTMR6	-0.207268	-0.852783		-0.530026
ECHDC1	-0.277919	-0.794389		-0.536154
KIF2A	-0.390455	-0.689367		-0.539911
MLEC	-0.176945	-0.911478		-0.544211
BNIP1	-0.16755	-0.922728		-0.545139
ACAD9	-0.248465	-0.847789		-0.548127
ANXA6	-0.46391	-0.633022		-0.548466
LAMTOR1	-0.378326	-0.725283		-0.551805
TMEM11	-0.100367	-1.00479		-0.552578
ZMPSTE24	-0.21329	-0.912811		-0.56305
MTHFD1	-0.531007	-0.597728		-0.564367
KPNA1	-0.398425	-0.749811		-0.574118
HECTD3	-0.31534	-0.8383		-0.57682
METAP1	-0.352823	-0.801067		-0.576945
OSBPL2	-0.341282	-0.818261		-0.579772
ATL2	-0.175729	-1.01516		-0.595442
ASCC3	-0.127697	-1.07209		-0.599893
SCAMP3	-0.384555	-0.817844		-0.6012
PGRMC1	-0.330465	-0.874178		-0.602321
TRAPPC8	-0.0946907	-1.11251		-0.603598
ARAP1	-0.346095	-0.863211		-0.604653
CAPNS1	-0.245083	-0.965933		-0.605508
RAB4B	-0.137266	-1.09348		-0.615375
FAM49B	-0.357373	-0.885233		-0.621303
CAP1	-0.427284	-0.817828		-0.622556
PYGB	-0.538166	-0.711156		-0.624661
PPT1	-0.346025	-0.907161		-0.626593
RHOG	-0.384274	-0.874267		-0.62927
VPS52	-0.43138	-0.846372		-0.638876
EXOC1	-0.118676	-1.17044		-0.644558
ATG3	-0.234004	-1.06777		-0.650888
RABGGTA	-0.310837	-1.00002		-0.655427
LAMTOR2	-0.335327	-0.975944		-0.655636
STK38	-0.253304	-1.06989		-0.661599
RAP1GDS1	-0.479678	-0.843594		-0.661636
SNX17	-0.335508	-0.990706		-0.663107
FKBP15	-0.405207	-0.933133		-0.66917
VPS53	-0.306373	-1.03309		-0.669734
SIRT2	-0.291847	-1.05145		-0.671648
NCK2	-0.307137	-1.04662		-0.67688
STRIP1	-0.167127	-1.19687		-0.682
CRYL1	-0.224683	-1.14083		-0.682758
PRKACA	-0.438214	-0.936589		-0.687402
INPPL1	-0.203215	-1.17328		-0.688246
SCAMP2	-0.432008	-0.958956		-0.695482
WDR11	-0.138628	-1.25524		-0.696936
TM9SF3	-0.370866	-1.02358		-0.697225
PICALM	-0.258172	-1.13962		-0.698897
LGALS8	-0.455976	-0.9482		-0.702088
MANF	-0.592887	-0.811744		-0.702316
RASAL3	-0.791453	-0.626511		-0.708982
AGPS	-0.148341	-1.27203		-0.710187
PDK1	-0.634202	-0.788967		-0.711584
CASP4	-0.293231	-1.1423		-0.717766
MOB2	-0.179614	-1.26857		-0.72409
ITGB1	-0.498264	-0.953022		-0.725643
PIP4K2A	-0.222878	-1.23427		-0.728575
CSRP1	-0.531206	-0.926472		-0.728839
ANKFY1	-0.385853	-1.08201		-0.733929
RALA	-0.176737	-1.29141		-0.734074
MEMO1	-0.180127	-1.29097		-0.735547
EIF4G3	-0.642021	-0.835506		-0.738763
INPP5K	-0.0953214	-1.40018		-0.747752
XPNPEP1	-0.41392	-1.08708		-0.750499
STAT5A	-0.432066	-1.06977		-0.750916
PPIP5K2	-0.245752	-1.26197		-0.753862
GBF1	-0.181373	-1.34362		-0.762497
WDR45	-0.102155	-1.42828		-0.765219
DMXL1	-0.254569	-1.28725		-0.770909
RPL32	-0.349328	-1.19494		-0.772133
MCU	-0.271641	-1.28146		-0.776548
PPM1F	-0.206995	-1.35599		-0.781492
TRAPPC11	-0.139559	-1.43042		-0.784991
MTOR	-0.368139	-1.21452		-0.79133
FAM20B	-0.119597	-1.48697		-0.803282
MALT1	-0.384509	-1.22264		-0.803574
HMCES	-0.476336	-1.13111		-0.803723
APAF1	-0.207518	-1.41124		-0.809381
HDAC10	-0.27105	-1.34772		-0.809386
TMEM30A	-0.284565	-1.33821		-0.811385
PTK2B	-0.44783	-1.18321		-0.815518
APBB1IP	-0.401717	-1.23162		-0.81667
ATP11B	-0.596838	-1.04114		-0.818991
TM9SF2	-0.266977	-1.41802		-0.8425
WDR44	-0.442236	-1.24678		-0.844507
ATAD2B	-0.519421	-1.19137		-0.855397
GSK3B	-0.344806	-1.36614		-0.855472
NHLRC2	-0.547478	-1.1688		-0.858139
ARL6IP5	-0.355819	-1.36204		-0.858932
TBC1D15	-0.318412	-1.40517		-0.861789
MAGT1	-0.188726	-1.53556		-0.862141
ELMO2	-0.313717	-1.41923		-0.866475
VAMP3	-0.53204	-1.21882		-0.875428
PPP3CB	-0.190387	-1.56513		-0.87776
CASP1	-0.434438	-1.32873		-0.881583
SRGAP2	-0.177855	-1.58773		-0.882791
NAGA	-0.453432	-1.31298		-0.883208
DAPP1	-0.479201	-1.28897		-0.884084
CUX1	-0.171235	-1.60224		-0.88674
COMMD7	-0.114513	-1.66496		-0.889737
MT-CO2	-0.521871	-1.25811		-0.889988
SHMT1	-0.105358	-1.68009		-0.892726
CD47	-0.656001	-1.13921		-0.897606
C18orf8	-0.270675	-1.53433		-0.902504
GAPVD1	-0.552501	-1.2667		-0.909601
BZW2	-0.562391	-1.26456		-0.913476
TMEM2	-0.670261	-1.15714		-0.9137
ACSL4	-0.5085	-1.32734		-0.91792
MANBA	-0.321101	-1.52727		-0.924184
PLEKHO2	-0.434213	-1.42922		-0.931718
MTM1	-0.516579	-1.34706		-0.93182
RAB18	-0.375352	-1.4921		-0.933726
STK39	-0.780149	-1.09206		-0.936102
SIPA1	-0.411333	-1.47124		-0.941289
RPS6KA5	-0.270094	-1.64571		-0.957903
FRMD8	-0.366941	-1.55783		-0.962385
LRCH1	-0.894459	-1.03214		-0.963302
ACOT7	-0.226527	-1.71068		-0.968602
RPP40	-0.19473	-1.74589		-0.970309
ARL8A	-0.529063	-1.41869		-0.973879
TMEM206	-0.145456	-1.80478		-0.97512
CAMK1D	-0.392124	-1.57488		-0.983504
OSBPL9	-0.315383	-1.67121		-0.993297
UBE3C	-0.581213	-1.43732		-1.00926
ANTXR2	-0.286765	-1.75965		-1.02321
ARRB2	-0.24948	-1.80528		-1.02738
AUP1	-0.213454	-1.84342		-1.02844
ZZEF1	-0.457995	-1.6253		-1.04165
STT3B	-0.583032	-1.50039		-1.04171
SEMA4D	-0.2232	-1.86129		-1.04224
SLC12A9	-0.404669	-1.69578		-1.05022
TMEM192	-0.415188	-1.68746		-1.05132
CHUK	-0.490192	-1.61417		-1.05218
GRK6	-0.368977	-1.74959		-1.05928
EMB	-0.606777	-1.51304		-1.05991
IGHD	-0.758748	-1.37046		-1.0646
DOK3	-0.488295	-1.64758		-1.06794
TMEM63A	-0.424975	-1.72783		-1.0764
COX6C	-0.324939	-1.84826		-1.0866
ALG1	-0.195053	-1.98294		-1.089
VAV1	-0.639436	-1.54111		-1.09027
PLEKHA1	-0.521481	-1.68722		-1.10435
TTC39C	-0.449801	-1.77365		-1.11173
ATG7	-0.352893	-1.88405		-1.11847
HEXB	-0.526863	-1.71413		-1.1205
SEC11C	-0.446461	-1.79953		-1.123
TM9SF4	-0.428896	-1.82182		-1.12536
CEP131	-0.655049	-1.59594		-1.1255
PARP14	-0.264159	-2.00889		-1.13653
GPHN	-0.460094	-1.83362		-1.14686
TOR4A	-0.552527	-1.74487		-1.1487
KSR1	-0.810493	-1.49001		-1.15025
SIDT2	-0.351116	-1.97087		-1.16099
ECE1	-0.889229	-1.43832		-1.16378
MAPKAPK3	-0.229554	-2.09881		-1.16418
HM13	-0.564733	-1.76901		-1.16687
GALNT1	-0.559967	-1.77391		-1.16694
TTLL12	-0.218742		-2.11575	-1.16725
HEBP1	-0.495747	-1.84194		-1.16884
KBTBD11	-0.287921	-2.05554		-1.17173
VPS26B	-0.509988	-1.83639		-1.17319
ODF2	-0.173694	-2.17542		-1.17456
SELL	-0.737721	-1.612		-1.17486
MTF2	-0.141669	-2.22268		-1.18217
RALB	-0.421429	-1.94808		-1.18476
NCAPD2	-0.507505	-1.87953		-1.19352
PXK	-0.658684	-1.73384		-1.19626
GDI1	-0.205471		-2.19741	-1.20144
PSME2	-0.0952407	-0.658994	-2.85911	-1.20445
SLC44A2	-0.566125	-1.86599		-1.21606
TYMP	-0.489928	-1.96172		-1.22582
PPAN	-0.174164	-2.27909		-1.22663
ANKRD27	-0.358458	-2.10258		-1.23052
TMPPE	-0.249785	-2.21866		-1.23422
ORAI1	-0.227001	-2.25803		-1.24251
SACM1L	-0.560589	-1.95665		-1.25862
KRAS	-0.130788	-2.40438		-1.26759
ACSS2	-0.258482	-2.30403		-1.28126
VTI1A	-0.181317	-2.38779		-1.28456
RTN4	-0.54229	-2.03974		-1.29101
PLCB2	-0.332229	-2.27199		-1.30211
TES	-0.886171	-1.73597		-1.31107
SETD3	-0.518855	-2.10362		-1.31124
PIK3CG	-0.876054	-1.75929		-1.31767
AMPD3	-0.324923	-2.32746		-1.32619
COG7	-0.426482	-2.24108		-1.33378
CD46	-0.536177	-2.13334		-1.33476
TRPV2	-0.429064	-2.24616		-1.33761
SLC9A1	-0.535568	-2.14865		-1.34211
GLA	-0.570237	-2.12109		-1.34567
PTPRA	-0.677577	-2.01642		-1.347
CAND1	-0.467816		-2.23119	-1.3495
ACOX1	-0.388675	-2.31049		-1.34958
ELOVL1	-0.489307	-2.2256		-1.35745
PPP2R5A	-0.548217	-2.19993		-1.37408
MAP2K1	-0.167105	-2.58346		-1.37528
SLK	-0.854554	-1.89653		-1.37554
APOH	-0.432227	-2.32342		-1.37782
COMT	-0.131998	-2.62833		-1.38017
RAP1B	-0.822431	-1.93844		-1.38044
SEC24A	-0.216024	-2.5476		-1.38181
ARPC2	-0.178697		-2.58916	-1.38393
TEX264	-0.225225	-2.54686		-1.38604
CLIC1	-0.114002		-2.66339	-1.38869
STK3	-0.759902	-2.04449		-1.4022
APOB	-0.596538	-2.22647		-1.41151
HHEX	-0.126091	-2.70352		-1.41481
MPP6	-0.889197	-1.9431		-1.41615
EBF1	-1.37609	-1.45786		-1.41697
GDE1	-0.179172	-2.66869		-1.42393
GOLT1B	-0.494946	-2.36241		-1.42868
MACF1	-0.686271	-2.17483		-1.43055
ABHD6	-0.688669	-2.17561		-1.43214
RRAS	-0.510885	-2.36304		-1.43696
IQSEC1	-0.766761	-2.11547		-1.44112
CYB5R1	-0.586139	-2.30544		-1.44579
RAP1GAP2	-0.978095	-1.91486		-1.44648
MFSD1	-0.23558	-2.71246		-1.47402
JAK3	-0.690281	-2.31951		-1.5049
SIAE	-1.2335	-1.77635		-1.50493
SLC27A4	-0.600017	-2.42521		-1.51261
TRIO	-0.50758	-2.53464		-1.52111
CLCN7	-0.437296	-2.62414		-1.53072
VAV3	-1.02527	-2.0388		-1.53204
LAMC1	-0.464222	-2.62778		-1.546
MYO1C	-0.442114	-2.65478		-1.54845
SERPINA3	-0.467893	-2.64472		-1.55631
FRYL	-0.51551	-2.59933		-1.55742
CFH	-0.975717	-2.14398		-1.55985
ANGPT1	-1.26847	-1.86546		-1.56696
C9orf142	-0.431183	-2.71034		-1.57076
KIAA0930	-0.2411	-2.93831		-1.58971
RGS6	-0.684154	-2.52153		-1.60284
CTSA	-1.33411	-1.88284		-1.60848
SLC1A4	-0.414221	-2.81102		-1.61262
GLIPR2	-0.525369	-2.72164		-1.6235
PCYOX1L	-0.991916	-2.32221		-1.65706
BST1	-1.21753	-2.09762		-1.65757
MPEG1	-1.04991	-2.27361		-1.66176
APOE	-0.26638	-3.06902		-1.6677
SLC15A4	-0.433494	-2.93363		-1.68356
CD84	-0.61129	-2.76972		-1.69051
GBP1	-1.12036	-2.27223		-1.69629
DNAJC3	-0.89584	-2.52047		-1.70815
GC	-0.730385	-2.68964		-1.71001
HRG	-0.511121	-2.90892		-1.71002
FSCN1	-1.05379	-2.36989		-1.71184
LGALS3	-0.807447	-2.63429		-1.72087
RP2	-0.501668	-2.9532		-1.72743
TAP2	-0.348221	-3.10768		-1.72795
MICALL2	-0.897943	-2.59347		-1.7457
MS4A1	-0.958336	-2.54853		-1.75343
RPL5	-0.299307		-3.21587	-1.75759
ANO10	-1.00698	-2.51138		-1.75918
SAMHD1	-0.825659		-2.70134	-1.7635
APOA1	-0.368344	-3.176		-1.77217
PRKACB	-0.38059	-3.17419		-1.77739
BCAP31	-0.362395	-3.22815		-1.79527
PRAM1	-0.113542	-3.48148		-1.79751
TC2N	-1.41977	-2.18594		-1.80286
INPP4B	-2.02751	-1.58216		-1.80483
DHCR7	-1.26978	-2.34125		-1.80552
FES	-0.625869	-2.98533		-1.8056
ACSL5	-0.646063	-2.97043		-1.80825
WDR1	-0.135442		-3.50552	-1.82048
CD22	-1.19288	-2.44933		-1.8211
DSP	-1.24573	-2.39948		-1.8226
IFIT3	-1.20921	-2.46634		-1.83777
SCPEP1	-0.959208	-2.75994		-1.85957
UTRN	-0.663013	-3.08336		-1.87318
VTN	-0.839904	-2.90658		-1.87324
RABGAP1L	-0.278653	-3.50993		-1.89429
LAT2	-1.35513	-2.45713		-1.90613
PIK3C2B	-1.26738	-2.55708		-1.91223
ANK1	-1.70429	-2.12941		-1.91685
PRTN3	-0.762841	-3.08849		-1.92567
SLC44A1	-0.810299	-3.07439		-1.94235
ABI3	-0.599192	-3.29266		-1.94593
NEXN	-0.430375	-3.4636		-1.94699
IFIT1	-0.987049	-2.91201		-1.94953
TMEM87B	-1.15746	-2.76423		-1.96084
TNFSF13B	-0.830291	-3.09976		-1.96503
PTK2	-0.8459	-3.12135		-1.98363
ADD2	-1.97545	-2.00809		-1.99177
ALDH1A1	-0.962795	-3.08283		-2.02281
MCEMP1	-0.412494	-3.64831		-2.0304
MZB1	-0.867286		-3.20968	-2.03848
ITGA4	-1.40859	-2.68872		-2.04865
SMAD3	-1.44208	-2.67805		-2.06006
SLFN14	-1.7621	-2.3785		-2.0703
LDHA	-0.229085		-3.94573	-2.0874
FAM49A	-0.475375	-3.70647		-2.09092
ATP2C1	-1.02898	-3.20252		-2.11575
SNX11	-0.256308	-4.00659		-2.13145
RFTN1	-0.878516	-3.39957		-2.13904
CD226	-1.3781	-2.90638		-2.14224
TSPAN14	-0.686483	-3.64282		-2.16465
DPYD	-1.27007	-3.06416		-2.16711
GGH	-0.889304	-3.44582		-2.16756
CTNND1	-1.34788	-3.00993		-2.17891
RGCC	-2.01465	-2.34565		-2.18015
CD63	-0.240221	-4.12516		-2.18269
PRF1	-0.649669	-3.71931		-2.18449
SLMAP	-1.0437	-3.37591		-2.20981
ASRGL1	-1.86294	-2.58007		-2.22151
PHGDH	-0.895695	-3.5852		-2.24045
LBR	-1.2369	-3.26669		-2.2518
BCL2L1	-1.50572	-3.02708		-2.2664
RAB44	-0.726874	-3.80611		-2.26649
CYBA	-1.31808	-3.22718		-2.27263
BANK1	-1.14272	-3.40357		-2.27315
C3	-0.464855	-4.08396		-2.27441
ITGAL	-1.07488	-3.54383		-2.30935
HIP1R	-1.0565	-3.57145		-2.31397
RAB3D	-0.78653	-3.88464		-2.33559
CA13	-1.24309	-3.46766		-2.35538
S100A9	-1.0672	-3.82676	-2.17991	-2.35795
TGM2	-1.3381	-3.39482		-2.36646
ZNF185	-1.51058	-3.26137		-2.38597
AZU1	-0.659261	-4.12461		-2.39194
CLDN5	-2.17742	-2.61072		-2.39407
CD14	-2.05828	-2.74856		-2.40342
HPRT1	-0.188528		-4.64009	-2.41431
SORT1	-1.56003	-3.27877		-2.4194
SUSD1	-1.59685	-3.33701		-2.46693
CDC42	-0.438112		-4.55977	-2.49894
INF2	-1.59587	-3.43091		-2.51339
PEAR1	-0.508101	-4.52865		-2.51838
SORL1	-1.06924	-4.00782		-2.53853
ITGB2	-1.05122	-4.0582		-2.55471
CD38	-1.23348	-3.96644		-2.59996
PCSK6	-0.902432	-4.30308		-2.60276
DAB2	-1.84727	-3.38148		-2.61437
CMIP	-2.06127	-3.19691		-2.62909
SPTB	-0.838696	-4.43863		-2.63866
GIMAP4	-0.559399	-4.72891		-2.64415
CD151	-1.16757	-4.12166		-2.64461
NUCB2	-1.52251	-3.79304		-2.65778
FGD4	-0.845553	-4.48407		-2.66481
KIAA0513	-1.79434	-3.55681		-2.67557
ITGB5	-1.32244	-4.06198		-2.69221
CAPZA2	-0.539224		-4.87369	-2.70646
LYZ	-1.37229	-4.04577		-2.70903
FCN1	-1.47062	-4.10107		-2.78584
SLC9A9	-1.49799	-4.10007		-2.79903
S100A8	-1.43623	-4.59242	-2.45264	-2.82709
AIF1	-1.8807	-3.83392		-2.85731
EPB41L2	-1.42873	-4.29877		-2.86375
MYO1F	-1.13487	-4.61926		-2.87706
APOBR	-1.25347	-4.50932		-2.8814
ALDH2	-1.06649	-4.71724		-2.89187
TF	-0.52004	-5.56285	-2.59868	-2.89386
ATP8A1	-0.783607	-5.00502		-2.89431
LAIR1	-0.67827	-5.22051		-2.94939
JAM3	-2.03179	-3.96603		-2.99891
RTN1	-2.90695	-3.19529		-3.05112
NBEAL2	-1.14147	-5.08571		-3.11359
FAM107B	-0.154306		-6.17077	-3.16254
HK3	-1.45905	-4.87321		-3.16613
DENND3	-2.20995	-4.14722		-3.17859
TPM1	-2.4445	-4.76311	-2.38157	-3.19639
CR1	-1.3304	-5.06939		-3.19989
CMTM5	-0.728956	-5.79839		-3.26367
PF4		-4.30349	-2.23848	-3.27098
ITGAM	-0.771066	-5.78979		-3.28043
GLRX	-2.22353	-4.44413		-3.33383
SLC33A1	-0.152961	-6.57881		-3.36589
IGHA1	-2.38159	-4.39278		-3.38718
CYBB	-2.0707	-5.15732		-3.61401
ANXA1	-2.02895	-5.21769		-3.62332
KCTD12	-1.62986	-5.63803		-3.63395
PNP		-0.938061	-6.5001	-3.71908
FAM129A	-1.15715	-6.32026		-3.73871
KALRN	-2.90275	-4.80662		-3.85469
CES1	-1.35085	-5.85848	-4.51036	-3.90657
MPO	-0.758999	-7.22523		-3.99211
GP1BA		-6.72346	-2.15957	-4.44151
PPBP		-6.33589	-2.83071	-4.5833
LTBP1	-2.00072	-7.22441		-4.61257
FGB		-6.97376	-2.85958	-4.91667

## Sheet: Merged_transcr_prot_all 
Supplemental Tabla3c: Merged -omics data. Merged data from the two transcriptomics datasets and the means of differentially expressed proteins
Genes	Gutierrez	Vargova	proteomics
FMOD	5.60993	5.24773	0
ABCA6	4.40892	5.16601	0
IGFBP4	4.25488	1.85388	0
CLNK	3.78809	3.68375	1.70156
ADTRP	3.70973	4.63033	0
229659_s_at	3.69731	2.74315	0
ARHGAP44	3.58096	3.63176	0
SERPINF1	3.53515	1.82748	0
CCDC88A	3.5203	2.70041	3.1586
MIR155	3.34496	3.00479	0
BE875072	3.31479	2.35002	0
236099_at	3.29147	1.82511	0
COL9A3	3.103	2.17418	0
AI798959	3.10148	4.28489	0
AL110127	3.05333	1.30763	0
AI494291	3.02983	1.83604	0
VIPR1	3.02156	0.706177	0
MCOLN2	3.00219	2.0449	0
NOSIP	2.93972	1.94562	1.12147
ROR1	2.77325	3.73407	0
KCNN4	2.71978	1.47589	0
LEF1	2.6631	1.74406	0
SGPP1	2.58872	1.85409	2.82086
ZBTB32	2.57434	1.10714	0
AI218358	2.55879	3.41771	0
UGCG	2.50351	1.44945	0
PITPNM2	2.48732	0.963305	0
AA768884	2.46636	2.12785	0
BE143535	2.36837	0.568764	0
AU146384	2.316	1.11406	0
AL047522	2.3023	1.31291	0
AA576959	2.29318	2.41001	0
BG485129	2.28941	2.13846	0
TOP1MT	2.28868	0.373345	0
AI870547	2.25016	2.10486	0
PHEX	2.21818	2.77415	0
TRAC	2.21811	1.38913	0
ENPP2	2.21364	3.45541	0
GPT2	2.17144	1.85402	0
WSB2	2.12989	1.75816	0
PTPN7	2.12866	1.1212	0
INPP5F	2.11597	2.31046	2.6075
GPM6A	2.11264	1.74299	0
AA825243	2.10742	2.35224	0
AI093572	2.09169	1.67681	0
DNMBP	2.08644	0.950949	3.10433
PIGR	2.08267	2.62439	4.4336
AL049279	2.03965	2.2637	0
TCF4	2.00786	1.29023	0
SNX18	1.99571	0.914356	1.18431
APOD	1.99235	2.28716	0
ZNF559-ZNF177	1.98409	2.02933	0
IGSF3	1.96079	0.712975	0
GCLC	1.95828	1.28941	2.22887
CD27	1.93122	0.839742	0
PFN2	1.92837	2.15874	2.00621
WFDC21P	1.92676	1.6387	0
TOX2	1.88754	2.78509	0
AU146963	1.88521	1.02624	0
PGGHG	1.87316	1.04906	0
COL9A2	1.85618	1.56755	0
PIM1	1.85233	1.26311	0
CTLA4	1.84268	2.81125	0
FAM69A	1.84186	0.506629	0
LPL	1.8368	2.54164	0
AEBP1	1.82408	0.669933	0
LAX1	1.80431	1.11436	0
TGFBR3	1.79318	1.53243	0
FRY	1.78879	1.96611	0
GLIDR	1.77262	0.569636	0
AIM2	1.77055	0.967616	0.796341
METTL8	1.75122	1.14904	0
T40707	1.74713	-0.610709	0
SYT17	1.73745	1.41684	0
AI340002	1.73479	0.402357	0
ENO2	1.73423	0.573078	0
KNTC1	1.72038	1.15163	0
C11orf80	1.71955	1.05068	0
AW197320	1.71605	1.84541	0
USP44	1.71322	1.39315	0
ZNF266	1.70167	1.00346	0
BG149765	1.69376	0.669735	0
STAM	1.6811	1.54276	0
AI932618	1.65558	0.683671	0
SNORD3D	1.64737	1.1776	0
ID3	1.64684	2.31231	2.18528
FCRL5	1.64511	0.896278	0
LOC283454	1.64183	0.336806	0
ZBTB34	1.63106	1.18213	0
FILIP1L	1.61582	2.21003	0
LRMP	1.61469	1.46061	0
TEAD2	1.61229	1.62284	0
AI338705	1.60802	0.0729667	0
SPIN4	1.60186	1.29978	0
SFMBT1	1.59649	1.76251	0
KSR2	1.5874	1.44069	0
AK021812	1.57071	0.207991	0
CDK14	1.56786	0.384447	2.36316
T71269	1.56775	0.553513	0
ASF1A	1.56648	0.956442	1.37298
OAS1	1.56551	0.688432	0
228623_at	1.56383	0.529197	0
PDGFD	1.56275	1.81475	0
PWAR6	1.55876	1.31332	0
C5orf45	1.55234	0.943316	0
236612_at	1.54666	1.92802	0
WHRN	1.54341	2.17442	0
AI269471	1.54261	0.793357	0
AI283051	1.54239	0.740378	0
GTSF1L	1.53878	2.11728	0
HIVEP1	1.53438	0.960049	1.53106
ZNF101	1.53258	0.473878	0
SERINC5	1.53141	1.80828	0
SELP	1.52977	1.69804	0
AW452419	1.51949	0.675842	0
TRAM2	1.51623	0.146153	0
DBI	1.51585	1.20513	0
IL7	1.50873	0.431217	0
CD200	1.50618	1.4541	0
WDR91	1.50131	1.4203	1.16702
BF003032	1.49705	1.55306	0
AW979272	1.49648	0.869014	0
RAPGEF3	1.49608	1.52699	0
ADRB2	1.49295	1.1878	0
240843_at	1.49065	0.778959	0
LOC101929219	1.48829	1.54725	0
MAP2	1.48385	1.13512	2.2519
AI821726	1.48245	1.17748	0
H93043	1.47097	1.0955	0
CKAP4	1.4662	0.508925	2.32424
NEK3	1.46406	1.26737	0
ZNF137P	1.45853	0.837149	0
CASP8AP2	1.4583	0.503759	0
CCDC191	1.45317	1.31166	0
LRRN1	1.44944	2.66256	0
VOPP1	1.44676	1.0995	0
CD5	1.44617	0.949603	0
ATXN1	1.43721	1.47392	0
LPAR5	1.43094	0.727752	0
SGK223	1.42678	0.719204	0
243931_at	1.42643	1.01776	0
TMEM268	1.42305	0.552678	0
LOC102725426	1.4203	-0.0514676	0
ZNF302	1.41592	0.47884	0
VAMP1	1.41451	0.543918	0
PHTF1	1.41443	1.59625	0
ATP2B4	1.41276	0.813796	0
BE671251	1.41035	-0.162711	0
AI563950	1.4089	0.236765	0
MBOAT1	1.40718	1.64385	0
ARRDC3	1.40121	-0.655248	0
AK026743	1.3919	-0.182957	0
HSPB1	1.38134	0.407668	0
238894_at	1.37674	0.143946	0
C2orf76	1.3767	1.20929	0
WEE1	1.37057	0.520859	0
AV735587	1.36794	-0.0802252	0
AV711227	1.35974	0.963918	0
APH1B	1.34935	1.04013	0
COCH	1.348	-0.00945403	0
TIPARP	1.34529	0.6323	0
AA702409	1.34357	0.64561	0
BMF	1.33849	1.46117	0
ACADM	1.33756	0.851046	1.03506
LCK	1.33705	0.977242	0
IFNLR1	1.3353	0.241257	0
TGFBI	1.33446	0.110401	0
RHOBTB2	1.33357	0.771451	0
SIT1	1.33154	0.515331	0.996365
AI148006	1.32644	-0.239456	0
ANKMY2	1.32613	0.397752	0
RUNX1-IT1	1.32602	0.185682	0
BMPR2	1.32471	1.20292	0
AA211369	1.31588	-0.565967	0
PATL2	1.31464	1.08664	0
PEBP1	1.31346	0.569839	2.56672
TRAPPC2L	1.31243	1.06679	0
AW979261	1.30785	0.765605	0
NAPSB	1.30614	0.692035	0
AU144781	1.30064	0.442525	0
H15073	1.29749	0.515776	0
PNMA2	1.29314	2.0678	0
AW271626	1.28833	0.305456	0
R78413	1.27897	1.73488	0
ZNF92	1.26978	0.463263	0
UBASH3B	1.26803	1.55407	0
PTPRO	1.26364	-0.212295	0
PYHIN1	1.26315	0.889006	0
CD24	1.25818	0.888267	0
N72610	1.24389	0.842078	0
AU146329	1.24094	0.41965	0
STAMBPL1	1.24093	1.20959	2.41736
LSR	1.23633	0.752199	0
ZNF559	1.23579	0.26715	0
SPOCK2	1.23367	0.835514	0
AI638155	1.23058	0.384285	0
BF223040	1.22829	0.627322	0
ABCB10	1.22821	0.616668	0
PTPN22	1.22713	0.946413	0
242509_at	1.22684	0.190734	0
PNMA1	1.22658	1.13604	0
CDC25B	1.22642	0.537326	0
DYNLL1	1.22583	0.692598	0
236883_at	1.21927	0.0299493	0
LINC00494	1.21748	0.650527	0
FANCL	1.21192	0.860312	0
FCHO2	1.20693	0.628422	1.16914
AW296451	1.20671	-0.220714	0
ACTG1P4	1.20288	0.848987	0
AI440495	1.20276	0.228669	0
PCED1B	1.19818	0.229391	0
KCNH2	1.19771	0.855014	0
FTX	1.19744	0.660516	0
SEPT10	1.19709	0.479637	0
IL2RA	1.19496	1.57845	0
DDB2	1.19193	0.422307	0
ZNF107	1.18943	0.313872	0
MSI2	1.18509	1.35808	1.28962
BCAT1	1.18284	1.73074	0
SMYD4	1.18131	0.873163	0
NIPA1	1.17944	0.391458	0
AW003140	1.1727	0.518308	0
ANKRD36B	1.16675	1.05569	0
LOC100507616	1.16412	-0.0769741	0
ARMCX2	1.16141	1.32892	0
GPRASP1	1.16136	0.481589	0
AA482221	1.16003	0.0260597	0
AL079909	1.15861	0.853118	0
T79942	1.15808	0.683948	0
GAB2	1.15643	0.90587	0
AI742685	1.15642	2.64118	0
ALDH5A1	1.15624	1.17731	1.864
FAM228B	1.15613	0.757746	0
MAP3K5	1.15362	0.763188	0
235743_at	1.14947	1.30443	0
AI732132	1.14883	1.35803	0
AI064690	1.14662	0.413922	0
JADE3	1.14648	0.139493	0
GOLGA2P5	1.13939	0.821194	0
PPP1R3E	1.13665	0.659897	0
ZNF844	1.1362	0.171053	0
ZAP70	1.13492	0.815334	0
ST3GAL5	1.13302	0.799263	0
TOP1	1.13216	0.883881	0
ZNF804A	1.12959	0.989863	0
244674_at	1.1287	0.603763	0
AW293174	1.12719	1.03189	0
CTPS2	1.12435	1.26109	0
ATOX1	1.12275	1.17986	0
HIVEP2	1.12022	0.297874	0
SLC23A2	1.11799	0.65618	0
BF433219	1.11278	-0.293903	0
ZBTB24	1.11019	0.0248921	0
ZNF260	1.10984	0.271491	0
MIR4647	1.1095	1.06499	0
CALCOCO1	1.10754	-0.0947938	0
LOC101929777	1.10632	2.52422	0
AF119847	1.10537	0.346425	0
AW850611	1.10345	0.692947	0
LOC101930324	1.10167	1.13245	0
MIR6758	1.10145	0.579972	0
AK1	1.10132	0.67466	0
DGKA	1.10117	0.640268	1.04522
PRIMPOL	1.10028	0.644461	0
AL038450	1.09997	0.24606	0
LILRA4	1.09622	0.814433	0
KIAA0040	1.09484	0.0245352	0
AGPAT5	1.09303	0.725185	0
TESC	1.09248	1.05347	0
LINC00342	1.08882	0.556869	0
SLC22A15	1.08739	0.817962	0
WDR11	1.08287	0.523495	-0.696936
AU147805	1.08159	-0.389738	0
AI535736	1.08018	-0.615088	0
236199_at	1.07897	0.306482	0
C14orf119	1.07748	0.562839	0
PRC1	1.07496	1.45634	0
ZFP3	1.0742	0.48251	0
TCFL5	1.07227	1.13078	0
AI695695	1.07111	0.260638	0
244045_at	1.07062	1.22149	0
AA215381	1.06864	0.811638	0
OGT	1.06721	0.829117	0
AI955765	1.06714	-0.0175308	0
ZNF439	1.06684	0.454143	0
DDX1	1.06654	0.366749	1.38184
AI863675	1.06223	0.509668	0
AI700476	1.05679	1.20354	0
AW014345	1.05631	0.4865	0
IMMP2L	1.0563	1.22972	0
SKAP1	1.05504	1.01698	0
BE672557	1.05478	1.4349	0
WDFY1	1.05374	0.935553	0
OXSM	1.05322	0.593397	0
BF358386	1.05236	-0.362779	0
AA776723	1.05113	0.19364	0
HIBCH	1.05057	0.636677	1.32178
IGFLR1	1.04937	0.463023	0
PTPN12	1.04937	0.772213	0
CCSAP	1.04907	0.125177	0
AV699781	1.04667	0.761312	0
GAB1	1.04535	1.11533	0
AMIGO2	1.04528	0.696532	0
ZNF84	1.0425	0.561957	0
DENND2D	1.04005	1.02765	0
ZCCHC18	1.03953	0.129345	0
LOC100509445	1.03814	1.34328	0
238902_at	1.03644	0.536465	0
MCTP2	1.03467	0.954487	0
TRIM68	1.03165	0.182308	0
SNRNP35	1.03084	0.534021	0
CNTNAP1	1.02326	1.03337	0
SLC25A19	1.02239	0.651143	0
SGCE	1.02208	2.11556	0
NOD2	1.02174	2.00377	0
RAD51-AS1	1.02158	1.45686	0
CETN3	1.02019	0.811688	0
TLE4	1.02015	1.13928	0
ABCA9	1.01814	2.22672	0
NFS1	1.01759	0.816021	0
SPATS2L	1.01729	1.44841	0
AI539443	1.0166	0.421453	0
ZNF23	1.01278	0.840024	0
PMAIP1	1.01258	1.5386	0
RFC5	1.01156	1.13666	0
LENG8	1.01066	-0.567435	0
220719_at	1.00678	0.939309	0
LOC102724714	1.00647	0.617432	0
AU144266	1.006	0.101063	0
AA993566	1.00553	0.183427	0
NOC3L	1.00448	0.245089	0
TMEM14A	1.00325	0.680686	0
ABR	1.00263	0.862358	0
AW203986	0.996645	0.0562949	0
AI360167	0.996576	0.775118	0
CREB3L2	0.993164	0.83331	0
LOC100506123	0.991345	1.05493	0
LOC100507006	0.989397	0.856914	0
CLECL1	0.985554	0.0651199	0
NFAT5	0.98496	0.868194	0
TRMT13	0.984739	0.369269	0
DPEP2	0.983381	0.187167	0
220702_at	0.982996	1.07844	0
KLF8	0.982828	0.497699	0
CAPRIN2	0.982772	0.133264	0
IKZF3	0.980399	0.845282	1.15456
PPM1M	0.979492	0.268301	0
242827_x_at	0.979025	0.285063	0
FGR	0.978934	0.141275	0
LOC283357	0.978336	0.666839	0
CBX7	0.976261	0.961173	0
STARD7	0.976138	0.562005	1.62723
NSMCE1	0.975618	0.931343	0
AA703400	0.97472	0.0632199	0
AL037888	0.974228	0.211533	0
PBX3	0.974006	0.663162	0
AI017540	0.972515	1.16744	0
244172_at	0.96719	0.0549587	0
INPP1	0.964651	0.85925	0
ALDH3A2	0.962976	0.503579	0
PAF1	0.960181	0.1581	0
GGA1	0.958803	0.882063	0.686983
AW973253	0.958499	0.115811	0
ECI1	0.956453	0.918973	1.06457
GBP2	0.953902	1.68044	1.55018
TLR7	0.953315	0.0301087	0
AK025052	0.952464	0.0468127	0
GPAT2	0.952342	-0.899937	0
BE502509	0.950578	0.650739	0
AI674679	0.949547	0.541176	0
GCHFR	0.948116	1.31174	2.65663
AW513654	0.946746	0.832502	0
NSUN6	0.946392	0.675169	0
RNF175	0.945538	0.388973	0
TTN	0.945532	0.505922	0
DKFZP586I1420	0.945228	0.300634	0
PAIP2B	0.940612	0.367847	0
TBC1D1	0.938184	0.179463	0
CBFA2T3	0.934424	0.300251	1.79059
IRF3	0.934145	0.15271	1.40786
KIAA0226L	0.932523	0.555564	0
AA503877	0.931759	0.983426	0
TRAF1	0.929364	0.999412	1.64452
ZNF573	0.928883	0.196254	0
AI469960	0.927504	0.611941	0
BF724206	0.925236	-0.0754728	0
TMEM251	0.92147	0.652432	0
FAM3C	0.916729	0.393921	0
BCAR3	0.915986	0.981433	0
AW664903	0.915041	-0.136728	0
220452_x_at	0.91497	0.634887	0
TMEM35B	0.914608	0.932956	0
AA604777	0.908585	0.446212	0
DMD	0.907902	0.982521	0
FIGNL1	0.904095	0.318657	0
DSERG1	0.903571	0.206243	0
RGCC	0.902146	0.523692	-2.18015
MKL2	0.901542	0.19446	0
ZNF638	0.900136	-0.144992	0
AI344332	0.900048	0.3236	0
ATG4C	0.899745	0.203519	0
FHDC1	0.898571	0.614734	0
ZNF189	0.898388	0.191177	0
ZNF275	0.895251	0.372091	0
ELL3	0.893399	1.08976	0
HRK	0.891201	0.670121	0
ACSL1	0.890798	1.04876	0
LOC100507353	0.889687	-0.24739	0
OPTN	0.889316	1.00386	0
FCER2	0.889176	-0.15017	0
ADO	0.888526	0.765318	1.03689
ZFC3H1	0.888147	0.0418122	0
CDC16	0.888042	0.557638	0
TMEM60	0.887816	0.759824	0
AI344345	0.887239	0.713799	0
CCR7	0.884709	0.631337	0
HMGN3	0.879624	0.618795	0
KLHL29	0.879245	0.760848	0
ZNF232	0.877679	0.0436933	0
MGAT4B	0.875808	0.877403	0
AW771958	0.875557	0.33821	0
RHOC	0.87515	0.509398	0
235803_at	0.867868	0.724305	0
DEPDC5	0.86761	0.614649	0
LFNG	0.866835	0.586357	0
BE620258	0.86417	0.132928	0
AK025081	0.863028	0.7381	0
JAK2	0.861445	0.559288	0
DDX17	0.86104	0.643288	0
IGF2BP3	0.85936	1.12749	1.83197
SDHAP3	0.859232	0.431823	0
AW295037	0.858474	0.339586	0
AI242023	0.858198	-0.132784	0
CELSR1	0.858047	0.686566	0
UPF3A	0.856549	0.784758	0
AW972881	0.854479	1.01782	0
DDX5	0.854229	0.366192	0
MYLK	0.85381	0.412277	0
239606_at	0.851638	0.359412	0
PCM1	0.851061	0.64349	0
LOC101928551	0.851043	0.23525	0
TCEAL4	0.850776	1.00657	0
KMT5B	0.850242	0.265905	0
NUDT9	0.848666	0.50942	0
LOC374443	0.848204	0.702944	0
SEC62	0.848172	0.260869	0
C11orf54	0.846531	0.345891	0
AK000788	0.846455	0.246204	0
AU147983	0.844261	-0.60826	0
PIP4K2C	0.841761	0.473714	0.617949
SACS	0.841219	-0.133002	0
AI949690	0.840391	0.584113	0
AW629478	0.838952	-0.537718	0
ECI2	0.838099	0.571023	0.594154
FCMR	0.837357	0.259323	0
BE219187	0.837345	0.78811	0
CYFIP1	0.837034	0.233826	0
MORC3	0.835617	0.439635	1.3929
214188_at	0.831798	0.273905	0
NETO2	0.831723	0.646662	0
ITGAX	0.830139	0.0380369	0
BF476152	0.829855	0.0335493	0
NUP107	0.828128	0.0912655	0
TRAPPC10	0.827641	0.270515	0
AA079839	0.826927	-0.653383	0
TP53I3	0.826717	1.08675	2.39704
KNL1	0.826406	0.640601	0
AA572675	0.825979	-0.264927	0
RPA1	0.82478	0.908422	1.30783
FASTKD1	0.823022	0.127229	0
LRRC34	0.822326	0.993933	0
SS18L1	0.821348	0.292628	0
SLC18B1	0.821064	0.493541	0
AW590853	0.820634	0.572718	0
AW271460	0.818667	0.180993	0
LOC100287497	0.81758	-0.59944	0
AK025217	0.817491	0.79662	0
ABCA5	0.815861	1.07013	0
TMCC3	0.815447	0.665714	0
LOC101930583	0.814507	0.724161	0
DNAJC16	0.813681	0.284508	0
CFAP20	0.81309	0.113696	0
FAM118A	0.812659	0.440093	0
RASA1	0.811021	0.662137	0
FAM98B	0.81097	0.131501	0.820533
PARP4	0.81069	0.644089	0
SCAMP4	0.81031	-0.0527096	0
241948_at	0.810278	-0.49486	0
DCLRE1C	0.807923	0.355181	0
AV762916	0.807116	0.0764124	0
AW451634	0.806475	0.217258	0
NINL	0.805164	2.19407	0
BF516583	0.804306	0.485243	0
SLC35D2	0.802771	0.965935	0
LINC00597	0.802609	0.343901	0
APBB2	0.80188	1.6582	0
AI308174	0.801413	-0.236986	0
ZNF667-AS1	0.800863	-0.795492	0
SNRNP70	0.798293	0.524844	0
AW182938	0.798198	0.000222692	0
SNX4	0.797755	0.665581	0
LDAH	0.796949	0.767516	0
CDK4	0.796348	0.430451	0
AW978811	0.796198	1.07992	0
AI569997	0.795552	0.0564801	0
PDZD11	0.795531	0.366678	0
BTAF1	0.794393	0.521119	0
CD84	0.792891	0.902926	-1.69051
HSD17B4	0.792461	0.494012	0
ABCG1	0.792304	0.330426	0
AMN1	0.792208	0.282317	0
AGL	0.791439	0.159194	0
AI912194	0.791306	0.259691	0
W89022	0.791271	-1.62582	0
BF114733	0.791262	0.501242	0
AV699911	0.791069	-0.537034	0
GSAP	0.790435	0.368518	0
TSPYL2	0.789577	0.313095	0
MIR21	0.789118	1.11365	0
CREBL2	0.787772	0.283919	0
ZNF818P	0.787569	0.697516	0
PABPC1L	0.786804	0.462667	0
GTF2E1	0.786372	0.226343	0
FAIM	0.78546	0.76983	0
BE865517	0.785337	0.451689	0
GABRB2	0.784462	2.05382	0
AI342146	0.780819	-0.346018	0
TEFM	0.780044	0.871531	0
236153_at	0.779415	-0.0830269	0
PPP1R26	0.778678	0.757701	0
CPEB4	0.778383	0.691508	0
BF115786	0.77757	0.277653	0
OMA1	0.777294	0.688408	0
RGS13	0.776374	0.246587	0
C5orf22	0.776244	0.249608	0
CASP3	0.775498	0.560376	0
MTIF2	0.774147	0.382267	0
239409_at	0.773937	0.642289	0
ADAMTS6	0.773226	1.0336	0
GFOD1	0.772834	0.796212	0
AF194537	0.770341	-0.241771	0
RBM4B	0.768116	0.185043	0
IL17RB	0.765041	3.38132	0
ABI1	0.764489	0.526358	0
HACD1	0.764482	1.74905	0
231356_at	0.763402	1.22476	0
TRAPPC6B	0.76275	0.233026	0
R61857	0.762681	0.063431	0
ST14	0.762242	0.519914	1.07352
TXLNA	0.76204	0.0245317	0.60272
CRYZ	0.762006	0.101787	1.53688
BE856302	0.760569	0.136286	0
SMARCC2	0.760188	0.0064654	1.53363
AU147903	0.758811	-0.501466	0
SPECC1L-ADORA2A	0.757961	0.758292	0
ZMYND11	0.757275	0.420366	0
MFAP1	0.757066	1.04747	0
231281_at	0.755285	0.0373113	0
SNED1	0.75518	0.421725	0
EPM2AIP1	0.754876	0.308921	0
AI629041	0.754774	0.589915	0
AA417078	0.752528	0.36182	0
PREPL	0.752262	0.463149	0
TAF1A	0.7519	0.42357	0
SEC23A	0.751703	0.463411	0
MIA3	0.751552	-0.0132436	0
AK3	0.751133	0.888161	0
CCDC53	0.750805	0.258378	0
HOXB2	0.750492	-0.439067	0
LRIF1	0.748189	-0.222233	0
AI949772	0.744531	0.473148	0
AA496799	0.743142	0.796543	0
AI969269	0.743092	-0.0881719	0
W03242	0.74302	1.38342	0
NEMP1	0.742425	0.330794	0
AU147591	0.74233	0.0560668	0
AI022132	0.74188	0.26898	0
PASK	0.740651	0.720884	0
SLC35A5	0.740015	0.211732	0
SH3D21	0.739103	1.35211	0
CLEC2D	0.738183	0.603908	0
NDUFAF1	0.736423	0.48491	0
ARHGAP21	0.735968	0.873197	0
BF840360	0.732426	0.102388	0
LOC338620	0.73182	0.0609611	0
LOC286272	0.731216	0.128175	0
GPATCH11	0.731135	0.237512	0
TMEM260	0.730472	0.300487	0
LOC202025	0.729478	0.30394	0
STX7	0.728056	0.413851	0
ZBTB38	0.728018	0.910936	0
CARMIL1	0.727536	1.03302	0
CACNB2	0.726586	0.98383	0
ZNF665	0.726415	0.840494	0
ZNF432	0.726242	0.605952	0
LOC101929115	0.725984	0.0631422	0
ANK1	0.723888	0.696427	-1.91685
MEST	0.722966	0.147602	0
227603_at	0.722633	0.473622	0
FKBP1B	0.721495	1.43599	0
RBM20	0.720949	1.18495	0
FCGRT	0.72033	0.139273	0
AI797677	0.719551	0.121031	0
PFKM	0.718916	0.652055	0
243557_at	0.718475	0.643754	0
ARHGAP25	0.718359	0.261197	0.557617
AI916641	0.718192	0.529632	0
P2RX7	0.717353	0.704572	0
AK021962	0.716717	0.299611	0
AV761453	0.715336	-0.45053	0
PCYOX1	0.714939	0.350116	0
MLLT11	0.714551	0.0965066	0
LOC101930415	0.714352	-0.503522	0
AP3M1	0.713881	0.149091	0
USP11	0.713379	0.346941	1.20382
AW572379	0.713104	2.47548	0
CISD1	0.712893	0.224165	0
TCTN1	0.712371	0.105582	0
MALAT1	0.710964	0.413468	0
TIGIT	0.71052	1.65932	0
MSANTD2	0.709732	0.356245	0
RASGRF1	0.70927	1.07077	0
BG288330	0.708773	0.523946	0
ARHGEF3	0.70761	0.239421	0
ZCCHC6	0.70672	0.299996	0
ENDOD1	0.706463	0.334364	0
GNPTAB	0.706223	0.877723	0
P2RX1	0.705783	0.654301	0
BEND4	0.70531	0.480364	0
SYNE2	0.704758	1.08558	1.02858
CUL4B	0.704655	0.455712	0
CORO1B	0.704563	0.35156	2.16367
TMEM216	0.703809	0.20338	0
LOC100506302	0.702165	1.24673	0
244312_at	0.702062	-0.349208	0
BF224218	0.701899	0.933939	0
AW592510	0.700766	-0.346072	0
AI079544	0.700517	0.187588	0
RNPC3	0.700476	0.811812	0
T91195	0.699926	0.599323	0
RFC4	0.698894	0.239982	0
RNFT2	0.698622	0.380886	0
ARHGAP12	0.698538	0.266608	0
AW291545	0.698267	-0.499522	0
AW183655	0.697175	0.101683	0
TPST2	0.696753	0.461444	0
SUDS3	0.69646	0.0851619	0
LXN	0.695806	1.09818	0
ZNF322	0.695307	1.18902	0
ACRC	0.695282	0.781822	0
DIP2C	0.694756	0.278692	0
LOC728093	0.694271	0.07494	0
LOC100272216	0.693899	0.170715	0
AI084489	0.69277	-0.254368	0
KBTBD8	0.691713	0.406509	0
ACSL3	0.691621	0.477002	0
OGDH	0.691602	0.278517	0.395799
CCDC47	0.691004	0.0787586	0
IVD	0.689885	0.640656	0.94567
SETBP1	0.689182	0.206156	0
ALG6	0.68716	0.234544	0
SPEN	0.686981	0.206124	0
AU146742	0.686967	0.67128	0
AL047534	0.686954	1.64438	0
LOC101060405	0.686816	0.600334	0
SCRN1	0.686738	0.320626	1.62044
MYO5C	0.686526	1.65568	0
LOC728392	0.686095	0.109001	0
SOS1	0.685276	0.265109	0
SFTPB	0.685175	1.33671	0
C2CD2	0.685147	0.525339	0
LIMS4	0.685128	0.765419	0
RXRA	0.684106	0.294641	0
ORC2	0.684003	0.112329	0
FBXO21	0.683788	0.69813	0
PYCARD-AS1	0.683108	0.126718	0
DCLK2	0.681836	1.38374	0
BF796940	0.680895	-0.00735343	0
PAPSS1	0.680807	0.296685	0
ATPIF1	0.680625	0.53252	0
DNAJC24	0.679759	0.141263	0
MAN2A1	0.67964	0.645686	0
TRIM52	0.67879	0.257401	0
AA760738	0.67762	-0.729898	0
BICD2	0.676911	0.689686	0
GLO1	0.676374	0.998584	1.44582
TBC1D12	0.676072	0.0970382	0
HS3ST1	0.67566	0.312258	0
MAGED2	0.675462	0.887073	0
SERF2-C15ORF63	0.675063	0.44945	0
DOCK7	0.67408	0.832168	0
GOLGB1	0.67293	-0.0665541	0
239091_at	0.672556	0.019697	0
ZNF337	0.672497	0.142795	0
BF056369	0.672223	0.12635	0
242008_at	0.672051	0.115912	0
PLGLB1	0.671965	0.533573	0
242983_at	0.671891	0.161151	0
ARHGAP5	0.671394	0.651255	0
APOBEC3G	0.671132	0.714457	0.924413
TREML2	0.670643	0.379738	0
RAB11FIP1	0.670097	0.269116	0
GSKIP	0.669407	0.273221	0
H57111	0.667974	0.308642	0
AI440386	0.667541	0.306768	0
AL042660	0.665604	-0.473197	0
CNTNAP2	0.665388	-0.370133	0
PPP2R5C	0.66522	0.497505	0
AW131450	0.66497	0.389154	0
XPA	0.663642	0.274161	0
SCAF4	0.663179	-0.303567	0
242808_at	0.662885	1.32098	0
RPL32P3	0.662666	0.337482	0
HECTD2	0.661424	0.620538	0
ESYT1	0.660194	0.0999137	0
TSC1	0.659881	0.333801	0
TM2D3	0.659153	0.901523	0
TBX21	0.65904	-0.125149	0
HIRA	0.65785	-0.371926	0
NPHP3	0.657711	0.378268	0
BE857355	0.657549	0.0143829	0
MRPL1	0.657443	0.2651	0
AL157491	0.656994	-0.21585	0
L1TD1	0.656776	0.648215	0
SH3BP5	0.656295	0.601719	0
HSPBAP1	0.656096	0.30445	0
227663_at	0.654906	0.43421	0
RWDD3	0.654639	0.416047	0
NAGK	0.653966	0.550092	0.479661
AL109705	0.653807	-0.457064	0
PHACTR2	0.653747	1.02437	0
HIST1H2BD	0.653652	0.655875	0
CAPN3	0.653554	0.54447	0
AW452134	0.653381	0.50202	0
AK022181	0.652728	0.0516849	0
AK021675	0.652376	0.936366	0
GOLPH3L	0.651292	-0.0103329	0
BF224430	0.651024	1.06571	0
DGKG	0.650276	1.06936	0
238918_at	0.650213	0.652677	0
SPRY2	0.649806	1.4026	0
CHST2	0.649801	0.556136	0
AA928257	0.648853	0.848273	0
AW978350	0.648685	-0.112077	0
EFHC1	0.648656	0.233979	0
239228_at	0.648466	0.404527	0
NIT2	0.646481	0.661574	0.491306
AW299775	0.645803	-0.6374	0
LRRC69	0.645792	0.16501	0
241154_x_at	0.644642	-0.725575	0
STARD9	0.644541	0.452772	0
TTC14	0.644025	0.280277	0
ZNF721	0.643256	0.185913	0
CDK2AP1	0.642779	0.557697	0
LBH	0.64159	-0.0220534	0
BE156563	0.640806	0.608465	0
ZBTB41	0.639772	0.0463383	0
LOC285812	0.639394	0.857843	0
CD6	0.639295	0.490761	0
LPIN2	0.638912	0.954173	0
MKKS	0.638038	0.224167	0
MIR6845	0.637943	0.714589	0
242461_at	0.637691	0.143383	0
CLASRP	0.637597	-0.0391453	0
APPL2	0.637591	-0.17574	0
AI798680	0.636795	0.891982	0
SETD6	0.636411	0.750172	0
RMI1	0.635987	0.729244	0
FLT3	0.635829	0.311616	0
LONRF3	0.634869	0.674388	0
DLGAP4	0.634848	0.202587	0.867719
AW593931	0.634779	-0.644867	0
DNAJB2	0.634691	0.658279	0.80369
NCOA3	0.634457	0.552246	1.49454
AW293296	0.634045	-0.92831	0
GPBP1	0.633968	0.143016	0
CDIP1	0.632962	0.567255	0
AV764378	0.63244	-0.419262	0
DOCK10	0.632122	0.248869	0
235800_at	0.631887	0.241775	0
AI734111	0.631797	-0.118562	0
VRK2	0.631761	0.223734	0
BF223007	0.631027	-0.295654	0
DNAAF2	0.62967	0.549908	0
ISCU	0.629252	0.616626	1.11757
STAG3L3	0.629061	0.396965	0
ANKRD12	0.628472	0.337013	0
KIAA1551	0.627752	0.759307	1.4791
UCP2	0.627411	-0.341994	0
BF431867	0.626424	-0.0995264	0
ARHGAP24	0.626139	0.881905	0
SWAP70	0.625712	-0.277187	0.456945
AI051967	0.625691	0.284423	0
CEP170P1	0.624881	0.311369	0
BF435438	0.624146	0.343735	0
TNRC6C-AS1	0.62377	0.824516	0
UGDH	0.623562	0.251239	0
AK000119	0.623553	-0.337653	0
CDC42EP3	0.623108	0.328429	0
SUCO	0.622725	0.177925	0
LRRC37A4P	0.622716	-0.0386394	0
LOC101060275	0.62141	0.149742	0
AI806781	0.621298	-0.4552	0
AA767317	0.62054	-1.06134	0
AA780679	0.620535	-0.720724	0
BE674964	0.618875	0.0503666	0
C5orf30	0.618697	1.43753	0
242428_at	0.61822	0.115622	0
NDFIP1	0.616833	0.1352	0
PRMT6	0.61678	1.04815	0
AW207866	0.616509	0.371065	0
BG010493	0.615962	-0.192881	0
NSUN5P1	0.615696	0.228555	0
ZNF577	0.615436	0.402103	0
AU147405	0.615048	0.275202	0
ZNF585A	0.614958	0.676566	0
HECTD3	0.61494	-0.166034	-0.57682
AW029203	0.614634	0.469651	0
URGCP	0.613803	0.353482	0
ANXA11	0.613642	0.613394	0.919254
AK024881	0.612998	-0.157503	0
BF984434	0.612931	-0.410917	0
TESK1	0.612408	0.240466	0
LOC100130458	0.612351	0.345088	0
ACYP1	0.611496	0.884907	1.53463
MFSD8	0.610225	0.40452	0
SMARCA5	0.610091	0.518719	0
REV3L	0.609945	0.117067	0
FZD3	0.609627	1.12235	0
LUC7L	0.609556	0.674265	0
BF445178	0.609068	0.39543	0
SOD1	0.608833	0.912405	1.61526
SNORA28	0.607726	-1.17648	0
ZCCHC8	0.606809	0.552775	1.50856
TRMT11	0.606266	0.677503	0
D81004	0.606042	0.343113	0
VAT1	0.605853	0.2671	0
RPS6KA2	0.605333	0.21194	0
PRDX1	0.605306	0.610143	0
FASTKD3	0.604112	0.424335	0
ETV6	0.602764	0.642544	1.18409
MRC1	0.602558	1.31197	0
AI374756	0.602465	0.977716	0
R40515	0.602394	-0.493602	0
AW601184	0.601765	0.132439	0
ZNF862	0.6007	0.581929	0
SIMC1	0.600672	0.297319	0
TIA1	0.600497	0.427475	0
AI674685	0.599843	-0.0280132	0
COG4	0.599517	0.429079	0
GOLGA8A	0.59936	0.497683	0
HPS5	0.599167	0.331657	0
AI697540	0.599049	-0.40837	0
PYM1	0.598757	0.317971	0
ITGB7	0.598046	-0.45585	0
TBCK	0.597817	0.358214	0
ZNF286B	0.596771	0.128381	0
KPNB1	0.596623	0.55294	0
GTF2H1	0.595911	0.272953	0
MAP2K6	0.595631	1.57303	0
NSUN5P2	0.595416	0.268182	0
AF116695	0.595383	-0.74011	0
DFFB	0.594771	0.00647099	0
LRRC37A2	0.594652	0.230569	0
AW975021	0.59441	0.173337	0
RHOH	0.594409	0.728598	0
N74924	0.594402	0.0231583	0
AI808348	0.593231	0.0270016	0
AL559202	0.593175	1.20598	0
MPHOSPH8	0.592985	0.35813	0
COMMD3-BMI1	0.592861	0.0605804	0
W86659	0.592806	-0.798498	0
ZCCHC7	0.592247	0.147349	0
PRICKLE1	0.591357	-0.333023	0
PNN	0.591089	0.559832	0
ZNF292	0.591052	0.478692	0
CRNKL1	0.590652	0.444729	0
EP400	0.590514	0.576366	0
CD70	0.590509	0.0358942	0
239393_at	0.590183	-0.262806	0
MOV10	0.588956	0.485193	0
AW793677	0.588781	0.4978	0
AW965040	0.588035	1.73127	0
MED31	0.587741	0.0319725	0
ZNF680	0.587495	0.394124	0
MPHOSPH6	0.587366	0.416968	1.14616
241993_x_at	0.585364	0.289437	0
NUP43	0.585124	0.711807	0
SNHG19	0.585103	0.248804	0
FAM127A	0.585015	0.201932	0
TRMT1L	0.583947	0.640167	0
CCDC18-AS1	0.583878	0.380289	0
242390_at	0.583643	0.473989	0
RWDD4	0.582902	0.296486	0
PTCD3	0.582784	0.337853	0
ASUN	0.582198	0.0639731	0
BICD1	0.581059	1.00314	0
AI075039	0.580914	2.21854	0
PAN2	0.580778	0.166358	0
SLC38A1	0.580126	0.203114	0
SAMD9	0.580014	-0.198415	0
MCM5	0.579985	0.322851	0.623831
PGM5-AS1	0.579802	-0.041277	0
AW973078	0.579728	-0.475895	0
ARMCX5	0.579454	0.680395	0
USP16	0.579018	0.306846	0
DPY19L3	0.578869	0.176752	0
ATRX	0.578867	0.38321	0
PHBP19	0.5788	0.383196	0
AW172407	0.578635	0.468803	0
ZNF264	0.578555	0.352077	0
RALGPS1	0.57805	0.348909	0
PARP3	0.577767	0.752731	0
H88339	0.576809	0.247102	0
AI419982	0.576771	0.188466	0
RNASEL	0.576743	0.566604	0
N4BP2	0.576638	0.354529	0
MIR600	0.576499	0.315847	0
237104_at	0.576471	-0.300859	0
SERPINI1	0.576462	0.564565	0
PPM1J	0.576139	0.617763	0
MX2	0.576069	-0.122811	0
AA829940	0.576036	2.78447	0
PCDH9	0.575951	0.0370912	0
GNPDA1	0.575632	0.653502	0
GIN1	0.575418	0.376088	0
ABCA7	0.575057	0.57912	0
RABGAP1L	0.575021	0.569969	-1.89429
243966_at	0.574312	0.339543	0
CRIPAK	0.574191	0.365145	0
NUP85	0.57416	0.557602	0
ATP1B1	0.573811	0.849124	1.18887
METTL3	0.573793	0.329663	0.774179
SRSF7	0.573198	0.464359	0
CXorf21	0.572927	0.490513	0
MSL3	0.572173	0.134308	0
ERVK3-1	0.572121	0.470882	0
WNT9A	0.571776	0.221721	0
242384_at	0.571363	1.02707	0
ST13	0.571065	0.354802	0
EOGT	0.571001	1.61722	0
AA528070	0.570676	-0.0670913	0
GNL2	0.570274	0.193603	0
235493_at	0.569033	0.093847	0
AI424238	0.569007	-0.0353359	0
AL050136	0.568865	0.0273572	0
220711_at	0.568724	0.398143	0
NBR1	0.568714	0.372383	0
C11orf24	0.568283	0.150189	0
235123_at	0.568063	0.162444	0
HOMER3	0.567746	-0.00378071	0
THYN1	0.567715	0.274988	1.28638
ZNF767P	0.566467	0.270529	0
AW675572	0.566462	0.191708	0
AA654772	0.565909	0.111514	0
OSGEPL1	0.564735	0.734229	0
FAM217B	0.564451	0.470803	0
MIR6733	0.564396	0.393978	0
MIR4680	0.564338	0.285768	0
ULK3	0.564336	0.689646	0
MYF6	0.564156	0.408331	0
LOC100506748	0.563173	0.430082	0
C16orf87	0.562911	0.804936	0
C12orf4	0.561777	0.0494404	0
AI681558	0.561337	-0.0157734	0
SRRM2	0.561252	0.171328	0
AI677858	0.560493	-0.118143	0
SEPW1	0.560374	0.204786	0
AI653318	0.559939	0.779355	0
ISOC1	0.559449	0.392741	0
RDH5	0.559422	-0.109088	0
DIP2A	0.558705	0.1801	0
CD58	0.558319	0.77108	0
MINOS1P1	0.558173	0.856336	0
PPP1R11	0.557843	-0.0659652	0
ZNF217	0.557326	0.84566	0
YBX3	0.557089	0.899626	0
AK025451	0.557011	0.855064	0
BF512846	0.556916	-0.219542	0
236194_at	0.556723	0.744217	0
FXYD6	0.556711	-0.165812	0
RAB3GAP2	0.556606	0.398336	0
PAXBP1	0.556411	0.271388	0
241721_at	0.556048	0.363976	0
ZNF329	0.554839	0.337194	0
ASTE1	0.554753	0.566842	0
HMG20A	0.55455	0.114336	0.862153
CHKB-CPT1B	0.554426	0.646636	0
LINC00849	0.554017	0.435733	0
BMT2	0.55395	-0.405619	0
ZNF571	0.553644	0.149043	0
TMEM64	0.553473	0.418883	0
SHMT2	0.553219	-0.0645879	0.881736
SLC26A2	0.552832	0.7256	0
LMO7	0.552725	0.417307	0
AW960454	0.551886	1.24875	0
229206_at	0.551075	-0.0267747	0
DYRK4	0.550938	0.101843	0
CNOT6	0.550494	0.115662	0
MTX2	0.550308	0.219205	0
CCT6P1	0.550082	0.838732	0
XPC	0.549882	0.406762	0
EHMT1	0.549564	0.809867	0
ZNF420	0.548559	0.168518	0
POT1	0.548198	0.192551	0
LYSMD3	0.547828	0.52492	0
SCAMP1-AS1	0.546845	-0.0408572	0
FCRL2	0.546691	-0.08096	0
AU146864	0.546612	0.526521	0
PTGES3	0.546335	0.298812	0.608841
SLCO4A1	0.545792	0.909361	0
BE465277	0.545461	0.463473	0
AU147926	0.54493	0.153192	0
CHAD	0.544904	-0.766982	0
AI582773	0.544806	0.279621	0
UBE4A	0.544138	0.172385	0
FMR1	0.542242	0.373435	0
ZNF248	0.542174	0.203324	0
AI304862	0.541775	0.0208084	0
HEATR6	0.54145	0.57685	0
236494_x_at	0.540705	0.419446	0
SP4	0.539799	0.528331	0.912072
LOC101930404	0.539383	0.394972	0
LRRC8D	0.539329	-0.0848579	0
AAED1	0.539215	0.724937	0
FCGBP	0.538673	0.434698	0
AKAP12	0.538291	1.07533	0
DDX41	0.537985	0.0081975	0
242611_at	0.537834	1.26638	0
242862_x_at	0.537541	0.126488	0
IPO7	0.536764	0.535459	0
BET1	0.536262	0.199486	0
ZC2HC1A	0.536153	0.609292	0
ZNF117	0.5361	0.610615	0
LOC101928524	0.535736	0.475835	0
SLA	0.535531	0.52475	0
GPR34	0.535418	0.969444	0
ZNF664	0.535365	0.141749	0
BTLA	0.535201	0.0557654	0
241845_at	0.535031	-0.091906	0
KRAS	0.534674	0.238583	-1.26759
PDCD2L	0.534453	0.0461558	0
BF725383	0.533685	-0.74667	0
AW979276	0.533231	-0.400175	0
NFYB	0.533216	0.4677	0
CHST15	0.532957	0.681033	0
AFG3L1P	0.532538	0.400699	0
AA811657	0.532362	-0.929462	0
BCOR	0.532193	0.551201	0
AI149880	0.532075	0.024522	0
MARCH3	0.532073	0.700056	0
222358_x_at	0.532049	-0.00109366	0
ZNF12	0.531654	0.41951	0
HDAC7	0.531056	0.293102	0.977835
YTHDC2	0.530978	0.28876	0
VPS45	0.530884	-0.016974	0
RMDN2	0.530858	0.128627	0
ZNF251	0.530812	0.387228	0
GVINP1	0.530548	0.185965	0
NOL8	0.530264	0.0608742	0
SFXN3	0.529928	0.0781573	0
AI927957	0.529659	-0.249442	0
LINC00959	0.529585	0.0332286	0
BF513404	0.528913	-0.725546	0
SIAH1	0.528732	0.768024	0
IRF9	0.528579	0.56798	0
AU148090	0.528535	-0.630901	0
FAM156B	0.528418	0.465617	0
AI457965	0.528387	0.131497	0
RSRP1	0.527139	0.52741	0
AW449289	0.52703	0.60307	0
ANAPC4	0.527008	0.375739	0
FAM219B	0.525959	0.742963	0
AHSA2	0.525772	0.435797	0
PHKB	0.525263	0.0918372	0
FAM114A2	0.524774	0.263692	0
LOC101926963	0.524243	0.694692	0
GPD2	0.524118	0.653874	0
BCL2	0.523042	0.698902	1.68466
KRIT1	0.522959	0.337247	0
240121_x_at	0.521748	0.582524	0
CHAMP1	0.521019	0.34234	0
ZC3H13	0.520959	-0.00513157	0
CEP85L	0.520559	0.462392	0
TRIP4	0.519365	0.43638	0
TBK1	0.518901	0.279888	0
ANAPC7	0.518563	0.301855	0
KRCC1	0.51829	0.455578	1.49446
BF589232	0.517368	-0.150552	0
TESPA1	0.516873	0.574924	0
MYL9	0.516793	0.463968	0
PHYHD1	0.516103	0.280542	0
IPO5P1	0.515724	0.287119	0
T	0.515352	0.0653922	0
PRKCZ	0.515293	0.489253	0
LOC100507281	0.514672	-0.00368584	0
BF195340	0.512565	0.0333641	0
SH3PXD2A	0.512493	0.549923	0
239944_at	0.512358	-0.0560144	0
ZNF567	0.511996	0.714661	0
ZNF729	0.511871	0.084393	0
PTPRE	0.511357	0.121659	0
ZNF226	0.511321	0.208774	0
236924_at	0.511025	0.181798	0
AU146939	0.510888	0.112866	0
KIAA0907	0.510649	0.609937	1.75648
EXOSC8	0.510449	0.287621	0.830085
AA810258	0.510091	-0.142468	0
KTN1	0.509946	0.0516791	0
244425_at	0.508691	0.340344	0
SLC25A45	0.508264	0.126649	0
T92908	0.508036	-0.155449	0
PMS1	0.507913	0.309575	0
WASF2	0.507821	0.576021	0
RBPJ	0.507518	0.597695	0
JADE1	0.507491	0.147131	0
ZNF354A	0.507376	0.202097	0
AW136338	0.507239	0.581342	0
TBC1D3I	0.506987	0.251099	0
AK021423	0.506684	0.555192	0
WDR19	0.505282	0.201845	0
ZNF700	0.504799	0.282469	0
EXOC1	0.504393	0.0735787	-0.644558
AW292329	0.504006	0.640322	0
NKTR	0.503865	0.288228	0
LSM2	0.50375	0.325335	0.768655
AW962705	0.503608	1.064	0
RRAS2	0.503399	0.469997	0
MTDH	0.503115	0.232113	0
FBXL20	0.503066	0.391975	0
AA608834	0.501359	0.0684831	0
ZNF141	0.501193	0.498297	0
AK021487	0.500519	-0.130757	0
SIRT1	0.49975	0.022898	0
CHIC1	0.499371	0.225227	0
SLTM	0.498935	0.222154	0
CYB561A3	0.498761	-0.0423108	0
ADHFE1	0.498262	0.8137	0
226362_at	0.498182	0.726591	0
CCDC66	0.498003	0.158703	0
RANBP2	0.497993	0.371097	0
SART3	0.497966	0.349284	0
ZNF140	0.497815	0.382225	0
AV700591	0.497741	0.205679	0
VASH1	0.497243	0.519637	0
ORC3	0.49629	0.306285	0
AV700081	0.496155	0.740449	0
CCDC14	0.495933	0.286906	0
APPL1	0.495631	0.320622	0
UBE2G1	0.49534	0.191578	1.17833
RNF41	0.495326	0.654958	0
GRAMD1B	0.494893	0.600184	0
STIP1	0.49488	0.719948	0
SAMD9L	0.494676	0.0388191	0
LINC00888	0.49466	1.03977	0
ARHGAP17	0.494597	-0.063253	0
HLTF	0.494401	-0.127103	0
GABPB2	0.494164	0.342151	0
PTPN2	0.493888	0.398898	1.4622
228925_at	0.4937	0.418981	0
CNTRL	0.493375	-0.0467211	0
CCDC91	0.493347	-0.242136	0
TSPAN31	0.49307	0.520467	0
244373_at	0.492992	-0.149032	0
POLG2	0.492788	0.698383	0
PIGV	0.492643	0.81702	0
ASCC1	0.492119	0.208513	0
LOC101930115	0.492033	0.407795	0
ZFP62	0.491911	0.386643	0
BF062156	0.491857	0.216927	0
N4BP2L2	0.491807	0.177225	0
MIR4467	0.491306	0.427197	0
AV700815	0.49103	0.382568	0
TVP23B	0.490659	0.318659	0
RSRC2	0.48961	0.675188	0
AI521883	0.489599	0.221204	0
METTL4	0.489413	0.139498	0
BE552155	0.489022	-0.00590841	0
DNAJC14	0.488267	0.165478	0
PAQR8	0.487949	0.366317	0
POLI	0.487499	0.62643	0
AICDA	0.487159	0.61819	0
AW057520	0.487102	-0.109192	0
241036_at	0.486435	0.246136	0
GATAD1	0.486387	0.578732	0
MSTO2P	0.486309	0.503413	0
AK025238	0.486156	0.491533	0
GXYLT1	0.486088	0.598747	0
232150_at	0.486056	0.506283	0
FUBP1	0.485943	0.440348	0.642323
BF038869	0.485904	0.486817	0
DNAJB14	0.485128	0.170162	0
MCCC1	0.484948	0.462695	0.899118
PLRG1	0.484543	0.353025	0
AV700946	0.484382	-0.239888	0
ATP6V1D	0.484348	0.332447	0
228292_at	0.484206	0.318224	0
TFRC	0.483978	0.462324	0
AI597838	0.483688	0.00792543	0
SOCS4	0.483327	0.327785	0
LOC102724250	0.483216	0.214674	0
TSTD1	0.483151	0.826807	1.98306
ZNF26	0.483087	0.00089865	0
GOLGA5	0.482803	-0.155326	0
ESF1	0.482741	0.259947	0
U2SURP	0.482538	-0.102119	0
CIPC	0.482259	0.66	0
LOC153684	0.481914	0.332371	0
ZBTB4	0.481662	0.669856	0
SLC16A6	0.481304	0.685894	0
COQ5	0.481286	0.563206	0
TLR9	0.481265	0.168406	0
PARN	0.481168	0.0311126	0.887851
HSPB11	0.480934	0.409695	0
DDX23	0.480476	-0.0192832	0
AV702197	0.480327	-0.222169	0
GOLGA8N	0.480274	0.164296	0
SEPT9	0.479907	0.831881	0
UBN2	0.479813	0.335985	0
CEBPZ	0.479717	0.281592	0
RAD50	0.479309	-0.0601984	0
ABCC10	0.47929	0.496157	0
BE549780	0.478922	0.337879	0
MRPS31	0.478856	0.124664	0
MSH2	0.47869	0.326067	0.261681
AI911957	0.478681	0.466807	0
FA2H	0.478463	0.0986071	0
AI264135	0.478418	-1.54732	0
WDR35	0.478383	0.480443	0
LPP	0.478329	0.467409	0
DIABLO	0.478118	0.170017	0
PSMG1	0.477901	0.497086	0
AGBL2	0.477742	0.841586	0
AI623184	0.477737	-0.956666	0
ANKIB1	0.477733	0.422203	0
AA922110	0.477118	0.943101	0
ZNF83	0.477099	0.48965	0
RAP1A	0.476817	-0.0658886	0
LRRK2	0.476755	-0.27925	0
ZNF615	0.476498	0.205104	0
QRSL1	0.476164	-0.129451	0
CHKA	0.475477	0.825333	0
AP5M1	0.475435	0.308428	0
KIAA0430	0.475238	0.525821	0
LITAF	0.474526	0.0869652	0
ZNF45	0.474196	0.197103	0
GALNS	0.474002	0.556918	0
C3orf14	0.473937	0.394623	0
SEC24C	0.473077	0.287138	0
CREB3L4	0.473052	0.376394	0
LOC101060581	0.472357	0.351602	0
CXCR3	0.471631	0.297336	0
VPS72	0.471619	0.00327056	0
BMS1	0.471222	-0.184157	0
KANK1	0.470619	0.692785	0
LYRM1	0.470534	0.279479	0
RGS10	0.470533	0.656299	1.19882
CEP57	0.469837	0.0913669	0
AU148256	0.469718	-0.878395	0
NT5DC1	0.469564	0.531821	0.737134
AA398740	0.46939	-0.316118	0
KLK2	0.468841	0.701006	0
AI762517	0.468671	0.559472	0
FAM50A	0.468542	0.643042	0.794319
SOBP	0.46832	0.20025	0
AK024882	0.4683	0.452861	0
DMKN	0.467785	1.62684	0
CTSF	0.467713	0.751879	0
PPP1R10	0.467465	0.409119	0
FBXO28	0.46724	0.194411	0
TTC37	0.467083	0.337506	0
MDFIC	0.466762	0.312482	0
SNX14	0.466557	0.381261	0
CYP4V2	0.466306	0.244313	0
SPAST	0.465963	0.147991	0
MYBL2	0.465518	0.506523	0
239311_at	0.465338	-0.209428	0
LCMT1	0.464953	0.261717	0
MAGEF1	0.464444	0.534774	0
FBXO15	0.46426	1.59548	0
AW975013	0.463948	0.161855	0
AL563613	0.463937	0.353819	0
AU145323	0.463891	1.11833	0
CDK5RAP3	0.463806	0.36264	0
LOC101930578	0.463473	0.235121	0
TPR	0.463236	0.824136	0
FAM117A	0.463229	0.233581	0
217679_x_at	0.463091	0.211854	0
LINC00158	0.463074	2.04476	0
W84667	0.463009	-0.465066	0
CHDH	0.462474	1.68655	2.87891
LOC286437	0.462033	0.12442	0
LOC100507918	0.461903	0.525439	0
AI092824	0.461865	0.1398	0
ARMCX3	0.461665	0.531271	0
CTR9	0.460927	0.0652114	0.868091
AV702101	0.460876	0.333076	0
AK022266	0.460502	-0.170425	0
TMEM106B	0.460369	0.147465	0
CWF19L2	0.46024	-0.314192	0
MRPS9	0.459953	0.349886	0
NFX1	0.459596	0.805138	0
RAB33B	0.458342	0.117674	0
YWHAE	0.458254	-0.103993	0
MEGF6	0.458158	0.496566	0
AA565051	0.457948	-0.228968	0
BAIAP3	0.457937	0.226299	0
TRAPPC2	0.457921	0.284067	0
F11R	0.456737	0.41925	0
TP53I11	0.456441	-0.0416083	0
NUPL2	0.456437	0.225107	0
MED8	0.455858	0.497022	0
AA832073	0.455196	1.07647	0
ZNF43	0.455119	0.169854	0
AW954199	0.45492	0.519424	0
LOC100505549	0.454776	-0.0841466	0
VAPB	0.454625	0.20833	0
CRIPT	0.453898	0.333048	0
UGT2B17	0.453871	-0.03099	0
GTSF1	0.453687	-0.62553	0
USO1	0.45309	0.671205	0
MPHOSPH10	0.452667	0.27144	0
ZNF320	0.45265	0.548277	0
ERGIC2	0.452444	0.55133	0
RECQL	0.452397	0.191171	0.861898
AA404260	0.452362	0.0520501	0
SMAD5	0.452338	0.739119	0
TXNDC9	0.452135	0.221344	0
TEKT4P2	0.451567	0.877217	0
AV700930	0.451249	0.122106	0
PTER	0.451071	-0.0747093	0
NOTCH2NL	0.450795	-0.512163	0
GPATCH1	0.45071	0.132842	0
GYS1	0.450501	0.150681	0
LRRK1	0.450428	0.509927	0
ZNF300	0.450235	-1.96441	0
ZNF667	0.449991	-0.155491	0
238631_at	0.449806	0.620094	0
IFI16	0.449776	0.703644	0
ZNF211	0.449692	0.401877	0
ZNF558	0.449425	0.290781	0
AW977986	0.449298	0.549869	0
ANKLE2	0.449266	0.201817	0
HOMER2	0.44893	0.629677	0
242188_at	0.44892	0.84977	0
LONP1	0.448758	0.399177	0.481615
SLC7A6OS	0.448655	0.194079	0
SLC44A5	0.448275	-1.02271	0
E2F7	0.448062	0.464097	0
AW961576	0.447756	1.03799	0
ADAM28	0.4477	0.243566	0
B4GALT3	0.447484	0.241528	0
ZNF418	0.44742	-0.057885	0
ANKZF1	0.447342	0.151516	0
BE673759	0.447163	0.986262	0
SH2D3C	0.447111	0.57938	0
TNFRSF10B	0.446988	0.345114	0
ZNF146	0.446944	0.228703	0
BG026159	0.446927	0.0850089	0
LINC00526	0.446012	0.395445	0
EBLN2	0.445515	0.227307	0
C2orf42	0.445358	-0.0274786	0
TBL1XR1	0.444962	0.50784	1.59406
PEX3	0.444936	0.232575	0
TMTC3	0.444918	0.269557	0
ZNF793-AS1	0.44487	1.5231	0
MTERF4	0.444404	0.162554	0
SPATA20	0.443992	0.681146	0
BG484601	0.443942	2.38372	0
MCRS1	0.443936	-0.0486832	0
AHSA1	0.443773	-0.108754	0
GTF2H2B	0.44282	0.879796	0
AK025182	0.442788	0.506191	0
RFC1	0.44271	0.291673	0
ZFP90	0.442632	0.146764	0
TXLNB	0.442335	1.40684	0
DCAF17	0.442139	0.0904513	0
CENPU	0.441268	0.798828	0
TNRC6A	0.441059	0.276033	0
TRMT6	0.441028	0.177327	0.656035
RSBN1L	0.439848	0.200376	0
TRG-AS1	0.439704	0.439462	0
ESCO1	0.439589	0.384565	0
MAP4K5	0.439295	1.01495	0
TUBE1	0.438571	0.525187	0
ZNF638-IT1	0.438409	0.358306	0
239866_at	0.438385	0.548984	0
AA699809	0.438284	-0.337713	0
EVL	0.438196	0.218732	0
NSUN5	0.438101	0.144051	0
AL080112	0.437782	-0.237402	0
LUZP1	0.437649	0.587907	0
ZRANB2	0.437552	0.261793	0
AI445833	0.437528	0.0530825	0
TUBD1	0.437521	0.565359	0
BCAS4	0.437195	0.571794	0
TMEM19	0.436445	0.252748	0
CECR7	0.436168	0.676796	0
AGMAT	0.43614	-0.0451118	0
AV704232	0.436063	0.23997	0
CLOCK	0.435667	-0.0468481	0
MEA1	0.435599	0.134485	0
AK025190	0.435523	0.346339	0
ZNF589	0.435437	0.812491	0
CEACAM1	0.435023	0.97931	0
AK9	0.434928	0.544387	0
CNR2	0.434394	0.605165	0
TDP2	0.434251	0.288667	0
AW836210	0.433569	0.391102	0
SLC2A11	0.433152	0.24941	0
NAALADL1	0.433149	0.572404	0
LRCH3	0.433076	0.379572	0.362698
SCYL3	0.432922	-0.0438559	0
RAB31	0.432909	0.327703	0
SLC35B3	0.432886	0.0828891	0
POLM	0.432728	0.160321	0
237849_at	0.432572	0.772186	0
BF512254	0.43224	-0.804261	0
MIR6866	0.432195	0.196417	0
CDIPT	0.432189	0.142246	0
HDHD2	0.431938	0.178607	0.971246
TARDBP	0.431703	0.229764	0
AQR	0.43156	0.0436423	0
USP47	0.430707	0.516456	0
UBE2Q2	0.430621	0.181462	0
DHX16	0.430616	0.465365	0
BACE2	0.430335	-0.186316	0
AA873827	0.430089	0.204237	0
LONRF1	0.429881	0.103522	0
GNPAT	0.429733	0.00667974	0
C20orf194	0.429614	0.933567	0
FBXW12	0.429374	0.103263	0
CBX3	0.42871	0.346373	0.548398
SNAPIN	0.428596	0.698165	0
ICE1	0.428224	0.110986	1.0187
AK021554	0.427877	-0.17386	0
AHNAK	0.427731	0.0792203	0.945989
ZWILCH	0.427358	0.768553	0
236462_at	0.427314	0.569378	0
GPX7	0.426803	0.381078	0
RBM25	0.426709	0.253447	2.50667
AF035297	0.42644	-0.612471	0
RAB13	0.426279	0.201759	0
SBNO1	0.425941	0.379785	0
SLC30A1	0.425545	-0.0236621	0
AA502643	0.42523	1.11655	0
AI276642	0.42498	0.0178132	0
AK023865	0.424595	0.718441	0
SEC31B	0.424574	0.0510017	0
LOC100652930	0.424149	0.543452	0
PSMD6-AS2	0.424032	-0.402835	0
ZNF738	0.42289	0.313096	0
231316_at	0.422516	-0.0985465	0
PEAK1	0.422471	0.229045	1.04298
BF723605	0.422199	0.413297	0
PDCD4-AS1	0.421864	0.131461	0
KYAT1	0.421588	0.190266	0
TTC3P1	0.421508	0.49912	0
NUDT5	0.421363	0.205519	1.38973
MIB1	0.421164	0.477225	0
ACTR5	0.421056	0.677897	0
LOC100128751	0.420942	0.660898	0
C11orf98	0.420409	0.334334	0
MTRR	0.420375	0.0603403	0
WNT2B	0.420267	0.00652239	0
KLF3-AS1	0.420148	-0.585871	0
MEX3C	0.419941	0.5104	0
AI791138	0.419931	-0.152081	0
UTS2	0.419827	0.878021	0
OVGP1	0.41982	0.135344	0
242829_x_at	0.419809	-0.652022	0
C12orf76	0.419753	0.420552	0
AU147830	0.419635	-0.208885	0
AKAP11	0.419502	-0.104656	0
AFTPH	0.419398	0.0217401	1.04316
FAM134C	0.419057	-0.255672	0
MED12	0.418261	-0.293601	0
ZSCAN29	0.417868	0.540632	0
244375_at	0.417663	0.317722	0
NUP62	0.417431	0.569133	1.63632
PCID2	0.417267	0.506104	0
ZNF580	0.417042	-0.507281	0
SYK	0.417005	0.142338	0
GPN3	0.416487	0.386459	0
BAX	0.416404	1.50711	0
ZNF529	0.416369	0.333196	0
AI701943	0.416346	0.62999	0
BE467916	0.416252	-0.355799	0
CCDC77	0.415981	0.624291	0
RMDN3	0.415898	0.28297	0
HPF1	0.415892	0.150472	0
TMEM263	0.415802	0.679537	0
ZNF268	0.415748	0.493416	0
SHPRH	0.415555	0.202912	0
MYL6B	0.415545	0.341494	0
AV735100	0.415421	-0.0973687	0
SVIP	0.415366	0.264697	0
TUBA1B	0.415362	0.144262	0
CRYZL1	0.41528	0.288021	0
AW023610	0.41503	0.402761	0
FMO4	0.414699	0.907697	0
PXDNL	0.41461	1.06816	0
ZNF415	0.413998	0.943295	0
UBL7	0.413578	0.0433403	0.688385
NAE1	0.413031	0.336412	0.630718
ZBTB20	0.412892	0.0433078	0
MAN2B2	0.412857	0.329248	0
TNFSF9	0.412842	1.37358	0
ACSM3	0.412839	1.22158	0
TMEM5	0.412749	0.449996	0
CEP44	0.412713	0.20347	0
CNP	0.412593	-0.0343268	0
GRHPR	0.412364	0.28232	0.653136
GGPS1	0.411976	0.587279	0
YBEY	0.411706	0.680316	0
DPH3	0.411534	0.0967772	0
237218_at	0.41134	0.441879	0
HSPA1B	0.411322	0.32736	0
RRBP1	0.411168	0.234902	0
ACIN1	0.411073	0.13301	1.58826
TMEM154	0.410978	0.0266789	0
241997_at	0.410948	0.582912	0
CLPTM1	0.410645	-0.0464466	0
BATF	0.41053	0.837914	0
LOC400927-CSNK1E	0.41018	0.550135	0
RRNAD1	0.410025	0.494941	0
CARNS1	0.409669	-0.478471	0
LOC283788	0.40893	-0.173617	0
SETX	0.408888	0.142454	0
OIP5-AS1	0.408811	0.54342	0
AI401627	0.40818	-0.166269	0
SOWAHC	0.408152	0.790838	0
COPS5	0.408079	0.369509	0
LOC440434	0.407962	0.336352	0
NUP35	0.407592	0.23859	0
CACYBP	0.407553	0.378043	0
ARL15	0.407523	0.238814	0
AI021902	0.407164	0.694747	0
CDC14B	0.406963	0.439567	0
ZNF518A	0.406942	-0.134352	0
BBS2	0.406883	0.528184	0
ANO9	0.406684	0.0753493	0
TMEM69	0.406616	0.0362412	0
ZCCHC11	0.406591	0.65857	0
AI335004	0.40639	0.334005	0
GEMIN5	0.406107	-0.00030333	0
HAUS1	0.405901	0.317098	0
ITPKB	0.405871	0.417323	0
ECHDC2	0.405853	0.639264	0
AK025045	0.405836	-0.627722	0
AI655394	0.405746	-0.0544351	0
AK021569	0.405447	0.405079	0
MAT2A	0.40531	0.690633	0.404075
CAND1	0.405141	0.26447	-1.3495
ORMDL1	0.405072	0.455185	0
AU146893	0.404892	-0.0182224	0
C5	0.404708	0.391473	0
AI871160	0.404607	0.0467005	0
ARFGEF1	0.404494	0.325445	0
BE503070	0.404155	-0.246774	0
RNF146	0.403694	0.469996	0
ZSCAN18	0.403476	0.41782	0
LARP4	0.403302	0.235117	0
ARHGEF10	0.402588	0.193513	0
T86874	0.402521	0.0657905	0
215137_at	0.40252	0.816842	0
ATF2	0.402469	0.0430744	0
SH3BGRL2	0.402285	0.763724	0
SEPT7	0.401197	0.537224	0
MIF4GD	0.401104	0.616224	0
SCAF11	0.400739	0.152713	0
AW952547	0.400673	0.13528	0
RIC3	0.400631	0.284968	0
ERV3-2	0.400564	0.0641317	0
AW293315	0.400355	0.0416518	0
DFFA	0.400328	0.106036	0.867603
TUBA1C	0.400103	0.174595	0
HCCS	0.400024	0.324281	0
SECISBP2L	0.39994	0.365132	0
ARL10	0.399706	0.17285	0
ANKRD49	0.399504	0.0448562	0
ZC3H7A	0.399212	0.979131	0
HPS4	0.399199	0.468349	0
NUDT3	0.399188	0.100556	0
ZNF182	0.399156	0.0751617	0
AW298119	0.398931	-0.309534	0
MLEC	0.398834	-0.196445	-0.544211
TXLNG	0.398732	0.242907	0
KIF1BP	0.398725	0.787701	0
BE968576	0.398256	0.303517	0
SUSD1	0.398055	0.598639	-2.46693
ABCB4	0.397535	0.106314	0
OFD1	0.397506	0.250506	0
MICAL1	0.397417	0.160975	0
UBXN2A	0.397285	0.162385	0
CD180	0.397276	-0.764334	0
AW015920	0.396979	0.545703	0
BOD1L1	0.3963	0.117266	0
CARD11	0.396104	0.469128	0.999621
LOC101929243	0.39582	0.367313	0
EMC2	0.395329	0.623494	0
PPP1CC	0.395009	0.304067	0
CD19	0.394692	-0.350132	0
GDPD3	0.394461	0.408101	0
LOC157562	0.394226	0.699422	0
LOC149401	0.394127	0.186141	0
SPECC1L	0.394032	0.304456	0
CELSR3	0.393965	1.47787	0
STAT1	0.393853	1.07871	0
CCDC69	0.393633	0.180161	0
AI142126	0.393543	-0.424489	0
AL041745	0.39349	0.740392	0
GCC2	0.392915	0.192115	0
HNRNPH3	0.392854	0.393291	0
VPS37A	0.392492	0.553309	0
MRM2	0.392355	0.214753	0
ALOX5	0.39202	0.29612	0
PTPN6	0.39193	-0.803766	0
AL162044	0.391924	0.421184	0
CHD3	0.391841	-0.0436476	0
PFKP	0.391434	0.359652	0
ST6GALNAC6	0.391123	0.797001	0
ZNF493	0.391081	0.113059	0
AA805082	0.39089	-0.254	0
PCNA	0.390827	0.372726	0
LUC7L3	0.390767	0.182199	0
CHD9	0.390629	0.0774931	0
HOMER1	0.390299	0.291919	0
222371_at	0.390245	-0.245373	0
PTAR1	0.390117	0.529109	0
LYRM7	0.390113	0.412434	0
PIGF	0.389926	0.257573	0
232784_at	0.38992	0.348325	0
CBLB	0.389844	-0.0127363	0
217586_x_at	0.389443	0.213076	0
BF513468	0.389332	-0.304054	0
GATM	0.389243	0.144132	0
OARD1	0.389002	0.233848	0
236062_at	0.388991	-0.331539	0
APPBP2	0.388855	0.438974	0
BIRC2	0.38857	-0.0399626	0
TGDS	0.387963	0.247155	0
240695_at	0.387824	0.989608	0
PARP11	0.387365	0.282902	0
PPIP5K1	0.387294	0.105181	0.922781
SFI1	0.38683	0.387291	0
WDR43	0.386783	-0.398944	0
ENPP4	0.386605	0.682323	0
AA814006	0.386549	-0.0568015	0
CTAGE5	0.386453	-0.0493567	0
AP2B1	0.385907	0.0123038	0
242593_at	0.385795	-0.910814	0
AI086336	0.3847	-0.261174	0
NIPBL	0.384551	0.259753	0
MUT	0.384524	0.291407	0
POU2F1	0.384467	0.117116	0
SNX20	0.384449	0.559075	0
AW665984	0.38427	0.95254	0
ZNF611	0.383864	0.0600273	0
FAM8A1	0.383826	0.258675	0
APOBEC3F	0.38361	0.878559	0
RNF19B	0.383594	-0.720703	0
RPA2	0.383582	-0.206343	0
AA194253	0.383455	0.478432	0
GLT8D1	0.383341	0.223606	0
MTERF3	0.382836	0.28845	0.95872
MTF1	0.382663	0.28351	0
RNF170	0.382369	0.0544038	0
MMS19	0.381834	0.186436	0
LAG3	0.381728	1.51624	0
PPP1R9A	0.381524	0.73247	0
ZNF224	0.381519	0.175005	0
BLNK	0.381399	-0.0057185	0
FCRLB	0.381374	0.630968	0
GEMIN2	0.381325	0.667641	0
ATG14	0.380976	0.39018	0
GCNT2	0.380935	-0.0567021	0
DFNA5	0.380728	0.510719	0
RBM4	0.380625	0.326264	0
AI805550	0.380609	-0.203882	0
DDX50	0.380511	-0.020006	0
PHTF2	0.379928	0.229658	0
SPDYE2	0.379879	0.58465	0
BF125564	0.379784	0.396112	0
239995_at	0.379601	0.912479	0
PDE4A	0.379481	0.36809	0
ZC3H12B	0.379405	0.645657	0
AI857429	0.379383	0.416961	0
HADHB	0.379317	0.347113	0.52296
ISY1-RAB43	0.379281	0.70688	0
AW976631	0.37923	-0.263421	0
SEPT2	0.379204	0.628084	0
243310_at	0.379129	-0.0751845	0
MTMR9	0.379127	-0.148203	0
AA699443	0.379116	0.274977	0
TAGLN	0.379071	-0.140895	0
MEN1	0.379029	-0.120876	0
ACBD3	0.378965	-0.151533	0
LOC101930343	0.378753	0.532997	0
AA825563	0.378721	-0.0824995	0
TCF12	0.378499	-0.0997357	0
PSD3	0.378475	0.526288	0
MDC1	0.378171	0.438694	0
PPIG	0.377848	0.0845466	0
NSUN7	0.377566	0.68337	0
GABBR1	0.377487	-0.321066	0
SEC31A	0.377204	0.0554926	0
ARL1	0.377151	0.305627	0
GAPDHP62	0.377016	0.126665	0
NUDT1	0.376949	-0.0520099	0
PRKCI	0.376935	0.147057	0
HERC6	0.376765	-0.0429176	0
AF138859	0.376762	0.00278533	0
SH2B2	0.376567	-0.224668	0
USP21	0.376493	0.0491557	0
LOC101930123	0.376107	0.322313	0
AA651631	0.37604	-0.361073	0
ZMYM3	0.375753	-0.150556	0
228464_at	0.375574	0.669313	0
BRD1	0.37555	-0.0972553	0.862034
EVC2	0.375347	0.423522	0
LOC101927144	0.374713	0.294553	0
AL042699	0.374526	-0.0264099	0
FRYL	0.374508	0.346325	-1.55742
AGO3	0.374208	0.60582	0
AW085501	0.374194	0.573284	0
BE348291	0.374002	0.0364247	0
243846_x_at	0.37381	0.189538	0
SLC9A7	0.373659	0.588562	0
SEPSECS-AS1	0.373186	0.235563	0
MYSM1	0.372812	0.0591703	0
ORAI3	0.372587	-0.0121943	0
KLHDC10	0.372298	-0.0463921	0
ABI2	0.372267	0.359029	0
LTBP3	0.372075	0.31394	0
SLC16A4	0.37205	1.22808	0
GIT1	0.371892	0.172393	0
CDC23	0.371783	0.327102	0
IMMT	0.371468	0.0572318	0
NUP133	0.37144	0.140912	0
LMBR1L	0.371391	-0.0739315	0
AI690169	0.371203	0.490988	0
217506_at	0.37104	-0.253972	0
R98192	0.371005	0.0526017	0
AI742383	0.371005	-0.673181	0
TSTD2	0.370876	0.0859413	0
PHF6	0.370817	0.169603	0
TMEM248	0.370791	0.132542	0
NPEPPS	0.370778	0.644174	0
OTUD3	0.370725	0.12675	0
AU145206	0.370603	-0.0366065	0
AI539426	0.370546	0.376789	0
H2AFV	0.370531	0.311646	0
CEPT1	0.370318	0.22228	0
LOC441155	0.370078	0.446125	0
KLHL3	0.370027	0.149314	0
ZNF138	0.36999	0.0777897	0
CRAMP1	0.369742	0.308308	0
IQCH-AS1	0.369396	0.256741	0
LCOR	0.369367	-0.203747	0
MRPS28	0.369361	0.39944	0
TAX1BP1	0.36927	0.254766	1.38417
231311_at	0.3689	1.27283	0
BEND3	0.368833	0.468343	0
MKNK1	0.36792	0.203542	0
EYA3	0.367796	-0.0640925	0
RBM41	0.36773	0.467719	0
PIP5K1C	0.367317	-0.236422	0
NUAK2	0.367315	-0.4857	0
RBM8A	0.366764	0.229874	1.0812
KLHL28	0.36676	-0.10179	0
PURA	0.366727	0.355474	0
IGIP	0.366647	0.77268	0
AA504649	0.366588	0.0192233	0
BE669703	0.366388	-1.00402	0
WNT16	0.366362	0.0141503	0
IL24	0.366056	0.547055	0
AW275093	0.365982	1.31673	0
XPOT	0.365796	0.323052	0
PPTC7	0.365562	0.392801	1.01626
ZNF200	0.365559	0.673735	0
MIEN1	0.365549	0.436791	0
WDR6	0.365189	0.396585	0
FOXP1	0.365012	0.437091	0
ST6GAL1	0.364555	0.456377	0
CHMP5	0.364455	0.604015	0
FIG4	0.36434	0.063109	0
AF119917	0.364325	0.819232	0
RABL2A	0.36421	0.363332	0
ZNF782	0.364206	0.415758	0
AK024315	0.364174	0.198056	0
FARP2	0.364021	0.18632	0
TRRAP	0.363296	0.608121	0
AI733336	0.363296	1.01767	0
AI523245	0.363187	-1.0083	0
242369_x_at	0.362864	0.0497417	0
PPP1R12A	0.36274	0.196474	0
BF196963	0.362643	0.978389	0
AI356405	0.362363	-0.138222	0
ORC6	0.362085	0.085755	0
LOC102724093	0.361897	-0.0965735	0
ZMYND8	0.361808	0.302825	0
TMEM267	0.361297	0.463269	0
IFT57	0.361268	0.213881	0
AI874267	0.361095	0.0379943	0
GTF2H3	0.360425	0.21508	0
DDHD2	0.360398	-0.199058	0
SF3B1	0.360234	0.337863	1.16005
236109_at	0.360136	0.137384	0
E2F5	0.360116	0.387523	0
LOC145474	0.360103	-0.718952	0
PCGF5	0.359755	0.340404	1.32206
CEP350	0.359747	0.12004	0
SLF2	0.359628	0.513718	0
APOBEC3C	0.359502	0.000233717	0
ZNF75A	0.35948	0.335686	0
PPWD1	0.359325	0.271597	0.634148
LIG4	0.359215	0.242942	0
AU146731	0.358759	0.697597	0
DERA	0.35871	0.167178	0.636115
ZEB1-AS1	0.35855	0.7125	0
ITPR2	0.358538	0.531479	0
LOC100507594	0.358522	0.403674	0
AW291332	0.358271	-0.0380522	0
NBPF3	0.357937	0.421936	0
CRYM	0.357912	1.23811	0
KLHL6	0.357713	0.0589498	0
KLHL9	0.357365	0.600234	0
R07848	0.357322	0.140843	0
LOC101927451	0.357161	0.105186	0
AZIN1	0.356962	0.554204	0
BF438058	0.356856	0.522864	0
BF224204	0.35587	0.587168	0
SP140	0.355622	-0.406187	0
AI017875	0.355416	-0.319529	0
BANF1	0.355098	-0.768124	0
EGR2	0.354955	0.267681	0
LOC202181	0.354841	0.155506	0
THOC1	0.3548	0.205735	0
EEA1	0.354533	-0.0667699	0
KMT5A	0.354255	0.445192	0
NPLOC4	0.354246	0.0694059	0
S100PBP	0.354111	0.188435	0
EFCAB7	0.353956	0.103406	0
GTF2A1	0.35386	0.102033	0.85526
BE856980	0.35383	0.618782	0
AA308853	0.35358	-0.316122	0
PHF14	0.353529	0.207867	0
ZNF768	0.353519	0.346751	0
TOR1AIP2	0.353465	0.318146	0
AMMECR1	0.353238	0.115438	0
SPIN2B	0.352958	0.356115	0
TBCB	0.352656	0.162383	0
THUMPD3-AS1	0.352578	0.891588	0
SLC29A3	0.352489	0.220776	0
AASDH	0.352398	0.316522	0
CCDC186	0.352122	0.377723	0
IFT80	0.352117	0.246233	0
DAD1	0.351795	0.4075	0
TMEM56	0.351594	1.07137	0
AI798118	0.351213	-0.567672	0
HMOX1	0.350843	-0.153159	1.73075
CLK4	0.350822	0.513604	0
PKN3	0.350575	0.810935	0
PSMA3-AS1	0.350426	0.748527	0
MINPP1	0.350108	0.745059	0
TTC1	0.350069	0.157866	0
236215_at	0.349817	1.74476	0
CFLAR	0.349625	0.818893	0
METAP2	0.349566	0.00689923	0
TYK2	0.349387	0.231499	0
AF010144	0.349325	0.265849	0
LOC100128108	0.349306	0.655683	0
HOXC4	0.34925	-0.179332	0
EFR3A	0.349159	-0.062882	0
BPGM	0.348969	0.942498	0
AK024629	0.348956	0.0696207	0
TCTEX1D2	0.348827	0.75021	0
MDM1	0.348742	0.0556852	0
AA001615	0.348479	0.173945	0
SUN1	0.348462	0.151344	0
MECP2	0.348445	0.257603	2.58621
AV705679	0.348247	-0.59638	0
ARL2	0.348118	0.546245	0
BF512871	0.348018	0.192411	0
SOGA1	0.347825	0.148683	0
PLEKHA8P1	0.347659	-0.0169558	0
PRRC2C	0.347209	0.164248	0
LHFPL2	0.347107	0.216788	0
NAB1	0.346665	0.643016	0
SRP54	0.346608	0.229953	0
ST6GALNAC4	0.346417	0.443966	0
228156_at	0.346276	-0.0539001	0
AI683864	0.345961	0.477066	0
ARL17B	0.345546	0.157267	0
POLK	0.345504	0.169975	0
CELF6	0.345498	0.557863	0
NIPSNAP3B	0.344645	0.396394	0
AI760944	0.344428	-0.728093	0
AI734093	0.344301	0.682688	0
ARMC1	0.344089	0.351273	0
TRIM41	0.34333	0.353533	0
PPID	0.343303	0.481204	0
AK022473	0.343023	-0.0209055	0
AA702999	0.34267	-0.0870002	0
AK026286	0.342622	0.305878	0
221965_at	0.342555	0.382491	0
ZNF561	0.342433	0.259903	0
ZMPSTE24	0.342424	-0.282397	-0.56305
GSTZ1	0.342406	0.273823	0
NIF3L1	0.342369	0.305726	0
PEX11B	0.34225	0.157697	0
BF477544	0.342214	1.08811	0
CPSF6	0.342149	0.0685924	1.38598
PAPOLG	0.342106	0.299062	0
SGSM1	0.341854	1.21052	0
ZNF426	0.341706	0.588381	0
ATXN2	0.341423	0.0804545	0
BBS4	0.34111	0.950702	0
XAB2	0.340959	-0.197579	0
HAT1	0.340744	0.336082	0
JRKL	0.340598	0.0557695	0
TSNAX	0.340521	-0.152024	0
CCDC117	0.340153	0.36044	0
NME3	0.339939	0.255777	0
AI052447	0.339781	-0.634046	0
AI033582	0.339736	0.0451602	0
GNG8	0.339597	0.0398054	0
ZNF419	0.339457	0.264159	0
GTF2IP4	0.339314	0.199316	0
R37337	0.339136	-0.352155	0
OXSR1	0.338957	0.0876857	0
ITM2A	0.338827	0.261879	0
AI739332	0.338555	-0.178049	0
239803_at	0.338526	-0.00412045	0
LINC00173	0.33852	-0.541665	0
ZNF514	0.338222	0.238956	0
BAZ1B	0.33819	0.0145989	0
CCND2	0.338098	0.2156	0
AL049285	0.337993	0.0674806	0
BG153387	0.337838	0.834111	0
EZH1	0.337836	0.534558	0
LOC101929740	0.33779	0.550625	0
TP53BP1	0.337551	0.36128	0
IDNK	0.337448	0.57211	0
DTX3	0.336985	0.418377	0
MGME1	0.336813	0.313294	0
CKLF	0.336586	0.345495	0
ZNF468	0.336477	0.414927	0
TET2	0.33645	0.264934	0
P4HTM	0.336175	0.182414	0
AK022804	0.335883	-0.148215	0
232653_at	0.335815	-0.331799	0
RASSF3	0.335638	0.222629	0
NAB2	0.335374	0.651084	0
217322_x_at	0.335349	0.272818	0
GEMIN7	0.335209	0.0621314	0
AA700870	0.335042	-0.923992	0
AI744451	0.334875	0.533989	0
AW007014	0.334662	-0.468893	0
AK000115	0.334476	-0.208214	0
KLHL18	0.334341	0.227583	0
BSPRY	0.334335	1.80715	0
LOC645513	0.334278	0.778721	0
N51961	0.334067	-0.237141	0
LILRB4	0.333992	0.0785178	0
ZMAT3	0.333908	0.0626912	0
STAT2	0.333797	0.41578	0
UCKL1	0.333796	0.406021	0
FBXO11	0.333389	-0.173532	0
WNT10A	0.333183	0.887403	0
ABCD3	0.33316	-0.435516	0
VPS35	0.333071	0.285215	0
RPAP2	0.333071	0.471978	0
BCL11A	0.332641	-0.027953	0
ARID3A	0.33262	0.185242	0
SMA4	0.332358	0.359714	0
AW292765	0.332344	-0.199115	0
HNRNPF	0.332154	0.852701	0.652785
BTBD1	0.332108	-0.0751475	0
AW975051	0.33189	-0.438512	0
PYROXD1	0.331868	-0.318666	0
ARHGAP20	0.331825	0.318989	0
ZNF148	0.331674	0.114744	0
KCTD7	0.331638	-0.0246008	0
UBTD2	0.33142	0.472244	0
GORASP1	0.331393	0.0435503	0
GSTM2	0.331387	-0.291229	0
NT5C2	0.33136	0.108414	0
SLC38A2	0.331027	0.390432	0
AI076018	0.331003	0.542286	0
ANKRD13C	0.330741	0.0705335	0
FAM179B	0.330656	0.0773789	0
MBIP	0.330519	0.454864	0
SLC46A3	0.330304	-0.151675	0
217659_at	0.330178	-0.241436	0
CSTF3	0.33009	0.456734	0
ABHD14A	0.329854	0.131993	0
[truncated: 28,837 more rows]

## Sheet: Merged_transcr_prot_common_only
Supplemental Tabla3d: Integration of common differentially expressed proteins with transcriptomics. Merged data from the two transcriptomics datasets, their means and the means of differentially expressed proteins, showing only the common identifiers
Genes	Gutierrez	Vargova	means of transcriptomics	proteomics
CLNK	3.78809	3.68375	3.73592	1.70156
CCDC88A	3.5203	2.70041	3.11035	3.1586
NOSIP	2.93972	1.94562	2.44267	1.12147
PIGR	2.08267	2.62439	2.35353	4.4336
SGPP1	2.58872	1.85409	2.2214	2.82086
INPP5F	2.11597	2.31046	2.21322	2.6075
PFN2	1.92837	2.15874	2.04356	2.00621
ID3	1.64684	2.31231	1.97958	2.18528
GCLC	1.95828	1.28941	1.62385	2.22887
DNMBP	2.08644	0.950949	1.5187	3.10433
WDR91	1.50131	1.4203	1.4608	1.16702
SNX18	1.99571	0.914356	1.45503	1.18431
AIM2	1.77055	0.967616	1.36908	0.796341
GBP2	0.953902	1.68044	1.31717	1.55018
MAP2	1.48385	1.13512	1.30948	2.2519
MSI2	1.18509	1.35808	1.27159	1.28962
ASF1A	1.56648	0.956442	1.26146	1.37298
HIVEP1	1.53438	0.960049	1.24722	1.53106
STAMBPL1	1.24093	1.20959	1.22526	2.41736
ALDH5A1	1.15624	1.17731	1.16677	1.864
GCHFR	0.948116	1.31174	1.12993	2.65663
ACADM	1.33756	0.851046	1.0943	1.03506
CHDH	0.462474	1.68655	1.07451	2.87891
IGF2BP3	0.85936	1.12749	0.993426	1.83197
CKAP4	1.4662	0.508925	0.987562	2.32424
CDK14	1.56786	0.384447	0.976156	2.36316
TRAF1	0.929364	0.999412	0.964388	1.64452
TP53I3	0.826717	1.08675	0.956732	2.39704
PEBP1	1.31346	0.569839	0.941648	2.56672
ECI1	0.956453	0.918973	0.937713	1.06457
SIT1	1.33154	0.515331	0.923437	0.996365
GGA1	0.958803	0.882063	0.920433	0.686983
FCHO2	1.20693	0.628422	0.917674	1.16914
IKZF3	0.980399	0.845282	0.91284	1.15456
AP1S3	0.254381	1.54421	0.899297	1.48047
SYNE2	0.704758	1.08558	0.895169	1.02858
DGKA	1.10117	0.640268	0.870717	1.04522
RPA1	0.82478	0.908422	0.866601	1.30783
CD84	0.792891	0.902926	0.847908	-1.69051
HIBCH	1.05057	0.636677	0.843623	1.32178
GLO1	0.676374	0.998584	0.837479	1.44582
ADO	0.888526	0.765318	0.826922	1.03689
WDR11	1.08287	0.523495	0.803181	-0.696936
STARD7	0.976138	0.562005	0.769072	1.62723
SOD1	0.608833	0.912405	0.760619	1.61526
ACYP1	0.611496	0.884907	0.748201	1.53463
PPIL1	0.210605	1.26987	0.740239	1.49916
DDX1	1.06654	0.366749	0.716644	1.38184
RGCC	0.902146	0.523692	0.712919	-2.18015
ATP1B1	0.573811	0.849124	0.711467	1.18887
ANK1	0.723888	0.696427	0.710158	-1.91685
ECI2	0.838099	0.571023	0.704561	0.594154
KIAA1551	0.627752	0.759307	0.693529	1.4791
APOBEC3G	0.671132	0.714457	0.692794	0.924413
IVD	0.689885	0.640656	0.665271	0.94567
PIP4K2C	0.841761	0.473714	0.657737	0.617949
TSTD1	0.483151	0.826807	0.654979	1.98306
NIT2	0.646481	0.661574	0.654027	0.491306
DNAJB2	0.634691	0.658279	0.646485	0.80369
ST14	0.762242	0.519914	0.641078	1.07352
MORC3	0.835617	0.439635	0.637626	1.3929
ISCU	0.629252	0.616626	0.622939	1.11757
ETV6	0.602764	0.642544	0.622654	1.18409
CBFA2T3	0.934424	0.300251	0.617338	1.79059
ANXA11	0.613642	0.613394	0.613518	0.919254
BCL2	0.523042	0.698902	0.610972	1.68466
NAGK	0.653966	0.550092	0.602029	0.479661
CD46	0.243401	0.958141	0.600771	-1.33476
NCOA3	0.634457	0.552246	0.593351	1.49454
HNRNPF	0.332154	0.852701	0.592427	0.652785
ZCCHC8	0.606809	0.552775	0.579792	1.50856
RABGAP1L	0.575021	0.569969	0.572495	-1.89429
RGS10	0.470533	0.656299	0.563416	1.19882
KIAA0907	0.510649	0.609937	0.560293	1.75648
FAM50A	0.468542	0.643042	0.555792	0.794319
MAT2A	0.40531	0.690633	0.547972	0.404075
IRF3	0.934145	0.15271	0.543427	1.40786
SP4	0.539799	0.528331	0.534065	0.912072
USP11	0.713379	0.346941	0.53016	1.20382
CORO1B	0.704563	0.35156	0.528062	2.16367
THOP1	0.291048	0.749569	0.520308	1.11875
SCRN1	0.686738	0.320626	0.503682	1.62044
NASP	0.320177	0.685131	0.502654	0.652515
MPHOSPH6	0.587366	0.416968	0.502167	1.14616
NT5DC1	0.469564	0.531821	0.500693	0.737134
SUSD1	0.398055	0.598639	0.498347	-2.46693
NUP62	0.417431	0.569133	0.493282	1.63632
ARHGAP25	0.718359	0.261197	0.489778	0.557617
KRCC1	0.51829	0.455578	0.486934	1.49446
OGDH	0.691602	0.278517	0.48506	0.395799
TBL1XR1	0.444962	0.50784	0.476401	1.59406
MCCC1	0.484948	0.462695	0.473821	0.899118
FAM98B	0.81097	0.131501	0.471235	0.820533
FUBP1	0.485943	0.440348	0.463145	0.642323
ACOT13	0.0966327	0.823007	0.45982	0.600351
PCBD1	0.197443	0.708165	0.452804	1.6501
METTL3	0.573793	0.329663	0.451728	0.774179
MCM5	0.579985	0.322851	0.451418	0.623831
PTPN2	0.493888	0.398898	0.446393	1.4622
LSM8	0.303127	0.586075	0.444601	1.82618
CARD11	0.396104	0.469128	0.432616	0.999621
CRYZ	0.762006	0.101787	0.431897	1.53688
SMAD2	0.305745	0.556786	0.431266	0.328984
LONP1	0.448758	0.399177	0.423968	0.481615
PTGES3	0.546335	0.298812	0.422574	0.608841
THYN1	0.567715	0.274988	0.421352	1.28638
DLGAP4	0.634848	0.202587	0.418717	0.867719
PRKCB	0.123942	0.710835	0.417389	1.32036
LSM2	0.50375	0.325335	0.414543	0.768655
HSPA4	0.0689223	0.756917	0.41292	0.51678
HDAC7	0.531056	0.293102	0.412079	0.977835
NFATC1	0.280225	0.54301	0.411618	1.23503
UBFD1	0.312507	0.505784	0.409145	1.07216
LRCH3	0.433076	0.379572	0.406324	0.362698
MSH2	0.47869	0.326067	0.402378	0.261681
EXOSC8	0.510449	0.287621	0.399035	0.830085
TXLNA	0.76204	0.0245317	0.393286	0.60272
AIP	0.235426	0.542136	0.388781	0.762856
CBX3	0.42871	0.346373	0.387541	0.548398
KRAS	0.534674	0.238583	0.386629	-1.26759
SMARCC2	0.760188	0.0064654	0.383327	1.53363
CMC4	0.235187	0.523601	0.379394	1.53427
PPTC7	0.365562	0.392801	0.379181	1.01626
NAE1	0.413031	0.336412	0.374721	0.630718
RBM39	0.232287	0.502814	0.36755	1.59095
HADHB	0.379317	0.347113	0.363215	0.52296
FRYL	0.374508	0.346325	0.360417	-1.55742
DNPH1	0.130073	0.581953	0.356013	1.13039
FAM20B	0.111539	0.598058	0.354798	-0.803282
TLK1	0.276117	0.430559	0.353338	1.07638
PCGF5	0.359755	0.340404	0.35008	1.32206
SF3B1	0.360234	0.337863	0.349049	1.16005
GRHPR	0.412364	0.28232	0.347342	0.653136
ILF3	0.205969	0.488684	0.347326	0.719079
UBE2G1	0.49534	0.191578	0.343459	1.17833
SRSF1	0.221839	0.463236	0.342538	1.59233
RBM25	0.426709	0.253447	0.340078	2.50667
HSPE1	0.0596598	0.612218	0.335939	1.06872
MTERF3	0.382836	0.28845	0.335643	0.95872
CAND1	0.405141	0.26447	0.334806	-1.3495
HMG20A	0.55455	0.114336	0.334443	0.862153
EIF4A2	0	0.330005	0.330005	0.39689
PEAK1	0.422471	0.229045	0.325758	1.04298
HPCAL1	0.252495	0.398168	0.325331	1.23768
RECQL	0.452397	0.191171	0.321784	0.861898
ALDH6A1	0.288322	0.34933	0.318826	0.780737
TANK	0.0678896	0.56787	0.31788	0.621549
PPWD1	0.359325	0.271597	0.315461	0.634148
CSTF1	0.177454	0.45167	0.314562	0.836885
NUDT5	0.421363	0.205519	0.313441	1.38973
TAX1BP1	0.36927	0.254766	0.312018	1.38417
IRF8	0.264102	0.355997	0.31005	0.744378
FKBP3	0.208853	0.411036	0.309945	0.485421
TRMT6	0.441028	0.177327	0.309177	0.656035
DBT	0.207111	0.410425	0.308768	0.709514
ACTL6A	0.326091	0.286666	0.306378	0.918163
HDHD2	0.431938	0.178607	0.305272	0.971246
MECP2	0.348445	0.257603	0.303024	2.58621
RBM8A	0.366764	0.229874	0.298319	1.0812
POLR2K	0.0521288	0.540242	0.296186	1.53387
PGRMC1	-0.132476	0.716829	0.292177	-0.602321
SNX9	0.0890787	0.491487	0.290283	1.33626
EXOC1	0.504393	0.0735787	0.288986	-0.644558
SRSF3	0.030923	0.540289	0.285606	2.04909
MRPS36	0.134157	0.432518	0.283337	0.813407
ATAD2B	0.123638	0.434641	0.27914	-0.855397
PSMC3	-0.142135	0.694463	0.276164	0.264239
PDP1	0.134585	0.415061	0.274823	0.93312
ACIN1	0.411073	0.13301	0.272041	1.58826
ATP5H	0.0285815	0.51364	0.271111	1.31911
CNNM3	0.321013	0.220343	0.270678	0.553735
ALDH18A1	0.322783	0.218274	0.270529	0.49463
ICE1	0.428224	0.110986	0.269605	1.0187
TMEM87B	0.288251	0.249328	0.268789	-1.96084
PSPC1	0.0591212	0.478196	0.268659	2.00064
KIF5B	0.1408	0.394662	0.267731	-0.394264
PSMC2	0.121989	0.410908	0.266448	0.238442
PRPF31	0.0760323	0.455459	0.265745	1.31773
NEDD1	0.132516	0.397914	0.265215	0.907591
PLCL2	0.185425	0.342736	0.26408	0.977685
CTR9	0.460927	0.0652114	0.263069	0.868091
DERA	0.35871	0.167178	0.262944	0.636115
XIAP	0.313682	0.210861	0.262271	0.388524
ACSF3	0.175375	0.34511	0.260243	0.929811
PCCA	0.118862	0.399764	0.259313	0.858764
PUS10	0.0392997	0.476196	0.257748	0.784446
PARN	0.481168	0.0311126	0.25614	0.887851
RANBP3	0.265883	0.246384	0.256134	1.10002
MPO	0.0539799	0.454443	0.254211	-3.99211
AHNAK	0.427731	0.0792203	0.253476	0.945989
DFFA	0.400328	0.106036	0.253182	0.867603
TATDN3	0.221716	0.284405	0.25306	1.03052
ZCRB1	0.0539853	0.450352	0.252169	0.782192
GLS	0.317697	0.185036	0.251367	0.625098
RXRB	0.0531432	0.444505	0.248824	0.650328
CDC37	0.0463375	0.451082	0.24871	0.426868
IRF2BPL	-0.0391301	0.536154	0.248512	1.49648
GNG2	0.321825	0.173158	0.247492	0.866641
PPIP5K1	0.387294	0.105181	0.246238	0.922781
DBR1	0.217415	0.273933	0.245674	0.980256
SHMT2	0.553219	-0.0645879	0.244315	0.881736
MTAP	0.104249	0.384072	0.244161	1.47444
KHDRBS2	0.258426	0.22677	0.242598	0.83434
ACOT7	0.0232341	0.461702	0.242468	-0.968602
DHX9	-0.178045	0.66209	0.242023	0.608543
SCRN2	-0.00482633	0.487246	0.24121	1.01545
LAMTOR2	0.32652	0.155671	0.241095	-0.655636
ITGB1	0.227692	0.252275	0.239983	-0.725643
NDUFAF4	0.0850619	0.386123	0.235593	0.670162
ITGB5	0.112681	0.354213	0.233447	-2.69221
IAH1	0.154165	0.312592	0.233378	0.860629
CDC5L	0.137732	0.328646	0.233189	2.17614
UBL7	0.413578	0.0433403	0.228459	0.688385
MTIF3	0.172327	0.284448	0.228388	0.640164
GTF2A1	0.35386	0.102033	0.227946	0.85526
DUT	0.155385	0.2946	0.224992	0.836294
HECTD3	0.61494	-0.166034	0.224453	-0.57682
TSTA3	0.155399	0.293375	0.224387	0.646384
PRPF39	0.254817	0.189349	0.222083	0.817267
YWHAQ	0.0825383	0.361326	0.221932	2.06769
AFTPH	0.419398	0.0217401	0.220569	1.04316
DYNC1LI2	0.148529	0.288227	0.218378	0.977
DNAJC19	0.136535	0.299467	0.218001	1.21919
SAFB	0.151175	0.283352	0.217264	1.36813
SNX12	0.0757264	0.354076	0.214901	0.807917
DDI2	0.1778	0.249939	0.213869	0.691182
CAPRIN1	0.0465117	0.378606	0.212559	0.886297
BUB3	0.197691	0.224029	0.21086	1.66427
FBXO22	0.0800333	0.338317	0.209175	0.601258
CRBN	0.123972	0.293531	0.208751	-0.528858
ECHS1	0.274712	0.14211	0.208411	0.735336
ATP2C1	0.27936	0.1364	0.20788	-2.11575
SLC9A1	0.177912	0.237731	0.207822	-1.34211
ZBTB14	0.113132	0.301583	0.207358	1.48357
CPSF6	0.342149	0.0685924	0.205371	1.38598
GMDS	0.12204	0.283516	0.202778	1.88795
SF1	0.268838	0.136296	0.202567	1.55233
STAT6	0.169362	0.234457	0.20191	0.554195
NUMA1	0.137367	0.264846	0.201107	1.54685
FBXO18	0.232257	0.16569	0.198974	0.747236
ZFPM1	0.275673	0.121644	0.198658	1.61959
HMGCL	0.19422	0.19764	0.19593	0.774457
EXOSC4	0.114878	0.275537	0.195208	0.651567
NDUFAF2	-0.0308275	0.418418	0.193795	0.734736
HSPA9	0.0357271	0.34991	0.192819	0.449524
PLEKHA2	-0.0638087	0.448713	0.192452	0.821423
SH3GLB2	0.189108	0.193298	0.191203	0.548267
RBM14	0.144733	0.231002	0.187867	1.38412
CPSF2	0.213895	0.158641	0.186268	0.713007
HEXIM1	0.0411102	0.328505	0.184807	0.865526
FUK	0.0840752	0.283061	0.183568	0.943516
ACOX1	0.106452	0.258805	0.182628	-1.34958
POLR2I	0.214456	0.14328	0.178868	0.561582
SCFD1	0.154415	0.202793	0.178604	-0.275885
PPP4R2	0.247314	0.10923	0.178272	0.993886
EXOG	0.136284	0.219001	0.177642	0.90781
SSB	0.198823	0.15562	0.177222	0.632529
PDCD5	0.188256	0.162838	0.175547	2.35441
PRTN3	0.0634669	0.286504	0.174985	-1.92567
TRIM32	0.172079	0.177029	0.174554	0.657027
SWAP70	0.625712	-0.277187	0.174263	0.456945
GRB2	0.0753418	0.27096	0.173151	1.15609
PCYT1A	0.182478	0.161221	0.17185	0.704444
FKBP5	-0.10811	0.446057	0.168973	0.892941
NOLC1	0.0172192	0.318603	0.167911	2.12581
YWHAH	0.0864047	0.248727	0.167566	-0.521049
EXOSC10	0.290433	0.0434546	0.166944	0.869778
RPUSD2	0.327266	0.00482748	0.166047	0.768587
PPCS	0.0936955	0.237115	0.165405	0.755614
FN3KRP	0.297945	0.0319801	0.164963	2.19168
CRCP	0.0383453	0.28986	0.164103	1.18637
NHLRC2	0.188961	0.13764	0.1633	-0.858139
TPM1	0.0514712	0.274904	0.163188	-3.19639
ELMO2	0.0927467	0.232179	0.162463	-0.866475
PPIE	0.108787	0.213304	0.161045	0.852203
CD63	0.0999739	0.220854	0.160414	-2.18269
NLN	0.071673	0.24911	0.160392	1.48877
AGFG2	0.102726	0.20913	0.155928	2.18959
ATP5J	0.148354	0.162722	0.155538	0.659983
COQ9	0.155397	0.155042	0.15522	0.684526
MAT2B	0.121486	0.188869	0.155177	1.14727
FCRLA	0.12176	0.187579	0.15467	1.37081
SAE1	-0.0331397	0.336587	0.151724	0.8694
BCAT2	0.0690452	0.232525	0.150785	1.13108
TXNRD2	0.132087	0.165914	0.149	2.3086
HSD17B10	0.128055	0.169445	0.14875	0.618914
FIBP	0.120701	0.176781	0.148741	-0.512143
SUMF2	0.21732	0.0789715	0.148146	0.848618
KIF1C	0.109154	0.186791	0.147972	2.43929
TMEM63A	0.0632654	0.230776	0.147021	-1.0764
PSMA3	-0.0478495	0.340627	0.146389	1.33532
APAF1	0.146562	0.144688	0.145625	-0.809381
SNRPA	0.230414	0.0556595	0.143037	3.51501
PIN1	0.154799	0.13021	0.142505	0.797089
AIFM1	0.204942	0.0798254	0.142384	2.24669
UNC45A	0.181959	0.0986445	0.140302	-0.522419
H1FX	0.0329455	0.245865	0.139405	1.5459
BRD1	0.37555	-0.0972553	0.139148	0.862034
PCNP	-0.0873959	0.365498	0.139051	1.50025
C15orf57	-0.226401	0.504091	0.138845	1.18947
UBXN7	0.00725253	0.270046	0.138649	0.933987
PDE4DIP	0.0871545	0.187374	0.137264	1.23337
PARK7	0.186139	0.0871204	0.13663	1.49895
POLR2D	0.0516251	0.216524	0.134075	0.694775
TSSC4	0.0183988	0.249684	0.134041	0.831164
HNRNPR	-0.00175424	0.26891	0.133578	1.79816
PPOX	0.30566	-0.0396393	0.133011	0.889852
MLH1	-0.000549623	0.265762	0.132606	0.39073
TRIM33	0.210609	0.0523436	0.131476	0.890489
SEPHS1	0.197983	0.0613786	0.129681	0.470052
WDR44	0.111009	0.146575	0.128792	-0.844507
TIMM44	0.108175	0.147517	0.127846	0.756705
SEC16A	0.228358	0.0261749	0.127266	0.884614
SNIP1	-0.178683	0.430201	0.125759	1.05175
TMEM206	0.0497857	0.197037	0.123411	-0.97512
NELFCD	0.0880442	0.158271	0.123158	0.668869
RAB9A	-0.18843	0.433023	0.122297	-0.502707
PAK2	0.253255	-0.00979041	0.121732	0.381917
PPHLN1	0.209917	0.0317817	0.120849	1.18827
CCDC174	-0.201542	0.441101	0.11978	1.09873
MIER1	0.158317	0.0780746	0.118196	0.778131
CSTF2	0.0607348	0.175575	0.118155	1.75413
HADHA	-0.0498796	0.285102	0.117611	0.385766
PPIA	0.1107	0.12446	0.11758	0.695694
PTRHD1	0.0650712	0.16913	0.117101	0.796909
NTPCR	0.0465624	0.187104	0.116833	0.87962
SLC9A9	0.0173194	0.214904	0.116112	-2.79903
VPS33B	0.0256878	0.203729	0.114708	-0.350232
SRP14	-0.0575449	0.286617	0.114536	1.69383
YWHAZ	0.0139775	0.209646	0.111812	2.42482
CCDC97	0.138746	0.0843763	0.111561	0.533954
MCAT	0.103047	0.118273	0.11066	0.866058
NPM1	0.104968	0.114837	0.109902	1.72852
CNOT3	0.243513	-0.0273706	0.108071	0.720503
TACO1	0.0383758	0.174561	0.106468	0.726087
MCCC2	0.138462	0.0736394	0.106051	0.80136
TTC4	0.0311318	0.17955	0.105341	0.817506
PA2G4	0.183857	0.0262665	0.105062	0.482296
ZHX2	0.160965	0.0477405	0.104353	1.19821
THRAP3	-0.0320146	0.239469	0.103727	2.11541
TRUB1	0.157913	0.049373	0.103643	0.687979
RTCA	0.0676748	0.138638	0.103156	0.473422
CCDC58	0.313405	-0.10859	0.102407	0.557605
MLEC	0.398834	-0.196445	0.101194	-0.544211
ILF2	-0.233899	0.436192	0.101147	1.2103
MAP4	0.0600023	0.141886	0.100944	0.821374
HIST1H4A	0.0699514	0.130351	0.100151	2.29224
UBE3C	0.110955	0.0884684	0.0997115	-1.00926
RSBN1	0.27388	-0.0746678	0.0996062	1.05857
PHB	-0.135332	0.334268	0.0994678	0.40585
UBQLN4	0.0849856	0.113126	0.0990556	0.860754
RBBP7	0.0395115	0.158316	0.0989135	0.495476
HMOX1	0.350843	-0.153159	0.0988423	1.73075
IGBP1	-0.128203	0.325531	0.098664	0.40563
RPA3	-0.201713	0.398833	0.0985598	0.732245
NUP50	0.122369	0.0743786	0.0983736	0.66285
GDI1	0.237283	-0.0419826	0.09765	-1.20144
KLHL14	-0.00485058	0.19911	0.0971295	1.87286
PNPT1	0.137053	0.0564735	0.0967635	0.677555
ACSS2	0.089159	0.103254	0.0962066	-1.28126
NISCH	0.0803238	0.109895	0.0951095	0.630789
FKBP4	0.128952	0.0596877	0.0943196	0.462279
SNRPC	0.010531	0.176902	0.0937165	1.45712
PMPCB	0.0181271	0.168273	0.0932001	0.543074
WIPI2	0.0742797	0.110265	0.0922721	0.649654
SYNRG	0.0400327	0.142414	0.0912235	0.649237
OXLD1	0.103169	0.0765569	0.0898628	1.1061
MTF2	0.101341	0.0759775	0.0886595	-1.18217
SERPINA3	0.0500448	0.126438	0.0882416	-1.55631
SNRPF	0.0759125	0.100551	0.0882316	1.26303
HSD17B8	0.113312	0.0624947	0.0879036	1.05004
HNRNPM	-0.0403747	0.215804	0.0877144	0.652599
NIT1	0.14084	0.0340298	0.0874351	1.20236
HMOX2	0.0747655	0.0993063	0.0870359	0.556022
ACSL4	0.0283027	0.145699	0.0870007	-0.91792
GSTP1	-0.029637	0.20299	0.0866763	1.99544
ERH	0.0288143	0.143091	0.0859528	0.923496
GGACT	0.0204534	0.144798	0.0826256	0.581939
WDR4	0.00159656	0.161366	0.0814813	0.721037
RMND5A	0.274256	-0.113934	0.0801608	0.737852
ARHGEF1	0	0.0791852	0.0791852	-0.350695
MTA2	0.0590337	0.0983287	0.0786812	1.33054
MBNL1	-0.0450426	0.202189	0.078573	0.521742
UBE2M	-0.282755	0.438934	0.0780896	0.468632
TRAPPC11	0.00278884	0.151091	0.0769398	-0.784991
CWF19L1	-0.0222445	0.171405	0.0745802	0.374376
TWF1	0.0221101	0.126993	0.0745517	0.63147
SEMA4D	0.00961343	0.138697	0.0741552	-1.04224
HNRNPU	0.0943233	0.0521407	0.073232	1.17264
DCUN1D5	0.121305	0.0248851	0.0730951	1.00543
SPTB	0.0686406	0.074663	0.0716518	-2.63866
QRICH1	-0.0216687	0.160098	0.0692148	0.810528
STK3	0.0565174	0.0817382	0.0691278	-1.4022
TCF3	0.138554	-0.00270286	0.0679255	1.41689
DECR1	0.123346	0.0121058	0.0677261	0.871494
FGB	0.0656734	0.069369	0.0675212	-4.91667
FAM172A	0.101086	0.0322367	0.0666614	0.51938
PAFAH1B3	0.0768787	0.0554742	0.0661764	1.0676
SGTA	0.0952313	0.0311355	0.0631834	0.628055
STRBP	0.231713	-0.107133	0.0622901	1.25868
EXOC3	0.211644	-0.0878682	0.061888	-0.429223
PUS1	0.21905	-0.0984094	0.0603205	0.455583
HINT2	-0.0657436	0.1842	0.0592282	1.30745
HSPD1	-0.150144	0.267655	0.0587553	1.53227
BCL2L1	-0.0768633	0.194017	0.0585771	-2.2664
TBC1D23	0.175631	-0.0598485	0.0578912	-0.5081
SACM1L	0.198885	-0.0838441	0.0575205	-1.25862
SKIV2L2	0.0226835	0.0911834	0.0569334	0.714815
CNPY2	0.0355735	0.0782656	0.0569195	0.733718
TCERG1	0.0243539	0.0877017	0.0560278	0.988522
RBM12	-0.0201423	0.130369	0.0551136	0.72253
TBC1D15	0.0160092	0.0941067	0.055058	-0.861789
CAST	-0.0183512	0.12652	0.0540845	2.00829
C14orf166	-0.00061133	0.108355	0.053872	0.633776
LIG1	0.0641835	0.043021	0.0536023	1.11491
QTRT1	0.145227	-0.03868	0.0532734	0.44614
SNRPD2	0.0373929	0.068046	0.0527195	0.501121
EIF4B	-0.0255276	0.130501	0.0524868	0.864427
PPP1R8	-0.023481	0.127756	0.0521374	0.884877
GC	0.0568895	0.0466335	0.0517615	-1.71001
PANK2	-0.0183324	0.120222	0.0509449	0.906774
USP7	0.11125	-0.0143258	0.0484619	0.332815
PEAR1	0.00277259	0.0939945	0.0483835	-2.51838
DNAJA3	-0.0175022	0.111178	0.046838	0.379982
U2AF2	0.0200951	0.0728512	0.0464732	1.07268
ADRM1	0.12178	-0.0318028	0.0449885	1.78173
TAOK3	0.0913842	-0.00280974	0.0442872	-0.355524
COG7	0.130382	-0.0418908	0.0442454	-1.33378
PRPF3	0.14396	-0.0555701	0.0441949	0.72897
TERF2IP	-0.189348	0.276659	0.0436555	0.64889
MYO1C	0.123675	-0.0366082	0.0435333	-1.54845
ACSL5	0.0610971	0.0246056	0.0428513	-1.80825
PSMB1	-0.0365709	0.121242	0.0423355	1.86411
FAM103A1	-0.257608	0.339102	0.0407468	1.74014
GAPVD1	0.0539504	0.0255699	0.0397602	-0.909601
HNRNPUL2	0.0209552	0.0556893	0.0383222	1.32222
HDAC2	0.0952392	-0.0210561	0.0370916	0.751601
ETHE1	0.0746188	-0.000897242	0.0368608	2.04102
USP4	0.0910917	-0.019881	0.0356053	-0.455693
ERP29	0.23703	-0.16585	0.0355901	0.727109
TIMM10	0.00136118	0.0671266	0.0342439	1.11897
RTFDC1	-0.0247942	0.0915263	0.0333661	0.751383
FAHD2A	0.0562259	0.0100661	0.033146	0.9055
GIGYF1	-0.0326081	0.0964359	0.0319139	0.885391
PLCB2	0.00739065	0.0560778	0.0317342	-1.30211
SNX15	0.00211714	0.0605023	0.0313097	0.818492
PRPF19	0.265088	-0.202843	0.0311227	1.69908
GLOD4	0.102664	-0.0426112	0.0300266	1.77876
ZMPSTE24	0.342424	-0.282397	0.0300134	-0.56305
SAP30BP	-0.0408141	0.0970788	0.0281323	0.730101
SHMT1	0.0414129	0.0144289	0.0279209	-0.892726
MICALL2	-0.0595577	0.114285	0.0273635	-1.7457
APOE	0.0348259	0.0198102	0.0273181	-1.6677
COX6C	-0.13747	0.192043	0.0272864	-1.0866
GTF2B	-0.439022	0.493313	0.0271459	0.549272
OXR1	-0.101437	0.154984	0.0267733	-0.467474
GABPA	-0.0253349	0.0788308	0.026748	0.749018
CEP131	0.0593851	-0.00803696	0.0256741	-1.1255
HYPK	-0.110609	0.160543	0.0249667	1.27194
VPS52	0.164075	-0.11442	0.0248277	-0.638876
CHEK2	0.0776032	-0.0282971	0.024653	0.480011
YEATS2	0.182024	-0.133088	0.0244681	4.97798
TF	0.0416447	0.00622795	0.0239363	-2.89386
WDR1	-0.193315	0.240424	0.0235545	-1.82048
MECR	0.0159964	0.0309476	0.023472	1.18954
GTF3C2	-0.0306726	0.0774155	0.0233715	0.996651
MSL2	0.327619	-0.28138	0.0231195	0.42116
SAFB2	0.191012	-0.146126	0.0224433	1.00876
TGM2	0.0424211	0.00242845	0.0224248	-2.36646
HGS	0.0374694	0.00718655	0.022328	0.676524
TMLHE	-0.000541541	0.0434621	0.0214603	1.06971
PQBP1	-0.181349	0.224101	0.0213759	1.30355
SLMAP	-0.0653918	0.103948	0.019278	-2.20981
ODF2	0.087217	-0.0486791	0.0192689	-1.17456
ZNF428	0.020633	0.0161953	0.0184141	0.895934
RRP36	-0.0811506	0.11475	0.0167996	1.05647
DHCR7	-0.0179883	0.0512662	0.016639	-1.80552
PITHD1	-0.142491	0.172349	0.0149292	1.35353
DCP1A	-0.0503969	0.0766866	0.0131448	0.585746
DLAT	0.193121	-0.166968	0.0130763	0.521507
PDPR	0.208147	-0.182291	0.0129277	0.579564
RGS6	0.0525764	-0.0271107	0.0127329	-1.60284
HMGN2	-0.0191058	0.0443331	0.0126137	3.29687
TSFM	0.020034	0.00356039	0.0117972	0.521571
METTL1	0.0416146	-0.0200921	0.0107612	0.696223
COPG1	0.0913772	-0.0699019	0.0107376	-0.386315
ARAP1	-0.042176	0.0634864	0.0106552	-0.604653
INIP	0.0127921	0.00581004	0.00930106	0.811249
TXN2	-0.0738608	0.0892139	0.00767656	1.20151
HMGN4	0.0295602	-0.0143466	0.00760677	2.6992
GAR1	0.10603	-0.0931236	0.00645337	1.81253
UBA3	0.0351903	-0.0233298	0.00593026	0.52715
FGD3	-0.123633	0.135124	0.00574543	0.468538
LSM3	-0.0400583	0.0509213	0.00543148	2.04022
CDK5RAP1	0.00481512	0.00115293	0.00298403	1.09299
APOH	0.0486885	-0.0430352	0.00282665	-1.37782
RBM42	0.168538	-0.163792	0.00237318	0.789149
CCNT1	-0.12905	0.133129	0.00203954	1.00614
PCBP2	-0.00581786	0.00673178	0.00045696	2.0803
KALRN	0.0106465	-0.00985706	0.000394725	-3.85469
APOB	0.0462526	-0.0458728	0.000189896	-1.41151
C3	0.0540478	-0.0537301	0.000158873	-2.27441
ACAT1	-0.0829442	0.0824444	-0.000249888	1.13333
ACADSB	0.288246	-0.289057	-0.000405814	-0.398661
PSMD2	-0.0187332	0.0168801	-0.000926533	0.265132
SLC15A4	-0.114862	0.109952	-0.00245514	-1.68356
PRKAR2A	0.0244345	-0.029457	-0.00251126	1.27666
SCP2	-0.148845	0.143806	-0.00251952	0.759517
CCAR2	-0.106682	0.100207	-0.00323752	0.571446
HRG	0.0386598	-0.0454303	-0.00338529	-1.71002
ACAD9	0.128553	-0.135418	-0.00343227	-0.548127
SLC12A9	-0.0697571	0.0614373	-0.00415991	-1.05022
HMBS	-0.132974	0.124509	-0.00423258	0.949466
CDKN2AIP	0.191356	-0.20186	-0.00525204	0.773944
TAF7	0.0695701	-0.0805298	-0.00547983	0.924681
APOA1	0.0692594	-0.0840676	-0.00740408	-1.77217
INPP4B	0.0146807	-0.0342704	-0.00979488	-1.80483
LSM6	-0.105727	0.084976	-0.0103754	0.952828
PRRC2A	0.0365667	-0.0601184	-0.0117758	1.05277
UBE2I	0.130133	-0.153693	-0.0117799	1.63089
AHCY	-0.220024	0.196406	-0.0118093	1.20148
CELF2	0.080531	-0.104838	-0.0121536	1.58533
RNF40	0.108502	-0.132895	-0.0121966	0.791321
NXF1	-0.175256	0.150293	-0.0124813	1.17531
ALG1	0.0052469	-0.0314369	-0.013095	-1.089
FRMD8	0.0266587	-0.0549555	-0.0141484	-0.962385
NCL	0.0197251	-0.0480761	-0.0141755	2.21188
POLR2C	0.0443616	-0.0729626	-0.0143005	1.03491
AGPS	-0.0882938	0.0596005	-0.0143466	-0.710187
SIAE	-0.0461346	0.015289	-0.0154228	-1.50493
ANGPT1	0.0696382	-0.101128	-0.0157448	-1.56696
FAM208B	-0.0249119	-0.00693756	-0.0159247	1.61892
RNF20	0.0145805	-0.0491149	-0.0172672	0.792463
HNRNPDL	-0.0314222	-0.00449587	-0.017959	0.9524
MTOR	-0.0163801	-0.0212451	-0.0188126	-0.79133
SF3A3	0.319257	-0.357235	-0.0189888	0.540666
PDRG1	-0.126043	0.0847891	-0.0206269	0.72339
GP1BA	0.138397	-0.182102	-0.0218521	-4.44151
RABIF	-0.104556	0.0603252	-0.0221155	0.762126
PLEKHO2	0.0783751	-0.123137	-0.0223812	-0.931718
CHUK	-0.0146345	-0.0303886	-0.0225115	-1.05218
ATL2	-0.172097	0.12645	-0.0228238	-0.595442
ANKFY1	-0.161144	0.112946	-0.0240993	-0.733929
HDAC10	-0.00172645	-0.0476798	-0.0247031	-0.809386
SNRPD3	-0.0378861	-0.0116793	-0.0247827	0.596239
RTN4	-0.00930212	-0.0419715	-0.0256368	-1.29101
HNRNPD	0.00637255	-0.0602008	-0.0269141	0.662739
NFYA	-0.0358819	-0.0182562	-0.0270691	1.10288
USP8	-0.0836193	0.0286809	-0.0274692	0.759471
DGCR14	-0.0820045	0.0268949	-0.0275548	1.06567
TRAP1	-0.0161804	-0.0404924	-0.0283364	0.452069
DMXL1	0.290148	-0.34791	-0.0288809	-0.770909
INF2	-0.016699	-0.0428626	-0.0297808	-2.51339
KMT2C	-0.0225569	-0.0393122	-0.0309346	1.03377
RPRD1B	-0.20362	0.140438	-0.0315907	0.679305
MDH2	-0.0533329	-0.0112383	-0.0322856	1.71502
RPS17	-0.0797141	0.0141256	-0.0327943	1.51561
HCFC1	0.00160797	-0.0677468	-0.0330694	1.50085
HTATIP2	-0.0755087	0.00905213	-0.0332283	-0.499987
PSMC4	-0.0133001	-0.0550409	-0.0341705	0.414958
CDC42	-0.0557512	-0.0153154	-0.0355333	-2.49894
ERAL1	0.180275	-0.252167	-0.0359462	0.767785
INPPL1	0.0602224	-0.139442	-0.0396097	-0.688246
SCLY	0.00418625	-0.0851329	-0.0404733	0.6997
GMEB2	-0.191503	0.109614	-0.0409448	0.633075
PRPF18	-0.139414	0.0559963	-0.0417091	0.725328
CLDN5	-0.00447539	-0.0793969	-0.0419362	-2.39407
RNF31	0.02714	-0.11405	-0.043455	-0.458105
THTPA	0.0679568	-0.15533	-0.0436866	0.646152
UBA2	-0.0319346	-0.0563273	-0.044131	1.06814
RALA	0.190449	-0.279748	-0.0446498	-0.734074
TRAPPC8	-0.0728719	-0.0185435	-0.0457077	-0.603598
PSMB8	-0.302756	0.210325	-0.0462156	1.1876
CFH	0.0750035	-0.171491	-0.0482438	-1.55985
TRMT2A	-0.0725767	-0.0240078	-0.0482922	0.805898
PABPC1	-0.117727	0.0203166	-0.0487054	2.00439
NSF	0	-0.0492194	-0.0492194	0.655751
BNIP1	-0.128755	0.0286393	-0.0500577	-0.545139
GATAD2B	0.069022	-0.169727	-0.0503527	1.39733
NACC1	-0.0601555	-0.0405816	-0.0503685	0.669394
SLC33A1	0.0144806	-0.115697	-0.0506084	-3.36589
NBEAL2	-0.207635	0.104949	-0.051343	-3.11359
C9orf78	-0.144258	0.0405097	-0.0518743	0.50329
XRCC6	-0.188977	0.0838998	-0.0525386	0.575797
MCU	0.0774986	-0.182896	-0.0526985	-0.776548
RNMT	-0.0273561	-0.0793351	-0.0533456	0.607741
HNRNPK	-0.0563772	-0.0506905	-0.0535339	0.510148
SPAG7	-0.208362	0.0938265	-0.057268	0.803096
CMTM5	-0.0203701	-0.0953813	-0.0578757	-3.26367
H2AFX	0.0211529	-0.14061	-0.0597283	1.84401
ATP11B	-0.142959	0.0231726	-0.0598932	-0.818991
ZNF787	-0.0636116	-0.0561976	-0.0599046	1.17823
NSFL1C	-0.0868395	-0.033543	-0.0601912	0.458486
DAB2	0.0418802	-0.162631	-0.0603755	-2.61437
PDHB	-0.152197	0.0288021	-0.0616976	1.15493
ABHD6	-0.0458315	-0.0808312	-0.0633313	-1.43214
FKBP15	-0.0685562	-0.0593036	-0.0639299	-0.66917
SUCLG1	-0.105892	-0.0224779	-0.0641849	1.25289
ANKRD27	-0.242218	0.111635	-0.0652911	-1.23052
HTRA2	-0.236888	0.105461	-0.0657132	0.727264
HEBP2	-0.123091	-0.00934838	-0.0662196	1.53745
KHSRP	0.0727341	-0.205242	-0.066254	1.66648
TRAF3	-0.106712	-0.0265181	-0.066615	1.30195
EXOSC7	-0.0936968	-0.0397603	-0.0667285	0.523595
TMEM192	-0.0811947	-0.0526196	-0.0669071	-1.05132
AUP1	-0.0793984	-0.0546419	-0.0670202	-1.02844
XPNPEP1	-0.11419	-0.0208425	-0.0675161	-0.750499
RPP40	0.0310785	-0.166199	-0.0675604	-0.970309
PUF60	-0.12165	-0.0138868	-0.0677684	0.505988
CD151	0.0859854	-0.222254	-0.0681342	-2.64461
RBM7	0.00831561	-0.145888	-0.0687861	0.714787
TRPV2	-0.13984	-0.0017076	-0.0707737	-1.33761
GMFB	-0.195292	0.0531332	-0.0710793	0.610558
WDR45	0.0550871	-0.198565	-0.0717388	-0.765219
VPS53	-0.0866882	-0.0599329	-0.0733105	-0.669734
ADSL	-0.148413	0.00124332	-0.0735851	-0.396945
PYGB	0.013701	-0.161334	-0.0738165	-0.624661
IFIT1	0.10669	-0.254463	-0.0738868	-1.94953
TNFAIP8	0.261365	-0.410182	-0.0744088	1.98597
PGLS	-0.0593144	-0.0930354	-0.0761749	0.529104
PCSK6	0.0201567	-0.173639	-0.0767411	-2.60276
TTLL12	0.0677586	-0.221416	-0.0768287	-1.16725
HNRNPA0	-0.12327	-0.0317774	-0.0775235	1.47607
TM9SF3	0.0820412	-0.238632	-0.0782951	-0.697225
COX17	0	-0.0788707	-0.0788707	0.537265
WDR5	-0.155186	-0.00353562	-0.079361	0.54856
TEX264	-0.0952239	-0.0642263	-0.0797251	-1.38604
ARL6IP5	-0.286368	0.120736	-0.082816	-0.858932
KIAA1143	-0.227508	0.0615008	-0.0830036	0.715827
RPL5	-0.0505875	-0.116129	-0.0833582	-1.75759
TRIAP1	-0.153713	-0.0163897	-0.0850515	0.771589
RUFY1	-0.0145922	-0.160131	-0.0873617	-0.448945
RP2	-0.180686	0.00564496	-0.0875208	-1.72743
SCAMP3	-0.0380645	-0.139636	-0.0888502	-0.6012
OSBPL2	-0.178985	0.000144008	-0.0894203	-0.579772
CCDC6	-0.112282	-0.0678848	-0.0900836	0.988818
AK2	-0.121914	-0.0586926	-0.0903032	1.21734
FOXK1	-0.109858	-0.0778079	-0.093833	0.289209
KPNA1	0.0201534	-0.209737	-0.0947918	-0.574118
CCDC124	0.0175807	-0.207258	-0.0948385	1.01556
DNPEP	-0.04321	-0.148749	-0.0959793	0.396289
PPIP5K2	-0.00327399	-0.193182	-0.0982278	-0.753862
SIRT2	-0.229734	0.0313564	-0.0991888	-0.671648
CCDC12	-0.292131	0.0914789	-0.100326	0.790025
HSCB	-0.113758	-0.0871967	-0.100477	1.15602
SRGAP2	0	-0.10076	-0.10076	-0.882791
NCOA2	-0.149873	-0.0539464	-0.10191	0.912037
DDX6	0.0815476	-0.286543	-0.102498	0.381604
ADPRHL2	-0.241107	0.0358399	-0.102633	0.454127
NTMT1	-0.126629	-0.0805312	-0.10358	-0.396939
LSM14A	-0.0739904	-0.133647	-0.103819	0.370678
EXOSC5	-0.0624943	-0.145522	-0.104008	1.47881
FLYWCH2	-0.122659	-0.0854723	-0.104065	0.880898
SF3A1	-0.0736457	-0.135986	-0.104816	1.00423
BCAP31	-0.133939	-0.0759912	-0.104965	-1.79527
TOMM34	-0.155597	-0.057034	-0.106315	0.693278
SRSF4	-0.326208	0.113068	-0.10657	2.03637
UBE2A	-0.232356	0.0190401	-0.106658	1.13925
CD47	-0.133423	-0.0835453	-0.108484	-0.897606
C12orf10	0.088618	-0.307531	-0.109456	0.507855
ATG7	-0.0990992	-0.121371	-0.110235	-1.11847
BIN3	-0.160254	-0.0653741	-0.112814	1.87886
SNRPE	-0.30751	0.0807203	-0.113395	2.00004
JAK3	-0.226418	-0.00119305	-0.113806	-1.5049
LTBP1	-0.00400493	-0.225065	-0.114535	-4.61257
RPL32	-0.123774	-0.106757	-0.115266	-0.772133
FAM98C	-0.210611	-0.0202284	-0.11542	0.625069
STUB1	-0.212641	-0.0265547	-0.119598	1.05324
RPRD1A	-0.225351	-0.0143893	-0.11987	0.525568
CLPP	-0.285137	0.0436862	-0.120725	0.440241
AKR1A1	-0.26237	0.0209159	-0.120727	0.43461
RAP1GDS1	-0.260274	0.0186863	-0.120794	-0.661636
EIF3G	-0.205442	-0.0395535	-0.122498	0.415087
UGGT1	-0.1276	-0.11807	-0.122835	-0.385359
C19orf43	-0.160629	-0.0881183	-0.124374	1.51131
EIF4H	-0.204018	-0.0490949	-0.126556	1.42466
TUFM	-0.143783	-0.110758	-0.12727	0.516608
ATP5O	-0.245725	-0.00929821	-0.127512	0.43356
HPRT1	-0.300177	0.042591	-0.128793	-2.41431
WDR83	-0.0593294	-0.198849	-0.129089	1.04503
SCAMP2	-0.0287575	-0.23137	-0.130064	-0.695482
RTCB	-0.234443	-0.0275245	-0.130984	0.511362
NDUFV3	-0.135864	-0.126943	-0.131404	1.83649
HMGN1	-0.262333	-0.00103467	-0.131684	3.24365
KLF16	0.0151376	-0.278929	-0.131896	0.960449
HINT1	-0.282122	0.0164318	-0.132845	0.851233
CUTC	-0.294083	0.0282292	-0.132927	0.700689
DAPP1	-0.163024	-0.103296	-0.13316	-0.884084
C18orf8	-0.173736	-0.0925997	-0.133168	-0.902504
INPP5K	-0.226702	-0.0436468	-0.135174	-0.747752
ZZEF1	-0.185657	-0.0857096	-0.135684	-1.04165
ATG3	-0.181492	-0.0923449	-0.136919	-0.650888
ETFB	-0.233188	-0.0410026	-0.137095	0.301607
PCCB	-0.211709	-0.0650658	-0.138387	0.39134
GOT2	-0.117373	-0.165048	-0.14121	0.351483
PPP2R5A	-0.102722	-0.189103	-0.145913	-1.37408
STX12	-0.0537125	-0.238184	-0.145948	-0.464709
ADI1	-0.0870454	-0.205662	-0.146354	1.16767
CYCS	-0.293478	-0.000358027	-0.146918	1.72002
ATP5B	-0.135686	-0.163144	-0.149415	0.508339
GOLT1B	-0.137609	-0.162475	-0.150042	-1.42868
FTO	-0.135333	-0.168165	-0.151749	0.457259
GSK3B	-0.187728	-0.116852	-0.15229	-0.855472
SCYL1	-0.175658	-0.131227	-0.153442	-0.31201
LSM4	-0.277935	-0.0300896	-0.154013	2.20534
TERF2	-0.0311463	-0.27734	-0.154243	0.97771
CYB5R1	-0.0999116	-0.209503	-0.154707	-1.44579
TOR4A	-0.0217735	-0.28905	-0.155412	-1.1487
VTI1A	-0.187179	-0.127897	-0.157538	-1.28456
SFPQ	-0.194111	-0.122282	-0.158196	0.967491
EMC7	-0.308162	-0.00907951	-0.158621	-0.429522
ECE1	-0.146962	-0.170688	-0.158825	-1.16378
ATP5I	-0.15786	-0.161811	-0.159836	0.982329
RPS19	-0.170122	-0.150356	-0.160239	2.31158
MED15	-0.141368	-0.184064	-0.162716	0.883636
MEPCE	-0.20123	-0.132096	-0.166663	0.421943
RAB2A	-0.196362	-0.136964	-0.166663	-0.456133
CSRP1	0.0493849	-0.386431	-0.168523	-0.728839
BTF3	-0.274854	-0.0632398	-0.169047	3.79188
AZU1	0.0203014	-0.359855	-0.169777	-2.39194
USP28	0.12722	-0.467353	-0.170067	0.737298
GLA	-0.178128	-0.165447	-0.171788	-1.34567
ASNA1	-0.133828	-0.211249	-0.172539	0.346644
UBA1	0.122774	-0.468234	-0.17273	0.258694
CD226	0.0417112	-0.39034	-0.174314	-2.14224
XRCC5	-0.0918084	-0.258932	-0.17537	0.556435
IFIT3	-0.22608	-0.128089	-0.177085	-1.83777
ARL8A	-0.223346	-0.132299	-0.177822	-0.973879
GDE1	-0.576843	0.220723	-0.17806	-1.42393
GID8	-0.192931	-0.163208	-0.17807	0.598916
DOK3	-0.155151	-0.204559	-0.179855	-1.06794
TM9SF4	-0.167812	-0.200313	-0.184063	-1.12536
GALNT1	-0.244246	-0.12397	-0.184108	-1.16694
PTPRA	-0.160963	-0.207998	-0.184481	-1.347
TPI1	-0.127457	-0.242739	-0.185098	0.728547
PCBP1	-0.312312	-0.060127	-0.186219	0.499189
PRKCSH	0.0748471	-0.449883	-0.187518	0.60401
HDGF	-0.285559	-0.0928056	-0.189182	1.67435
UBQLN2	0.0109065	-0.391534	-0.190314	0.908969
SLC27A4	0.0614617	-0.446338	-0.192438	-1.51261
TMEM30A	-0.315221	-0.0717509	-0.193486	-0.811385
STRIP1	-0.231578	-0.158609	-0.195093	-0.682
KIF2A	-0.113196	-0.280868	-0.197032	-0.539911
EIF4G3	-0.104661	-0.289832	-0.197246	-0.738763
RAVER1	0.0963125	-0.490826	-0.197257	1.40461
SCAF8	-0.167175	-0.236909	-0.202042	0.624249
TM9SF2	-0.110543	-0.294584	-0.202564	-0.8425
RUVBL1	-0.288403	-0.117013	-0.202708	0.290234
RAB18	-0.249025	-0.158165	-0.203595	-0.933726
RCC1	-0.0197337	-0.393456	-0.206595	0.943972
THAP4	-0.239765	-0.177517	-0.208641	0.681217
ZBTB21	-0.320044	-0.0994267	-0.209735	1.13013
SNRPA1	-0.205707	-0.21388	-0.209794	1.30533
RNF126	-0.19977	-0.221581	-0.210675	0.867473
CTNNBL1	-0.29347	-0.127989	-0.21073	0.865542
CS	0.155204	-0.578828	-0.211812	1.33748
GBF1	0.0719362	-0.499444	-0.213754	-0.762497
PPP3CB	-0.208842	-0.220956	-0.214899	-0.87776
CMPK1	-0.267246	-0.163472	-0.215359	1.7382
VAMP3	-0.631456	0.196752	-0.217352	-0.875428
TMEM11	-0.342189	-0.103422	-0.222806	-0.552578
SIDT2	0.119914	-0.565619	-0.222853	-1.16099
MTHFD1	-0.428807	-0.0178108	-0.223309	-0.564367
MTMR6	-0.195632	-0.252945	-0.224288	-0.530026
NUCB1	0.0757491	-0.53324	-0.228745	1.3541
PACSIN2	-0.264589	-0.193272	-0.228931	-0.516854
GPHN	-0.0442588	-0.415176	-0.229717	-1.14686
PHB2	-0.252094	-0.212862	-0.232478	0.732227
STK38	-0.0684226	-0.398174	-0.233298	-0.661599
SETD3	-0.202701	-0.271991	-0.237346	-1.31124
CAPZA2	-0.326539	-0.153975	-0.240257	-2.70646
FSCN1	0.00294121	-0.485064	-0.241061	-1.71184
DNAJC3	-0.0618647	-0.421195	-0.24153	-1.70815
APBB1IP	-0.455414	-0.0328266	-0.24412	-0.81667
ABHD14B	-0.125919	-0.368616	-0.247267	1.38238
ELF1	-0.45715	-0.0399526	-0.248551	0.770415
SNRPB2	-0.121741	-0.375539	-0.24864	1.38456
FBL	-0.335236	-0.167028	-0.251132	1.81856
PCYOX1L	-0.177766	-0.327406	-0.252586	-1.65706
RPS23	-0.333061	-0.172404	-0.252732	2.93161
GBP1	-0.367701	-0.146077	-0.256889	-1.69629
SMNDC1	-0.542435	0.0265061	-0.257965	0.593821
RABGGTA	-0.327008	-0.190429	-0.258718	-0.655427
SLK	-0.161361	-0.360885	-0.261123	-1.37554
ANTXR2	-0.248913	-0.277144	-0.263028	-1.02321
ASCC3	-0.209822	-0.324727	-0.267275	-0.599893
ARPC2	-0.30984	-0.225482	-0.267661	-1.38393
PRKACA	-0.122972	-0.41529	-0.269131	-0.687402
SNX11	-0.152562	-0.390557	-0.27156	-2.13145
RAB4B	-0.107714	-0.438271	-0.272993	-0.615375
SF3A2	0.228455	-0.779703	-0.275624	1.98487
UTRN	-0.517334	-0.0351316	-0.276233	-1.87318
FTL	-0.49645	-0.0572573	-0.276854	1.215
HNRNPAB	-0.36414	-0.190602	-0.277371	1.56732
MPP6	0.0418835	-0.599073	-0.278595	-1.41615
ATP5D	-0.203334	-0.359103	-0.281219	1.64797
SNX17	-0.386693	-0.182896	-0.284794	-0.663107
DLD	-0.494629	-0.0751759	-0.284902	1.61725
STAT5A	-0.130425	-0.440726	-0.285575	-0.750916
MOB2	-0.249583	-0.326973	-0.288278	-0.72409
TC2N	-0.0718994	-0.504994	-0.288447	-1.80286
VPS26B	-0.107905	-0.469063	-0.288484	-1.17319
NONO	-0.405316	-0.173214	-0.289265	1.53285
FOXO1	-0.136438	-0.447362	-0.2919	1.05658
MANBA	-0.359288	-0.226618	-0.292953	-0.924184
ECHDC1	-0.436733	-0.163808	-0.30027	-0.536154
COMT	-0.246406	-0.361748	-0.304077	-1.38017
PHF5A	-0.460136	-0.15435	-0.307243	1.15627
COMMD7	-0.441646	-0.173499	-0.307572	-0.889737
ANO10	0.0275641	-0.648963	-0.310699	-1.75918
HM13	-0.361075	-0.266148	-0.313612	-1.16687
ASRGL1	-0.01045	-0.634446	-0.322448	-2.22151
PPM1F	-0.442532	-0.217815	-0.330173	-0.781492
METAP1	-0.429694	-0.236257	-0.332976	-0.576945
CDKN1B	-0.632192	-0.0358925	-0.334042	1.64589
BTK	0.0717753	-0.741398	-0.334811	-0.510899
SEC24A	-0.0975262	-0.583034	-0.34028	-1.38181
CTSA	-0.423656	-0.261829	-0.342742	-1.60848
CLIC1	-0.368125	-0.317611	-0.342868	-1.38869
SORT1	-0.147732	-0.538407	-0.34307	-2.4194
MED10	-0.660189	-0.0281867	-0.344188	1.17067
PHGDH	0.024312	-0.719518	-0.347603	-2.24045
NCAPD2	-0.0119098	-0.699773	-0.355841	-1.19352
MTM1	-0.153743	-0.559614	-0.356678	-0.93182
RAP1B	-0.329346	-0.386386	-0.357866	-1.38044
ATP8A1	-0.384017	-0.332528	-0.358272	-2.89431
CASP4	-0.194469	-0.523799	-0.359134	-0.717766
RALB	-0.448288	-0.270067	-0.359178	-1.18476
STIM1	-0.241668	-0.477209	-0.359438	-0.505672
MAP2K1	-0.522878	-0.207502	-0.36519	-1.37528
APOBR	-0.13069	-0.603777	-0.367234	-2.8814
HMGA1	-0.275345	-0.46772	-0.371532	1.75643
NEXN	0.00996388	-0.754605	-0.372321	-1.94699
RRAS	-0.0719822	-0.673738	-0.37286	-1.43696
ACADVL	-0.330845	-0.415583	-0.373214	-0.444018
STT3B	-0.435431	-0.321739	-0.378585	-1.04171
PXK	-0.390416	-0.36726	-0.378838	-1.19626
CLCN7	-0.375271	-0.388866	-0.382069	-1.53072
JUND	-0.278307	-0.48823	-0.383268	1.60768
KSR1	-0.423963	-0.345054	-0.384509	-1.15025
VIM	-0.0165239	-0.753602	-0.385063	1.27338
PNP	-0.394327	-0.378468	-0.386398	-3.71908
LDHB	-0.526808	-0.247452	-0.38713	-0.4899
CUX1	-0.402277	-0.381549	-0.391913	-0.88674
EMB	-0.641033	-0.148941	-0.394987	-1.05991
MAGT1	-0.482222	-0.315624	-0.398923	-0.862141
FGD4	-0.0741	-0.724364	-0.399232	-2.66481
CMIP	-0.347301	-0.46662	-0.406961	-2.62909
SEC11C	-0.434808	-0.402357	-0.418583	-1.123
RASSF1	-0.235867	-0.606024	-0.420946	0.744876
FAM49B	-0.527166	-0.315246	-0.421206	-0.621303
SLC44A2	-0.45834	-0.388015	-0.423178	-1.21606
PGK1	-0.817255	-0.0314696	-0.424362	1.31556
RASAL3	-0.585354	-0.264487	-0.424921	-0.708982
LGALS8	-0.401215	-0.451106	-0.426161	-0.702088
KBTBD11	0.010769	-0.874806	-0.432018	-1.17173
FMNL1	-0.35415	-0.514255	-0.434203	-0.412213
TRIM28	-0.255736	-0.618634	-0.437185	0.801966
ELMO1	-0.373685	-0.501487	-0.437586	-0.3911
CYBA	-0.285504	-0.597041	-0.441273	-2.27263
SF3B4	-0.288798	-0.627136	-0.457967	0.747731
ORAI1	-0.440054	-0.480771	-0.460413	-1.24251
GAPDH	-0.699801	-0.231014	-0.465407	2.40895
PTK2	0.015587	-0.948756	-0.466584	-1.98363
C9orf142	-0.359198	-0.575178	-0.467188	-1.57076
OSBPL9	-0.3823	-0.559257	-0.470779	-0.993297
BZW2	-0.42778	-0.519369	-0.473574	-0.913476
TAP2	-0.502917	-0.453941	-0.478429	-1.72795
TALDO1	-0.644461	-0.312783	-0.478622	0.474861
TMPPE	-0.56933	-0.394976	-0.482153	-1.23422
CAP1	-0.508893	-0.461225	-0.485059	-0.622556
LYRM4	-0.39315	-0.592152	-0.492651	1.16738
KIAA0930	-0.438338	-0.558454	-0.498396	-1.58971
LAMTOR1	-0.724451	-0.287049	-0.50575	-0.551805
RALY	-0.487182	-0.529184	-0.508183	1.5888
PIK3CG	-0.547048	-0.490884	-0.518966	-1.31767
PICALM	-0.690886	-0.347088	-0.518987	-0.698897
STK39	-0.439633	-0.602271	-0.520952	-0.936102
RPS6KA5	-0.561824	-0.483033	-0.522429	-0.957903
RAB3D	-0.365159	-0.707021	-0.53609	-2.33559
RAP1GAP2	-0.705762	-0.367615	-0.536688	-1.44648
PCIF1	-0.537327	-0.542023	-0.539675	0.509792
PIP4K2A	-0.897138	-0.189234	-0.543186	-0.728575
PARP14	-0.513523	-0.57772	-0.545621	-1.13653
ANXA6	-0.362647	-0.729861	-0.546254	-0.548466
ABI3	-0.249385	-0.846679	-0.548032	-1.94593
TMEM2	-0.828185	-0.271104	-0.549644	-0.9137
CAPNS1	-0.487768	-0.61465	-0.551209	-0.605508
LSM7	-0.898902	-0.215621	-0.557261	0.719351
SELL	-0.38458	-0.747246	-0.565913	-1.17486
HMCES	-0.585093	-0.56546	-0.575277	-0.803723
SLC1A4	-0.621056	-0.5705	-0.595778	-1.61262
TRIO	-0.629972	-0.569313	-0.599642	-1.52111
CRYL1	-0.478956	-0.73943	-0.609193	-0.682758
MCEMP1	-0.80516	-0.423783	-0.614472	-2.0304
FAM107B	-0.651683	-0.596277	-0.62398	-3.16254
SCO2	-1.19951	-0.051366	-0.625439	0.804408
HLA-DPB1	-0.913627	-0.339887	-0.626757	3.30014
LDHA	-0.921349	-0.349178	-0.635264	-2.0874
MALT1	-0.602083	-0.670786	-0.636435	-0.803574
NAPA	-0.572268	-0.761732	-0.667	-0.441083
ADD2	-0.311629	-1.04285	-0.677241	-1.99177
PTK2B	-0.585109	-0.783448	-0.684278	-0.815518
TYMP	-0.942058	-0.464284	-0.703171	-1.22582
HHEX	-0.86194	-0.55057	-0.706255	-1.41481
ZNF185	-0.665979	-0.781081	-0.72353	-2.38597
NCK2	-0.957709	-0.501256	-0.729482	-0.67688
ITGAM	-0.677821	-0.782694	-0.730257	-3.28043
JAM3	-0.340476	-1.14049	-0.740483	-2.99891
PDK1	-0.738307	-0.750486	-0.744397	-0.711584
GGH	-0.350404	-1.14931	-0.749858	-2.16756
LRCH1	-0.789559	-0.713911	-0.751735	-0.963302
FES	-0.144106	-1.36034	-0.752224	-1.8056
HEXB	-0.831571	-0.675355	-0.753463	-1.1205
GRK6	-0.581442	-0.934271	-0.757857	-1.05928
SLC44A1	-0.618344	-0.903875	-0.76111	-1.94235
MAPKAPK3	-0.667194	-0.882025	-0.77461	-1.16418
KIAA0513	-0.887819	-0.729372	-0.808595	-2.67557
MACF1	-0.947536	-0.677573	-0.812554	-1.43055
ITGAL	-0.815439	-0.824975	-0.820207	-2.30935
VAV1	-0.796238	-0.859968	-0.828103	-1.09027
MZB1	-0.734137	-1.11501	-0.924572	-2.03848
LAMC1	-0.719274	-1.13322	-0.926248	-1.546
NAGA	-0.677223	-1.17665	-0.926937	-0.883208
LCP1	-1.00776	-0.870915	-0.93934	-0.444042
LAT2	-1.06734	-0.869851	-0.968596	-1.90613
PRF1	-1.36907	-0.593816	-0.981441	-2.18449
ALDH1A1	-0.609072	-1.36446	-0.986764	-2.02281
FAM129A	-1.30321	-0.686665	-0.994939	-3.73871
PPT1	-1.06994	-0.936161	-1.00305	-0.626593
TES	-1.04144	-0.974475	-1.00796	-1.31107
BST1	-0.835936	-1.22847	-1.0322	-1.65757
TSPAN14	-0.835579	-1.24732	-1.04145	-2.16465
HK3	-1.27805	-0.81318	-1.04561	-3.16613
MS4A1	-0.916801	-1.18065	-1.04873	-1.75343
NUCB2	-0.468203	-1.63989	-1.05405	-2.65778
MANF	-0.986068	-1.12708	-1.05657	-0.702316
FTH1	-1.5305	-0.615339	-1.07292	0.752926
MFSD1	-1.31262	-0.83995	-1.07628	-1.47402
VAV3	-1.42522	-0.75375	-1.08948	-1.53204
CAMK1D	-1.13839	-1.06019	-1.09929	-0.983504
AMPD3	-1.24779	-1.01173	-1.12976	-1.32619
CASP1	-1.24888	-1.04841	-1.14864	-0.881583
RHOG	-1.28393	-1.04851	-1.16622	-0.62927
PLEKHA1	-1.50106	-0.864823	-1.18294	-1.10435
CYBB	-1.40064	-1.04086	-1.22075	-3.61401
PF4	-1.27754	-1.21568	-1.24661	-3.27098
HEBP1	-1.30816	-1.27971	-1.29393	-1.16884
TTC39C	-1.15833	-1.47165	-1.31499	-1.11173
GIMAP4	-0.776761	-1.8951	-1.33593	-2.64415
SIPA1	-1.49731	-1.22241	-1.35986	-0.941289
LBR	-1.43034	-1.29469	-1.36252	-2.2518
EPB41L2	-0.906381	-1.82542	-1.3659	-2.86375
DPYD	-2.00261	-0.771159	-1.38688	-2.16711
PRAM1	-1.44516	-1.3289	-1.38703	-1.79751
CD22	-1.32688	-1.62132	-1.4741	-1.8211
MYO1F	-1.89253	-1.06774	-1.48014	-2.87706
FAM49A	-1.37103	-1.63062	-1.50082	-2.09092
RFTN1	-2.67888	-0.441231	-1.56006	-2.13904
SAMHD1	-1.77454	-1.34784	-1.56119	-1.7635
TNFSF13B	-1.89661	-1.28151	-1.58906	-1.96503
RTN1	-0.452512	-2.75468	-1.6036	-3.05112
GLIPR2	-2.03208	-1.24266	-1.63737	-1.6235
ARRB2	-1.94181	-1.37941	-1.66061	-1.02738
CR1	-1.65664	-1.6772	-1.66692	-3.19989
LAIR1	-1.837	-1.60457	-1.72079	-2.94939
HIP1R	-1.67789	-1.86127	-1.76958	-2.31397
DENND3	-1.87553	-1.83746	-1.8565	-3.17859
AIF1	-2.1481	-1.6235	-1.8858	-2.85731
LGALS3	-3.50746	-0.453587	-1.98052	-1.72087
SMAD3	-2.59633	-1.39877	-1.99755	-2.06006
IGHD	-2.49328	-1.52471	-2.009	-1.0646
ITGB2	-2.57569	-1.46219	-2.01894	-2.55471
PRKACB	-2.19395	-1.90357	-2.04876	-1.77739
IQSEC1	-2.4561	-1.7145	-2.0853	-1.44112
BANK1	-2.01266	-2.27236	-2.14251	-2.27315
MPEG1	-2.81369	-1.64635	-2.23002	-1.66176
SCPEP1	-2.96492	-1.50967	-2.23729	-1.85957
ANXA1	-2.03271	-2.54132	-2.28702	-3.62332
CD38	-1.7138	-2.87701	-2.29541	-2.59996
PPBP	-2.66797	-1.96368	-2.31583	-4.5833
KCTD12	-2.15821	-2.91678	-2.53749	-3.63395
ALDH2	-3.06556	-2.13922	-2.60239	-2.89187
GLRX	-3.31095	-1.95272	-2.63183	-3.33383
PIK3C2B	-3.27068	-2.0018	-2.63624	-1.91223
S100A8	-4.30855	-1.18498	-2.74677	-2.82709
SORL1	-3.58708	-2.10995	-2.84851	-2.53853
DSP	-1.93593	-3.7792	-2.85756	-1.8226
ITGA4	-3.76229	-2.58413	-3.17321	-2.04865
S100A9	-5.58909	-1.42534	-3.50721	-2.35795
FCN1	-5.70828	-2.46741	-4.08785	-2.78584
CD14	-5.1217	-3.23545	-4.17857	-2.40342
EBF1	-2.76756	-5.59148	-4.17952	-1.41697
LYZ	-5.87366	-3.00005	-4.43686	-2.70903
