# Supplementary material for: Integrative Analysis of Multi-Omics Data to Identify Deregulated Molecular Pathways and Druggable Targets in Chronic Lymphocytic Leukemia
Source: J Pers Med. 2024 Aug 6;14(8):831. doi: 10.3390/jpm14080831 (PMC11355716; doi:10.3390/jpm14080831)
Supplement: Supplementary file 1 [file jpm-14-00831-s001.zip › Supplemental Table S4 (Proposed drugs).xlsx]

## Sheet: Repurposed_drugs_in_CLL
Supplemental Table4: List of Proposed Drugs. Proposed repurposed drugs alligned with the upregulated proteins based on PanDrugs.
Gene(s)	Drug	Interaction	Drug status	Type of therapy	Drug response	Family	Source(s)	DScore	GScore
BCL2, CDC37, PSMA3, PSMB1, PSMB8, PSMC2, PSMC3, PSMC4, PSMD2, PTPN2 and YWHAQ	BORTEZOMIB		Approved for blood cancer	Targeted therapy	Sensitivity	Hydrolases (EC3)(KEGG), NFkB pathway inhibitor(Cmap) and proteasome inhibitor(Cmap)	CI DB MCG TALC TEND TCT	0.9950	0.6271
PSMA3, PSMB1, PSMB8, PSMC2, PSMC3, PSMC4 and PSMD2	CARFILZOMIB		Approved for blood cancer	Targeted therapy	Sensitivity	Hydrolases (EC3)(KEGG) and proteasome inhibitor(Cmap)	CI DB MCG TCT	0.9740	0.3477
CARD11, CDC37, CDKN1B, PRKCB, PTPN2, RUVBL1, SMAD2 and TRAF3	ARSENIC TRIOXIDE		Approved for blood cancer	Chemotherapy	Sensitivity	Thyroid hormone like receptors(KEGG)	DB TCT	0.9720	0.8445
BCL2, CDC37, MAP2, MAP4, PTPN2 and YWHAQ	PACLITAXEL		Approved for lung and skin cancer	Chemotherapy	Sensitivity	Cellular process(KEGG) and tubulin polymerization inhibitor(Cmap)	CFCT DB NCI TEND TCT	0.9650	0.6271
BCL2, CDC37, MAP2, MAP4, PTPN2 and YWHAQ	DOCETAXEL		Approved for breast cancer	Chemotherapy	Sensitivity	Cellular process(KEGG) and tubulin polymerization inhibitor(Cmap)	DB TCT	0.9620	0.6271
CDC37, CDKN1B, GRB2, RASSF1 and SMAD2	BOSUTINIB		Approved for blood cancer	Targeted therapy	Sensitivity	Abl kinase inhibitor(Cmap), Bcr-Abl kinase inhibitor(Cmap), Non-receptor tyrosine kinases(KEGG) and src inhibitor(Cmap)	CGI CI DoCM DB FDA GtPI MCG TCT	0.9480	0.8445
BCL2, CDC37, PTPN2 and YWHAQ	VENETOCLAX		Approved for blood cancer	Targeted therapy	Sensitivity	BCL inhibitor(Cmap) and Cellular process(KEGG)	CI DB GtPI MCG	0.9440	0.6271
BCL2, CDC37, PTPN2 and YWHAQ	ERIBULIN MESYLATE		Approved for breast cancer	Chemotherapy	Sensitivity	Cellular process(KEGG)	DB	0.9410	0.6271
HDAC2, HDAC7 and SMAD2	VORINOSTAT		Approved for skin cancer	Chemotherapy	Sensitivity	HDAC inhibitor(Cmap) and Hydrolases (EC3)(KEGG)	CI DB GtPI MCG TALC TEND TTD TCT	0.9370	0.8445
HDAC2, HDAC7 and SMAD2	ROMIDEPSIN		Approved for blood cancer	Chemotherapy	Sensitivity	HDAC inhibitor(Cmap) and Hydrolases (EC3)(KEGG)	CI DB GtPI MCG TALC TEND TCT	0.9370	0.8445
HDAC2, HDAC7 and SMAD2	PANOBINOSTAT		Approved for blood cancer	Targeted therapy	Sensitivity	HDAC inhibitor(Cmap) and Hydrolases (EC3)(KEGG)	CC DB GtPI MCG TALC TTD TCT	0.9360	0.8445
HDAC2, HDAC7 and SMAD2	BELINOSTAT		Approved for blood cancer	Targeted therapy	Sensitivity	HDAC inhibitor(Cmap) and Hydrolases (EC3)(KEGG)	CI DB GtPI MCG TALC TTD TCT	0.9360	0.8445
CDC37, GRB2, RASSF1 and SMAD2	REGORAFENIB		Approved for colon, intestine, rectum and stomach cancer	Targeted therapy	Sensitivity	FGFR inhibitor(Cmap), KIT inhibitor(Cmap), PDGFR tyrosine kinase receptor inhibitor(Cmap), RAF inhibitor(Cmap), RET tyrosine kinase inhibitor(Cmap), Receptor tyrosine kinases (RTK)(KEGG), Serine/threonine kinases(KEGG) and VEGFR inhibitor(Cmap)	CGI CI DB CKB MCG MCGCT	0.9350	0.8445
CDC37, GRB2 and RASSF1	TRAMETINIB		Approved for skin cancer	Targeted therapy	Sensitivity	MEK inhibitor(Cmap) and Serine/threonine kinases(KEGG)	CIV CC CGI CFCT GtPI CKB MCG MCGCT OKB TALC TCT	0.9300	0.2916
CDC37, GRB2 and RASSF1	COBIMETINIB		Approved for skin cancer	Targeted therapy	Sensitivity	MEK inhibitor(Cmap) and Serine/threonine kinases(KEGG)	CC CI CFCT DB GtPI CKB MCG MCGCT OKB TALC TCT	0.9300	0.2916
CDC37, GRB2 and RASSF1	SORAFENIB		Approved for kidney cancer	Targeted therapy	Sensitivity	FLT3 inhibitor(Cmap), KIT inhibitor(Cmap), PDGFR tyrosine kinase receptor inhibitor(Cmap), RAF inhibitor(Cmap), RET tyrosine kinase inhibitor(Cmap), Receptor tyrosine kinases (RTK)(KEGG), Serine/threonine kinases(KEGG) and VEGFR inhibitor(Cmap)	CIV CGI DoCM DB GtPI CKB MCG MCGCT OKB TCGA TEND TCT	0.9290	0.2916
GRB2, PTPN2 and RASSF1	COPANLISIB		Approved for blood cancer	Targeted therapy	Sensitivity	PI3K inhibitor(Cmap) and Transferases (EC2)(KEGG)	CC CI CFB CKB MCG MCGCT OKB	0.9280	0.2916
CDC37 and RXRB	BEXAROTENE		Approved for blood cancer	Targeted therapy	Sensitivity	Hepatocyte nuclear factor 4 like receptors(KEGG) and retinoid receptor agonist(Cmap)	CI DB GtPI TALC TEND TCT	0.9260	0.2535
CDC37 and RXRB	ALITRETINOIN		Approved for skin cancer	Targeted therapy	Sensitivity	Hepatocyte nuclear factor 4 like receptors(KEGG) and Thyroid hormone like receptors(KEGG)	CI DB GtPI TEND	0.9240	0.2535
CDKN1B and SMAD2	PALBOCICLIB		Approved for breast cancer	Targeted therapy	Sensitivity	CDK inhibitor(Cmap) and Serine/threonine kinases(KEGG)	CIV CC CI CFB DB GtPI MCG MCGCT OKB TALC TTD	0.9200	0.8445
GRB2 and SMAD2	IMATINIB		Approved for blood cancer	Targeted therapy	Sensitivity	Bcr-Abl kinase inhibitor(Cmap), KIT inhibitor(Cmap), Non-receptor tyrosine kinases(KEGG), PDGFR tyrosine kinase receptor inhibitor(Cmap) and Receptor tyrosine kinases (RTK)(KEGG)	CIV CGI DoCM FDA GtPI CKB MCG OKB TCGA TEND TCT	0.9200	0.8445
GRB2 and SMAD2	PONATINIB		Approved for blood cancer	Targeted therapy	Sensitivity	Bcr-Abl kinase inhibitor(Cmap), FLT3 inhibitor(Cmap), Non-receptor tyrosine kinases(KEGG) and PDGFR tyrosine kinase receptor inhibitor(Cmap)	CIV CGI DoCM DB FDA GtPI CKB MCG OKB TALC TCT	0.9180	0.8445
CDKN1B and SMAD2	RIBOCICLIB		Approved for breast cancer	Targeted therapy	Sensitivity	CDK inhibitor(Cmap) and Serine/threonine kinases(KEGG)	CGI CI CFB DB GtPI MCG TCT	0.9170	0.8445
CYCS and HTRA2	NIRAPARIB		Approved for fallopian tube, ovary and peritoneum cancer	Targeted therapy	Sensitivity	PARP inhibitor(Cmap) and Transferases (EC2)(KEGG)	CI CFCT GtPI MCG TALC TCT	0.9170	0.2339
CDKN1B and SMAD2	ABEMACICLIB		Approved for breast cancer	Targeted therapy	Sensitivity	CDK inhibitor(Cmap) and Serine/threonine kinases(KEGG)	CC CI CFB GtPI OKB	0.9160	0.8445
CYCS and HTRA2	OLAPARIB		Approved for ovary cancer	Targeted therapy	Sensitivity	PARP inhibitor(Cmap) and Transferases (EC2)(KEGG)	CI CFCT DB GtPI MCG MCGCT	0.9160	0.2339
CYCS and HTRA2	RUCAPARIB		Approved for breast cancer	Targeted therapy	Sensitivity	PARP inhibitor(Cmap) and Transferases (EC2)(KEGG)	CI CFCT DB MCG	0.9140	0.2339
FKBP1A	EVEROLIMUS		Approved for breast, intestine, kidney, lung, pancreas and stomach cancer	Targeted therapy	Sensitivity	Serine/threonine kinases(KEGG) and mTOR inhibitor(Cmap)	CI CFCT	0.9130	0.3195
CDC37 and GRB2	SORAFENIB TOSYLATE		Approved for kidney cancer	Targeted therapy	Sensitivity	Receptor tyrosine kinases (RTK)(KEGG) and Serine/threonine kinases(KEGG)	CI MCGCT	0.9130	0.2916
RXRB	RETINOIC ACID		Approved for blood cancer	Chemotherapy	Sensitivity	Other	DB TEND TCT	0.9130	0.2535
MAP2	ESTRAMUSTINE		Approved for prostate cancer	Chemotherapy	Sensitivity	Cellular process(KEGG), DNA alkylating agent(Cmap) and Oxidoreductases (EC1)(KEGG)	DB	0.9110	0.4312
CDC37 and GRB2	DABRAFENIB		Approved for skin cancer	Targeted therapy	Sensitivity	RAF inhibitor(Cmap) and Serine/threonine kinases(KEGG)	DB	0.9110	0.2916
CMPK1	GEMCITABINE		Approved for lung and pancreas cancer	Chemotherapy	Sensitivity	Oxidoreductases (EC1)(KEGG) and ribonucleotide reductase inhibitor(Cmap)	DB	0.9110	0.0750
SMAD2	NILOTINIB		Approved for blood cancer	Targeted therapy	Sensitivity	Abl kinase inhibitor(Cmap), Bcr-Abl kinase inhibitor(Cmap), Non-receptor tyrosine kinases(KEGG) and Receptor tyrosine kinases (RTK)(KEGG)	CIV CGI DoCM DB FDA GtPI CKB MCG OKB TCGA TEND TCT	0.9100	0.8445
SMAD2	DASATINIB		Approved for blood cancer	Targeted therapy	Sensitivity	Bcr-Abl kinase inhibitor(Cmap), KIT inhibitor(Cmap), Non-receptor tyrosine kinases(KEGG), PDGFR tyrosine kinase receptor inhibitor(Cmap), Receptor tyrosine kinases (RTK)(KEGG), ephrin inhibitor(Cmap), src inhibitor(Cmap) and tyrosine kinase inhibitor(Cmap)	CIV CGI CI DoCM DB FDA GtPI CKB MCG OKB PGKB TCGA TEND TCT	0.9100	0.8445
GRB2	VANDETANIB		Approved for thyroid cancer	Targeted therapy	Sensitivity	EGFR inhibitor(Cmap), RET tyrosine kinase inhibitor(Cmap), Receptor tyrosine kinases (RTK)(KEGG) and VEGFR inhibitor(Cmap)	CI CFB CFCT DB GtPI CKB MCG MCGCT TALC TTD TCT	0.9100	0.2916
GRB2	PANITUMUMAB		Approved for colon and rectum cancer	Targeted therapy	Sensitivity	Receptor tyrosine kinases (RTK)_Monoclonal antibody(KEGG)	CIV CGI CI CFB DoCM DB FDA GtPI CKB MCG TALC TEND TTD TCT moAb	0.9100	0.2916
GRB2	LAPATINIB		Approved for breast cancer	Targeted therapy	Sensitivity	EGFR inhibitor(Cmap) and Receptor tyrosine kinases (RTK)(KEGG)	CIV CC CGI CFCT DoCM DB GtPI CKB TALC TEND TTD TCT	0.9100	0.2916
GRB2	GEFITINIB		Approved for lung cancer	Targeted therapy	Sensitivity	EGFR inhibitor(Cmap) and Receptor tyrosine kinases (RTK)(KEGG)	CIV CGI CI CFB DoCM DB FDA GDSC GtPI CKB MCG MCGCT OKB PGKB TCGA TEND TTD TCT	0.9100	0.2916
GRB2	ERLOTINIB		Approved for lung cancer	Targeted therapy	Sensitivity	EGFR inhibitor(Cmap) and Receptor tyrosine kinases (RTK)(KEGG)	CIV CC CGI CFB CFCT DoCM DB FDA GDSC GtPI CKB MCG OKB PGKB TALC TCGA TEND TTD TCT	0.9100	0.2916
GRB2	CETUXIMAB		Approved for head and neck cancer	Targeted therapy	Sensitivity	Receptor tyrosine kinases (RTK)_Monoclonal antibody(KEGG)	CIV CC CGI CI CFB DoCM DB FDA GtPI CKB MCG OKB TALC TEND TTD TCT moAb	0.9100	0.2916
GRB2	AFATINIB		Approved for lung cancer	Targeted therapy	Sensitivity	EGFR inhibitor(Cmap) and Receptor tyrosine kinases (RTK)(KEGG)	CIV CC CGI DoCM DB FDA GtPI CKB MCG MCGCT OKB TALC TTD TCT	0.9100	0.2916
GRB2	OSIMERTINIB		Approved for blood cancer	Targeted therapy	Sensitivity	EGFR inhibitor(Cmap)	CIV CGI CI DB FDA GDSC GtPI CKB MCG OKB	0.9090	0.2916
GRB2	SUNITINIB		Approved for intestine, kidney, pancreas and stomach cancer	Targeted therapy	Sensitivity	Cytokines(KEGG), FLT3 inhibitor(Cmap), KIT inhibitor(Cmap), PDGFR tyrosine kinase receptor inhibitor(Cmap), RET tyrosine kinase inhibitor(Cmap), Receptor tyrosine kinases (RTK)(KEGG) and VEGFR inhibitor(Cmap)	CIV CGI DoCM DB CKB MCGCT TEND TCT	0.9080	0.2916
TRAF3	IBRUTINIB		Approved for blood cancer	Targeted therapy	Sensitivity	Bruton's tyrosine kinase (BTK) inhibitor(Cmap) and Non-receptor tyrosine kinases(KEGG)	CIV CGI CI DoCM DB GtPI MCG TCT	0.9080	0.2750
GRB2	OLARATUMAB		Approved for soft tissue cancer	Targeted therapy	Sensitivity	Receptor tyrosine kinases (RTK)_Monoclonal antibody(KEGG)	CI DB FDA GtPI MCG TCT moAb	0.9070	0.2916
PTPN2	RUXOLITINIB		Approved for bone marrow cancer	Targeted therapy	Sensitivity	JAK inhibitor(Cmap) and Non-receptor tyrosine kinases(KEGG)	CIV CGI DoCM DB GtPI MCG TCT	0.9070	0.0750
GRB2	NERATINIB		Approved for breast cancer	Targeted therapy	Sensitivity	EGFR inhibitor(Cmap) and Receptor tyrosine kinases (RTK)(KEGG)	CI GtPI CKB TALC TTD TCT	0.9060	0.2916
GRB2	BRIGATINIB		Approved for blood and lung cancer	Targeted therapy	Sensitivity	ALK tyrosine kinase receptor inhibitor(Cmap), EGFR inhibitor(Cmap) and Receptor tyrosine kinases (RTK)(KEGG)	CI GtPI CKB MCGCT TALC	0.9060	0.2916
GRB2	PAZOPANIB		Approved for kidney and soft tissue cancer	Targeted therapy	Sensitivity	KIT inhibitor(Cmap), PDGFR tyrosine kinase receptor inhibitor(Cmap) and VEGFR inhibitor(Cmap)	DB MCG MCGCT TALC	0.9040	0.2916
SMAD2	IMATINIB MESYLATE		Approved for blood cancer	Targeted therapy	Sensitivity	Non-receptor tyrosine kinases(KEGG) and Receptor tyrosine kinases (RTK)(KEGG)	CI NCI	0.9030	0.8445
NFATC1	THALIDOMIDE		Approved for blood cancer	Targeted therapy	Sensitivity	Cytokines(KEGG) and tumor necrosis factor production inhibitor(Cmap)	DB TEND TTD TCT	0.9030	0.4153
GRB2	RAMUCIRUMAB		Approved for colon, esophagus, lung, rectum and stomach cancer	Targeted therapy	Sensitivity	Receptor tyrosine kinases (RTK)_Monoclonal antibody(KEGG)	MCG TALC	0.9030	0.2916
GRB2	MIDOSTAURIN		Approved for blood cancer	Targeted therapy	Sensitivity	FLT3 inhibitor(Cmap), KIT inhibitor(Cmap), PKC inhibitor(Cmap), Receptor tyrosine kinases (RTK)(KEGG) and Serine/threonine kinases(KEGG)	CI MCG	0.9030	0.2916
GRB2	ERLOTINIB HYDROCHLORIDE		Approved for lung cancer	Targeted therapy	Sensitivity	Receptor tyrosine kinases (RTK)(KEGG)	CI MCGCT	0.9030	0.2916
SMAD2	PONATINIB HYDROCHLORIDE		Approved for blood cancer	Targeted therapy	Sensitivity	Non-receptor tyrosine kinases(KEGG)	CI	0.9020	0.8445
SMAD2	AXITINIB		Approved for kidney cancer	Targeted therapy	Sensitivity	PDGFR tyrosine kinase receptor inhibitor(Cmap), Receptor tyrosine kinases (RTK)(KEGG) and VEGFR inhibitor(Cmap)	CGI	0.9020	0.8445
SMAD2	923288-90-8		Approved for blood cancer	Targeted therapy	Sensitivity	Other	CI	0.9020	0.8445
NFATC1	LENALIDOMIDE		Approved for blood cancer	Immunotherapy	Sensitivity	Cytokines(KEGG) and anticancer agent(Cmap)	CFCT DB TTD	0.9020	0.4153
GRB2	TRASTUZUMAB		Approved for breast, esophagus and stomach cancer	Targeted therapy	Sensitivity	Receptor tyrosine kinases (RTK)_Monoclonal antibody(KEGG)	DB TEND	0.9020	0.2916
GRB2	GEFITINIBIRESSA		Approved for lung cancer	Targeted therapy	Sensitivity	Other	TALC	0.9020	0.2916
GRB2	AZD-9291 MESYLATE		Approved for blood cancer	Targeted therapy	Sensitivity	Other	CI	0.9020	0.2916
SMAD2	PDX-101		Approved for blood cancer	Targeted therapy	Sensitivity	Other	TTD	0.9010	0.8445
NFATC1	POMALIDOMIDE		Approved for blood cancer	Immunotherapy	Sensitivity	Cytokines(KEGG), angiogenesis inhibitor(Cmap) and tumor necrosis factor production inhibitor(Cmap)	DB	0.9010	0.4153
RUVBL1	VINBLASTINE		Approved for blood, breast, skin, testis and uterus cancer	Chemotherapy	Sensitivity	Cellular process(KEGG), microtubule inhibitor(Cmap) and tubulin polymerization inhibitor(Cmap)	DB	0.9010	0.1500
ACAT1, CARD11, CDC37, NFATC1, PRKCB and TRAF3	SULFASALAZINE		Cancer Clinical Trials and approved for other pathologies		Sensitivity	cyclooxygenase inhibitor(Cmap)	CI DB TEND TCT	0.7630	0.5019
CARD11, NFATC1, PRKCB and TRAF3	ASPIRIN		Cancer Clinical Trials and approved for other pathologies		Sensitivity	Oxidoreductases (EC1)(KEGG) and cyclooxygenase inhibitor(Cmap)	CIV CI DB TEND TCT	0.7350	0.5019
HDAC2, HDAC7 and SMAD2	VALPROIC ACID		Cancer Clinical Trials and approved for other pathologies		Sensitivity	Lyases (EC4)(KEGG), Oxidoreductases (EC1)(KEGG), Transferases (EC2)(KEGG) and Voltage-gated ion channels(KEGG)	GtPI TALC	0.7330	0.8445
HDAC2, HDAC7 and SMAD2	SODIUM 4-PHENYLBUTYRATE		Cancer Clinical Trials and approved for other pathologies		Sensitivity	Other	TALC	0.7320	0.8445
CARD11, PRKCB and TRAF3	AURANOFIN		Cancer Clinical Trials and approved for other pathologies		Sensitivity	NFkB pathway inhibitor(Cmap)	DB TEND TCT	0.7230	0.5019
GLO1 and NFATC1	INDOMETACIN		Cancer Clinical Trials and approved for other pathologies		Sensitivity	Oxidoreductases (EC1)(KEGG) and cyclooxygenase inhibitor(Cmap)	CI DB TEND	0.7230	0.4153
CDC37 and RXRB	ACITRETIN		Cancer Clinical Trials and approved for other pathologies		Sensitivity	Hepatocyte nuclear factor 4 like receptors(KEGG), Thyroid hormone like receptors(KEGG) and retinoid receptor agonist(Cmap)	CI DB	0.7220	0.2535
DGKA and PRKCB	VITAMIN E		Cancer Clinical Trials and approved for other pathologies		Sensitivity	Other	DB	0.7210	0.4618
GLO1 and GSTP1	GLUTATHIONE		Cancer Clinical Trials and approved for other pathologies		Sensitivity	antioxidant(Cmap)	DB	0.7210	0.3231
GRB2 and NFATC1	CELECOXIB		Cancer Clinical Trials and approved for other pathologies		Sensitivity	Oxidoreductases (EC1)(KEGG) and cyclooxygenase inhibitor(Cmap)	CI DB MCGCT NCI TALC TTD TCT	0.7150	0.4153
FKBP1A	SIROLIMUS		Cancer Clinical Trials and approved for other pathologies		Sensitivity	Other	CI DB GtPI TEND TCT	0.7150	0.3195
NFATC1 and RUVBL1	SULINDAC		Cancer Clinical Trials and approved for other pathologies		Sensitivity	Oxidoreductases (EC1)(KEGG) and cyclooxygenase inhibitor(Cmap)	CI DB TEND TCT	0.7140	0.4153
CDC37 and NFATC1	ETODOLAC		Cancer Clinical Trials and approved for other pathologies		Sensitivity	Oxidoreductases (EC1)(KEGG) and cyclooxygenase inhibitor(Cmap)	CI DB TEND TTD TCT	0.7140	0.4153
RXRB	TAZAROTENE		Cancer Clinical Trials and approved for other pathologies		Sensitivity	Hepatocyte nuclear factor 4 like receptors(KEGG), Thyroid hormone like receptors(KEGG) and retinoid receptor agonist(Cmap)	DB TEND TCT	0.7130	0.2535
HDAC2	LOVASTATIN		Cancer Clinical Trials and approved for other pathologies		Sensitivity	HMGCR inhibitor(Cmap) and Oxidoreductases (EC1)(KEGG)	DB	0.7110	0.2194
HDAC2	AMINOPHYLLINE		Cancer Clinical Trials and approved for other pathologies		Sensitivity	Hydrolases (EC3)(KEGG), Rhodopsin family(KEGG) and adenosine receptor antagonist(Cmap)	DB	0.7110	0.2194
TMLHE	ASCORBIC ACID		Cancer Clinical Trials and approved for other pathologies		Sensitivity	Other	DB	0.7110	0.1500
DHRS4	RETINOL		Cancer Clinical Trials and approved for other pathologies		Sensitivity	retinoid receptor ligand(Cmap)	DB	0.7110	0.0750
LTA4H	CAPTOPRIL		Cancer Clinical Trials and approved for other pathologies		Sensitivity	Hydrolases (EC3)(KEGG) and angiotensin converting enzyme inhibitor(Cmap)	DB	0.7110	0.0750
GRB2	NINTEDANIB		Cancer Clinical Trials and approved for other pathologies		Sensitivity	FGFR inhibitor(Cmap), PDGFR tyrosine kinase receptor inhibitor(Cmap), Receptor tyrosine kinases (RTK)(KEGG) and VEGFR inhibitor(Cmap)	CFCT DB GtPI CKB MCG TALC TCT	0.7070	0.2916
NFATC1	ADALIMUMAB		Cancer Clinical Trials and approved for other pathologies		Sensitivity	Cytokines_Monoclonal antibody(KEGG)	CI DB PGKB TEND TTD TCT moAb	0.7050	0.4153
NFATC1	FLURBIPROFEN		Cancer Clinical Trials and approved for other pathologies		Sensitivity	Oxidoreductases (EC1)(KEGG)	CI TEND TCT	0.7040	0.4153
NFATC1	DICLOFENAC		Cancer Clinical Trials and approved for other pathologies		Sensitivity	Oxidoreductases (EC1)(KEGG) and cyclooxygenase inhibitor(Cmap)	CI TEND TCT	0.7040	0.4153
NFATC1	MECLOFENAMIC ACID		Cancer Clinical Trials and approved for other pathologies		Sensitivity	Oxidoreductases (EC1)(KEGG)	TEND TCT	0.7030	0.4153
GRB2	INGENOL MEBUTATE		Cancer Clinical Trials and approved for other pathologies		Sensitivity	Other	DB GtPI TCT	0.7030	0.2916
NFATC1	PIRFENIDONE		Cancer Clinical Trials and approved for other pathologies		Sensitivity	Cytokines(KEGG) and TGF beta receptor inhibitor(Cmap)	TTD	0.7010	0.4153
NFATC1	CHLOROQUINE		Cancer Clinical Trials and approved for other pathologies		Sensitivity	antimalarial agent(Cmap)	DB	0.7010	0.4153
TRAF3	SULFASALIZINE		Cancer Clinical Trials and approved for other pathologies		Sensitivity	Other	TTD	0.7010	0.2750
GRB2, HDAC2, HDAC7 and SMAD2	CUDC-101		Clinical Trials		Sensitivity	EGFR inhibitor(Cmap)	CI GtPI CKB TALC TCT	0.5460	0.8445
CDC37, CDKN1B, GRB2, SMAD2 and YWHAQ	ALVOCIDIB		Clinical Trials		Sensitivity	Other	CI DB GtPI MCG TTD TCT	0.5450	0.8445
BCL2, CDC37, PTPN2 and YWHAQ	NAVITOCLAX		Clinical Trials		Sensitivity	BCL inhibitor(Cmap) and Cellular process(KEGG)	CI DB GtPI TALC TTD	0.5440	0.6271
BCL2, CDC37, PTPN2 and YWHAQ	803712-79-0		Clinical Trials		Sensitivity	Other	CI TALC TCT	0.5440	0.6271
BCL2, CDC37, PTPN2 and YWHAQ	GOSSYPOL		Clinical Trials		Sensitivity	BCL inhibitor(Cmap) and MCL1 inhibitor(Cmap)	CTRP TALC TTD TCT	0.5430	0.6271
BCL2, CDC37, PTPN2 and YWHAQ	DHA-PACLITAXEL		Clinical Trials		Sensitivity	Other	DB	0.5410	0.6271
BCAT2, GOT2, SCLY and SHMT2	PYRIDOXAL PHOSPHATE		Clinical Trials		Sensitivity	Other	DB	0.5410	0.2890
CDC37, CDKN1B, SMAD2 and YWHAQ	DINACICLIB		Clinical Trials		Sensitivity	CDK inhibitor(Cmap) and Serine/threonine kinases(KEGG)	CC CI CFCT GtPI MCG MCGCT TTD	0.5370	0.8445
CDC37, PRKCB and YWHAQ	ENZASTAURIN		Clinical Trials		Sensitivity	PKC inhibitor(Cmap)	CI GtPI MCG TALC TTD TCT	0.5360	0.4618
HDAC2, HDAC7 and SMAD2	PRACINOSTAT		Clinical Trials		Sensitivity	Other	CC DB GtPI TALC TCT	0.5350	0.8445
HDAC2, HDAC7 and SMAD2	GIVINOSTAT		Clinical Trials		Sensitivity	HDAC inhibitor(Cmap)	GtPI TALC TTD TCT	0.5340	0.8445
CDC37, CDKN1B, SMAD2 and YWHAQ	AT7519		Clinical Trials		Sensitivity	Other	CI DB GtPI TTD TCT	0.5340	0.8445
HDAC2, HDAC7 and SMAD2	ABEXINOSTAT		Clinical Trials		Sensitivity	Hydrolases (EC3)(KEGG)	DB GtPI TALC TCT	0.5340	0.8445
CDC37, CDKN1B, SMAD2 and YWHAQ	BAY1000394		Clinical Trials		Sensitivity	Other	CC CFB	0.5330	0.8445
HDAC2, HDAC7 and SMAD2	PIVANEX		Clinical Trials		Sensitivity	HDAC inhibitor(Cmap)	TALC TTD	0.5320	0.8445
CYCS, HTRA2 and XIAP	PHENOXODIOL		Clinical Trials		Sensitivity	Other	CFCT	0.5320	0.2900
CDC37, GRB2 and RASSF1	SELUMETINIB		Clinical Trials		Sensitivity	MEK inhibitor(Cmap) and Serine/threonine kinases(KEGG)	CIV CC CI CFCT GtPI CKB MCG MCGCT TALC	0.5300	0.2916
CDC37, GRB2 and RASSF1	REFAMETINIB		Clinical Trials		Sensitivity	MEK inhibitor(Cmap)	CC CI CFCT GtPI CKB MCG MCGCT TALC	0.5290	0.2916
GRB2, PTPN2 and RASSF1	DACTOLISIB		Clinical Trials		Sensitivity	Other	CIV CC CI CFB GtPI CKB MCG MCGCT	0.5290	0.2916
GRB2, PTPN2 and RASSF1	ALPELISIB		Clinical Trials		Sensitivity	PI3K inhibitor(Cmap) and Transferases (EC2)(KEGG)	CC CI CFB GDSC GtPI CKB MCG MCGCT OKB	0.5290	0.2916
GRB2, PTPN2 and RASSF1	VOXTALISIB		Clinical Trials		Sensitivity	Other	CC CI CFB DB CKB MCG TCT	0.5270	0.2916
GRB2, PTPN2 and RASSF1	GEDATOLISIB		Clinical Trials		Sensitivity	Serine/threonine kinases(KEGG) and Transferases (EC2)(KEGG)	CI CFB GtPI CKB MCG MCGCT	0.5270	0.2916
GRB2, PTPN2 and RASSF1	BUPARLISIB		Clinical Trials		Sensitivity	Other	CC CI GtPI CKB MCG OKB	0.5270	0.2916
CDC37, GRB2 and RASSF1	BINIMETINIB		Clinical Trials		Sensitivity	Serine/threonine kinases(KEGG)	CI CFCT GtPI MCG MCGCT TCT	0.5270	0.2916
CDC37, GRB2 and RASSF1	391210-10-9		Clinical Trials		Sensitivity	Other	CI DB GtPI CKB MCG MCGCT TALC	0.5270	0.2916
GRB2, PTPN2 and RASSF1	SONOLISIB		Clinical Trials		Sensitivity	Other	CC CI CKB MCG MCGCT	0.5260	0.2916
CDC37, GRB2 and RASSF1	PIMASERTIB		Clinical Trials		Sensitivity	Serine/threonine kinases(KEGG)	CC CI CFCT MCG TALC	0.5260	0.2916
GRB2, PTPN2 and RASSF1	PICTILISIB		Clinical Trials		Sensitivity	Other	CIV CI GDSC GtPI CKB MCG	0.5260	0.2916
GRB2, PTPN2 and RASSF1	PF-04691502		Clinical Trials		Sensitivity	PI3K inhibitor(Cmap) and mTOR inhibitor(Cmap)	CI CFB GtPI CKB MCG	0.5260	0.2916
CDC37, GRB2 and PTPN2	IPATASERTIB		Clinical Trials		Sensitivity	Serine/threonine kinases(KEGG)	CI CFCT GtPI MCGCT TCT	0.5260	0.2916
CDC37, CDKN1B and SMAD2	SELICICLIB		Clinical Trials		Sensitivity	CDK inhibitor(Cmap)	CI GtPI MCG TTD TCT	0.5250	0.8445
HDAC2 and SMAD2	ENTINOSTAT		Clinical Trials		Sensitivity	HDAC inhibitor(Cmap) and Hydrolases (EC3)(KEGG)	CI GtPI TALC TTD TCT	0.5250	0.8445
CDC37, GRB2 and RASSF1	TAK-733		Clinical Trials		Sensitivity	MEK inhibitor(Cmap)	CC CI CFCT MCG	0.5250	0.2916
GRB2, PTPN2 and RASSF1	PILARALISIB		Clinical Trials		Sensitivity	PI3K inhibitor(Cmap)	CI DB GtPI CKB MCG	0.5250	0.2916
CDC37, GRB2 and PTPN2	CAPIVASERTIB		Clinical Trials		Sensitivity	AKT inhibitor(Cmap)	CGI CI CFCT GtPI	0.5250	0.2916
CDC37, GRB2 and RASSF1	AZD8330		Clinical Trials		Sensitivity	MEK inhibitor(Cmap)	CI MCG TALC TCT	0.5250	0.2916
GRB2, PTPN2 and RASSF1	APITOLISIB		Clinical Trials		Sensitivity	Serine/threonine kinases(KEGG) and Transferases (EC2)(KEGG)	CI GtPI CKB MCG	0.5250	0.2916
CDC37, GRB2 and RASSF1	212631-79-3		Clinical Trials		Sensitivity	Other	CI GtPI CKB MCG	0.5250	0.2916
HTRA2 and XIAP	BIRINAPANT		Clinical Trials		Sensitivity	XIAP inhibitor(Cmap)	CI CFCT GtPI TALC	0.5250	0.2900
HDAC2 and SMAD2	MOCETINOSTAT		Clinical Trials		Sensitivity	HDAC inhibitor(Cmap) and Hydrolases (EC3)(KEGG)	CI DB GtPI TTD TCT	0.5240	0.8445
GRB2, PTPN2 and RASSF1	SF1126		Clinical Trials		Sensitivity	Other	CI MCG TCT	0.5240	0.2916
CDC37, GRB2 and RASSF1	BMS-908662		Clinical Trials		Sensitivity	Other	CI DB MCG TCT	0.5240	0.2916
HDAC2 and SMAD2	CHR-3996		Clinical Trials		Sensitivity	Other	GtPI TALC	0.5230	0.8445
CDC37, SMAD2 and YWHAQ	AT9283		Clinical Trials		Sensitivity	Other	CI MCG TALC	0.5230	0.8445
CDC37, GRB2 and PTPN2	TRICIRIBINE		Clinical Trials		Sensitivity	AKT inhibitor(Cmap)	CFCT TCT	0.5230	0.2916
CDC37, GRB2 and RASSF1	RO4987655		Clinical Trials		Sensitivity	Other	CC CI	0.5230	0.2916
HTRA2 and XIAP	LCL161		Clinical Trials		Sensitivity	Other	GtPI TALC	0.5230	0.2900
CDC37, CDKN1B and SMAD2	AG-024322		Clinical Trials		Sensitivity	Other	CI TTD	0.5220	0.8445
GRB2, PTPN2 and RASSF1	GSK2636771		Clinical Trials		Sensitivity	PI3K inhibitor(Cmap)	MCG	0.5220	0.2916
CDC37, GRB2 and RASSF1	ENCORAFENIB		Clinical Trials		Sensitivity	Serine/threonine kinases(KEGG)	MCG	0.5220	0.2916
CDC37, GRB2 and PTPN2	AFURESERTIB HYDROCHLORIDE		Clinical Trials		Sensitivity	Serine/threonine kinases(KEGG)	CFCT	0.5220	0.2916
CDC37, CDKN1B and SMAD2	MKC-1		Clinical Trials		Sensitivity	Other	TTD	0.5210	0.8445
CYCS and HTRA2	VELIPARIB		Clinical Trials		Sensitivity	PARP inhibitor(Cmap) and Transferases (EC2)(KEGG)	CC CI CFCT DB MCG MCGCT TALC	0.5170	0.2339
CYCS and HTRA2	TALAZOPARIB		Clinical Trials		Sensitivity	PARP inhibitor(Cmap) and Transferases (EC2)(KEGG)	CI CFCT GtPI TALC	0.5150	0.2339
GRB2 and SMAD2	XL-228		Clinical Trials		Sensitivity	Other	CI DB MCG TALC TCT	0.5140	0.8445
GRB2 and NFATC1	TALMAPIMOD		Clinical Trials		Sensitivity	Serine/threonine kinases(KEGG) and p38 MAPK inhibitor(Cmap)	CI DB GtPI TCT	0.5140	0.4153
IRF3 and TRAF3	GALIXIMAB		Clinical Trials		Sensitivity	Other cell surface molecules_Monoclonal antibody(KEGG)	CI DB TCT moAb	0.5140	0.2750
IRF3 and TRAF3	DACETUZUMAB		Clinical Trials		Sensitivity	Cytokine receptors_Monoclonal antibody(KEGG)	CI TTD TCT moAb	0.5140	0.2750
CDKN1B and SMAD2	RIVICICLIB		Clinical Trials		Sensitivity	Other	CI GtPI TTD	0.5130	0.8445
UBA3	PEVONEDISTAT		Clinical Trials		Sensitivity	Cellular process(KEGG) and nedd activating enzyme inhibitor(Cmap)	CI TTD TCT	0.5130	0.4255
LIG1	BLEOMYCIN		Clinical Trials		Sensitivity	DNA synthesis inhibitor(Cmap)	TEND TCT	0.5130	0.3389
CDC37 and GRB2	ARQ736		Clinical Trials		Sensitivity	Other	CI TALC	0.5130	0.2916
CDC37 and GRB2	1096708-71-2		Clinical Trials		Sensitivity	Other	CI MCGCT	0.5130	0.2916
CDKN1B and SMAD2	VORUCICLIB		Clinical Trials		Sensitivity	Other	CI TTD	0.5120	0.8445
CHEK2	SCHEMBL14517914		Clinical Trials		Sensitivity	Other	DB TCT	0.5120	0.3500
GSTP1	CANFOSFAMIDE		Clinical Trials		Sensitivity	Other	DB TCT	0.5120	0.3231
TXNRD2	MOTEXAFIN GADOLINIUM		Clinical Trials		Sensitivity	Other	DB TCT	0.5120	0.1500
NCOA2	GENISTEIN		Clinical Trials		Sensitivity	tyrosine kinase inhibitor(Cmap)	DB	0.5110	0.5658
PRKCB	SOTRASTAURIN ACETATE		Clinical Trials		Sensitivity	Serine/threonine kinases(KEGG)	TTD	0.5110	0.4618
AIFM1	SWEP		Clinical Trials		Sensitivity	Other	DB	0.5110	0.3214
TPI1	DIHYDROXYACETONE PHOSPHATE		Clinical Trials		Sensitivity	Other	DB	0.5110	0.2317
FUBP1	IROFULVEN		Clinical Trials		Sensitivity	Other	DB	0.5110	0.2000
LTA4H	TOSEDOSTAT		Clinical Trials		Sensitivity	Hydrolases (EC3)(KEGG) and peptidase inhibitor(Cmap)	DB	0.5110	0.0750
GRB2	DACOMITINIB		Clinical Trials		Sensitivity	EGFR inhibitor(Cmap) and Receptor tyrosine kinases (RTK)(KEGG)	CIV CC CI GtPI CKB MCG MCGCT TALC TCT	0.5100	0.2916
GRB2	AZD4547		Clinical Trials		Sensitivity	FGFR inhibitor(Cmap)	CIV CI GtPI CKB MCG MCGCT OKB TALC	0.5090	0.2916
GRB2	ROCILETINIB		Clinical Trials		Sensitivity	EGFR inhibitor(Cmap) and Receptor tyrosine kinases (RTK)(KEGG)	CIV CGI CI GtPI CKB MCG TALC	0.5080	0.2916
GRB2	INFIGRATINIB		Clinical Trials		Sensitivity	Other	CIV CC CI GtPI CKB MCGCT TALC	0.5080	0.2916
GRB2	CRENOLANIB		Clinical Trials		Sensitivity	PDGFR tyrosine kinase receptor inhibitor(Cmap) and Receptor tyrosine kinases (RTK)(KEGG)	CIV CGI CI DoCM GtPI CKB MCG	0.5080	0.2916
GRB2	TESEVATINIB		Clinical Trials		Sensitivity	Other	CI GtPI CKB MCG TALC TCT	0.5070	0.2916
GRB2	NIMOTUZUMAB		Clinical Trials		Sensitivity	Other	CGI CKB MCG TALC TCT moAb	0.5070	0.2916
GRB2	DOVITINIB		Clinical Trials		Sensitivity	EGFR inhibitor(Cmap), FGFR inhibitor(Cmap), FLT3 inhibitor(Cmap), PDGFR tyrosine kinase receptor inhibitor(Cmap) and VEGFR inhibitor(Cmap)	CI CFCT GtPI CKB MCG TALC TCT	0.5070	0.2916
GRB2	BMS-599626		Clinical Trials		Sensitivity	EGFR inhibitor(Cmap) and protein tyrosine kinase inhibitor(Cmap)	CI GtPI CKB MCG TALC TTD TCT	0.5070	0.2916
GRB2	497839-62-0		Clinical Trials		Sensitivity	Other	CIV CI GtPI CKB MCG TALC	0.5070	0.2916
GRB2	TASELISIB		Clinical Trials		Sensitivity	PI3K inhibitor(Cmap)	CI GDSC GtPI CKB MCG OKB	0.5060	0.2916
GRB2	SERABELISIB		Clinical Trials		Sensitivity	Other	CI GtPI CKB MCG OKB	0.5060	0.2916
GRB2	PELITINIB		Clinical Trials		Sensitivity	EGFR inhibitor(Cmap) and Receptor tyrosine kinases (RTK)(KEGG)	CI GtPI CKB MCG TALC	0.5060	0.2916
GRB2	ICOTINIB		Clinical Trials		Sensitivity	EGFR inhibitor(Cmap) and Receptor tyrosine kinases (RTK)(KEGG)	DB GtPI CKB MCG MCGCT TALC	0.5060	0.2916
GRB2	BMS-690514		Clinical Trials		Sensitivity	EGFR inhibitor(Cmap) and VEGFR inhibitor(Cmap)	CI GtPI CKB MCG TALC	0.5060	0.2916
GRB2	ZSTK474		Clinical Trials		Sensitivity	Other	CI CFB GtPI CKB	0.5050	0.2916
GRB2	SYM004		Clinical Trials		Sensitivity	Other	CIV CKB MCG TCT	0.5050	0.2916
GRB2	SAPITINIB		Clinical Trials		Sensitivity	Other	CI GtPI CKB TALC	0.5050	0.2916
GRB2	OLMUTINIB		Clinical Trials		Sensitivity	Bruton's tyrosine kinase (BTK) inhibitor(Cmap), EGFR inhibitor(Cmap) and Receptor tyrosine kinases (RTK)(KEGG)	CGI CI DB GtPI CKB	0.5050	0.2916
GRB2	MASITINIB		Clinical Trials		Sensitivity	KIT inhibitor(Cmap), PDGFR tyrosine kinase receptor inhibitor(Cmap), Receptor tyrosine kinases (RTK)(KEGG) and src inhibitor(Cmap)	CI GtPI MCG MCGCT TCT	0.5050	0.2916
YWHAQ	VOLASERTIB		Clinical Trials		Sensitivity	PLK inhibitor(Cmap) and Serine/threonine kinases(KEGG)	CI GtPI MCG TALC TTD	0.5050	0.1500
YWHAQ	NMS-1286937		Clinical Trials		Sensitivity	PLK inhibitor(Cmap)	CI GtPI MCG TALC	0.5050	0.1500
YWHAQ	BI 2536		Clinical Trials		Sensitivity	Other	CI GtPI MCG TALC TTD	0.5050	0.1500
SMAD2	BAFETINIB		Clinical Trials		Sensitivity	Bcr-Abl kinase inhibitor(Cmap), LYN tyrosine kinase inhibitor(Cmap) and Non-receptor tyrosine kinases(KEGG)	CI GtPI MCG	0.5040	0.8445
NFATC1	ETORICOXIB		Clinical Trials		Sensitivity	Oxidoreductases (EC1)(KEGG) and cyclooxygenase inhibitor(Cmap)	CI DB PGKB TEND TTD TCT	0.5040	0.4153
NFATC1	APRICOXIB		Clinical Trials		Sensitivity	Oxidoreductases (EC1)(KEGG)	CI TALC TCT	0.5040	0.4153
GRB2	ZALUTUMUMAB		Clinical Trials		Sensitivity	Receptor tyrosine kinases (RTK)_Monoclonal antibody(KEGG)	CI TALC moAb	0.5040	0.2916
GRB2	RALIMETINIB		Clinical Trials		Sensitivity	Serine/threonine kinases(KEGG)	CI CFCT GtPI	0.5040	0.2916
GRB2	ORANTINIB		Clinical Trials		Sensitivity	FGFR inhibitor(Cmap), PDGFR tyrosine kinase receptor inhibitor(Cmap) and VEGFR inhibitor(Cmap)	CI GtPI MCG TTD	0.5040	0.2916
GRB2	MOTESANIB		Clinical Trials		Sensitivity	KIT inhibitor(Cmap), PDGFR tyrosine kinase receptor inhibitor(Cmap), Receptor tyrosine kinases (RTK)(KEGG) and VEGFR inhibitor(Cmap)	CI MCG TCT	0.5040	0.2916
GRB2	ENMD-2076		Clinical Trials		Sensitivity	Aurora kinase inhibitor(Cmap), FLT3 inhibitor(Cmap) and VEGFR inhibitor(Cmap)	CI CFCT TCT	0.5040	0.2916
GRB2	AMUVATINIB		Clinical Trials		Sensitivity	FLT3 inhibitor(Cmap), KIT inhibitor(Cmap), PDGFR tyrosine kinase receptor inhibitor(Cmap), RAD51 inhibitor(Cmap), RET tyrosine kinase inhibitor(Cmap) and Receptor tyrosine kinases (RTK)(KEGG)	CI DB MCG TCT	0.5040	0.2916
YWHAQ	GSK461364		Clinical Trials		Sensitivity	PLK inhibitor(Cmap)	CI MCG TALC TTD	0.5040	0.1500
SMAD2	TACEDINALINE		Clinical Trials		Sensitivity	HDAC inhibitor(Cmap) and Hydrolases (EC3)(KEGG)	CI GtPI TTD	0.5030	0.8445
SMAD2	SARACATINIB		Clinical Trials		Sensitivity	Non-receptor tyrosine kinases(KEGG) and src inhibitor(Cmap)	CI GtPI	0.5030	0.8445
NFATC1	LENZILUMAB		Clinical Trials		Sensitivity	Cytokines_Monoclonal antibody(KEGG)	CI moAb	0.5030	0.4153
GRB2	XL820		Clinical Trials		Sensitivity	Other	CI DB TCT	0.5030	0.2916
GRB2	X-82		Clinical Trials		Sensitivity	Other	CI MCG	0.5030	0.2916
GRB2	TYROSINE KINASE-IN-1		Clinical Trials		Sensitivity	Other	CI DB TCT	0.5030	0.2916
GRB2	RO5083945		Clinical Trials		Sensitivity	Other	MCG TALC	0.5030	0.2916
GRB2	MEHD7945A		Clinical Trials		Sensitivity	Other	MCG TALC	0.5030	0.2916
GRB2	MEDI-575		Clinical Trials		Sensitivity	Other	MCG TALC TTD	0.5030	0.2916
GRB2	LESTAURTINIB		Clinical Trials		Sensitivity	FLT3 inhibitor(Cmap), JAK inhibitor(Cmap), Receptor tyrosine kinases (RTK)(KEGG) and growth factor receptor inhibitor(Cmap)	CI TTD TCT	0.5030	0.2916
GRB2	DEPATUXIZUMAB MAFODOTIN		Clinical Trials		Sensitivity	Other	CKB moAb	0.5030	0.2916
GRB2	CANERTINIB		Clinical Trials		Sensitivity	EGFR inhibitor(Cmap)	GtPI MCG	0.5030	0.2916
GRB2	ABT-806		Clinical Trials		Sensitivity	Other	CKB MCG	0.5030	0.2916
PTPN2	AZD1480		Clinical Trials		Sensitivity	JAK inhibitor(Cmap)	GtPI MCG	0.5030	0.0750
SMAD2	AR-42		Clinical Trials		Sensitivity	HDAC inhibitor(Cmap)	TTD TCT	0.5020	0.8445
NFATC1	DMXAA		Clinical Trials		Sensitivity	Other	TALC	0.5020	0.4153
GRB2	TANDUTINIB		Clinical Trials		Sensitivity	FLT3 inhibitor(Cmap), KIT inhibitor(Cmap), PDGFR tyrosine kinase receptor inhibitor(Cmap) and Receptor tyrosine kinases (RTK)(KEGG)	MCG	0.5020	0.2916
GRB2	TAK-593		Clinical Trials		Sensitivity	VEGFR inhibitor(Cmap)	CI TTD	0.5020	0.2916
GRB2	SAR-260301		Clinical Trials		Sensitivity	Other	CC	0.5020	0.2916
GRB2	MODOTUXIMAB		Clinical Trials		Sensitivity	Receptor tyrosine kinases (RTK)_Monoclonal antibody(KEGG)	moAb	0.5020	0.2916
GRB2	GSK610677		Clinical Trials		Sensitivity	Other	CI TTD	0.5020	0.2916
GRB2	CC-401		Clinical Trials		Sensitivity	JNK inhibitor(Cmap)	CI TTD	0.5020	0.2916
GRB2	AZD6918		Clinical Trials		Sensitivity	Other	CI TTD	0.5020	0.2916
GRB2	7-HYDROXYSTAUROSPORINE		Clinical Trials		Sensitivity	CDK inhibitor(Cmap), CHK inhibitor(Cmap) and PKC inhibitor(Cmap)	DB GtPI	0.5020	0.2916
SMAD2	PYROXAMIDE		Clinical Trials		Sensitivity	HDAC inhibitor(Cmap)	TTD	0.5010	0.8445
SMAD2	PHENYLBUTYRATE		Clinical Trials		Sensitivity	HDAC inhibitor(Cmap)	TTD	0.5010	0.8445
NFATC1	RESVERATROL		Clinical Trials		Sensitivity	SIRT activator(Cmap) and cytochrome P450 inhibitor(Cmap)	DB	0.5010	0.4153
NFATC1	GENZ29155		Clinical Trials		Sensitivity	Other	TTD	0.5010	0.4153
TRAF3	XL-418		Clinical Trials		Sensitivity	Other	DB	0.5010	0.2750
TRAF3	TEGLARINAD CHLORIDE		Clinical Trials		Sensitivity	Transferases (EC2)(KEGG)	TTD	0.5010	0.2750
TRAF3	SGN-30		Clinical Trials		Sensitivity	Other	DB	0.5010	0.2750
TRAF3	CC-8490		Clinical Trials		Sensitivity	Other	DB	0.5010	0.2750
RUVBL1	REBIMASTAT		Clinical Trials		Sensitivity	Hydrolases (EC3)(KEGG)	TTD	0.5010	0.1500
RUVBL1	PRINOMASTAT		Clinical Trials		Sensitivity	Hydrolases (EC3)(KEGG)	TTD	0.5010	0.1500
RUVBL1	MARIMASTAT		Clinical Trials		Sensitivity	Hydrolases (EC3)(KEGG) and matrix metalloprotease inhibitor(Cmap)	DB TTD	0.5010	0.1500
PTPN2	ENILURACIL		Clinical Trials		Sensitivity	Oxidoreductases (EC1)(KEGG) and dihydropyrimidine dehydrogenase inhibitor(Cmap)	DB	0.5010	0.0750
ALDH18A1, BCAT2, DNPEP, GCLC, GLS and GOT2	GLUTAMIC ACID		Approved		Sensitivity	Other	DB	0.3610	0.3893
CARD11, CDC37, NFATC1, PRKCB and TRAF3	MESALAZINE		Approved		Sensitivity	Other	CI DB TEND TCT	0.3440	0.5019
CDC37, GRB2, PTPN2, RUVBL1 and SMAD2	HEPARIN		Approved		Sensitivity	Other	DB	0.3410	0.8445
BCL2, CDC37, PTPN2 and YWHAQ	EDARAVONE		Approved		Sensitivity	nootropic agent(Cmap)	TTD	0.3410	0.6271
CS, HGS, LSM6 and MDH2	CITRIC ACID		Approved		Sensitivity	Other	DB	0.3410	0.3740
MCCC1, MCCC2, PCCA and PCCB	BIOTIN		Approved		Sensitivity	vitamin B(Cmap)	DB	0.3410	0.3644
CDC37, CDKN1B, NFATC1 and SMAD2	APREMILAST		Approved		Sensitivity	Hydrolases (EC3)(KEGG) and phosphodiesterase inhibitor(Cmap)	DB TTD	0.3310	0.8445
CARD11, PRKCB, TANK and TRAF3	TARENFLURBIL		Approved		Sensitivity	Hydrolases (EC3)(KEGG)	DB	0.3310	0.5019
CARD11, CDC37, PRKCB and TRAF3	N-ACETYL-L-CYSTEINE		Approved		Sensitivity	Other	DB	0.3310	0.5019
CDC37 and RXRB	ADAPALENE		Approved		Sensitivity	Hepatocyte nuclear factor 4 like receptors(KEGG), Thyroid hormone like receptors(KEGG) and retinoid receptor agonist(Cmap)	DB TEND TCT	0.3230	0.2535
PCYT1A and PRKCSH	CHOLINE		Approved		Sensitivity	acetylcholine precursor(Cmap)	DB	0.3210	0.3600
GSTP1 and RUVBL1	GLYCEROL		Approved		Sensitivity	Other	DB	0.3210	0.3231
GRB2 and PTPN2	PEGADEMASE BOVINE		Approved		Sensitivity	Other	DB	0.3210	0.2916
FTH1 and FTL	IRON-DEXTRAN		Approved		Sensitivity	Other	DB	0.3210	0.2845
FKBP1A	TACROLIMUS		Approved		Sensitivity	Hydrolases (EC3)(KEGG) and calcineurin inhibitor(Cmap)	CI DB GtPI TEND TCT	0.3150	0.3195
IRF3 and TRAF3	ABATACEPT		Approved		Sensitivity	Other cell surface molecules(KEGG)	CI DB GtPI TEND TTD TCT	0.3150	0.2750
PPIA	CICLOSPORIN		Approved		Sensitivity	Other	CI DB GtPI NCI	0.3140	0.3096
IRF3 and TRAF3	BELATACEPT		Approved		Sensitivity	Other cell surface molecules(KEGG)	CI DB GtPI TCT	0.3140	0.2750
FKBP1A	PIMECROLIMUS		Approved		Sensitivity	Hydrolases (EC3)(KEGG) and calcineurin inhibitor(Cmap)	CI DB TEND	0.3130	0.3195
CDKN1B and SMAD2	INSULIN HUMAN		Approved		Sensitivity	Receptor tyrosine kinases (RTK)(KEGG)	DB	0.3110	0.8445
NFATC1 and RUVBL1	ICOSAPENT		Approved		Sensitivity	Other	DB	0.3110	0.4153
PCCB	VALINE		Approved		Sensitivity	Other	DB	0.3110	0.3643
PPIA	PROLINE		Approved		Sensitivity	glutamate receptor agonist(Cmap)	DB TTD	0.3110	0.3096
GCLC	CYSTEINE		Approved		Sensitivity	Other	DB	0.3110	0.3021
AKR1A1	4-METHYLPYRAZOLE		Approved		Sensitivity	Other	TTD	0.3110	0.2679
HDAC2	THEOPHYLLINE		Approved		Sensitivity	Hydrolases (EC3)(KEGG), Rhodopsin family(KEGG) and adenosine receptor antagonist(Cmap)	DB	0.3110	0.2194
HDAC2	OXTRIPHYLLINE		Approved		Sensitivity	Hydrolases (EC3)(KEGG), Rhodopsin family(KEGG) and adenosine receptor antagonist(Cmap)	DB	0.3110	0.2194
LSM6	URIDINE		Approved		Sensitivity	dopamine receptor agonist(Cmap)	DB	0.3110	0.1861
RUVBL1 and YWHAQ	UREA		Approved		Sensitivity	hydroxy radical formation stimulant(Cmap)	DB	0.3110	0.1500
SHMT2	TETRAHYDROFOLIC ACID		Approved		Sensitivity	Other	DB	0.3110	0.0750
BCAT2	LEUCINE		Approved		Sensitivity	Other	DB	0.3110	0.0750
BCAT2	ISOLEUCINE		Approved		Sensitivity	Other	DB	0.3110	0.0750
SHMT2	GLYCINE		Approved		Sensitivity	Other	DB	0.3110	0.0750
RTCB	SUCROSE		Approved		Sensitivity	Other	DB	0.3110	0.0000
GRB2	NECITUMUMAB		Approved		Sensitivity	Receptor tyrosine kinases (RTK)_Monoclonal antibody(KEGG)	CI DB GtPI MCG TALC TCT moAb	0.3070	0.2916
NFATC1	INFLIXIMAB		Approved		Sensitivity	Cytokines_Monoclonal antibody(KEGG)	CI DB PGKB TEND TTD TCT moAb	0.3050	0.4153
NFATC1	GOLIMUMAB		Approved		Sensitivity	Cytokines_Monoclonal antibody(KEGG)	CI DB TEND TTD TCT moAb	0.3050	0.4153
NFATC1	CERTOLIZUMAB PEGOL		Approved		Sensitivity	Cytokines_Monoclonal antibody(KEGG)	CI DB TEND TTD TCT moAb	0.3050	0.4153
NFATC1	PARACETAMOL		Approved		Sensitivity	Oxidoreductases (EC1)(KEGG)	CI TEND TCT	0.3040	0.4153
NFATC1	OXAPROZIN		Approved		Sensitivity	Oxidoreductases (EC1)(KEGG) and cyclooxygenase inhibitor(Cmap)	CI DB TEND TCT	0.3040	0.4153
NFATC1	NEPAFENAC		Approved		Sensitivity	Oxidoreductases (EC1)(KEGG) and cyclooxygenase inhibitor(Cmap)	CI DB TEND TCT	0.3040	0.4153
NFATC1	NAPROXEN		Approved		Sensitivity	Oxidoreductases (EC1)(KEGG) and cyclooxygenase inhibitor(Cmap)	CI DB TEND TTD TCT	0.3040	0.4153
NFATC1	NABUMETONE		Approved		Sensitivity	Oxidoreductases (EC1)(KEGG) and cyclooxygenase inhibitor(Cmap)	CI DB TEND TTD TCT	0.3040	0.4153
NFATC1	MELOXICAM		Approved		Sensitivity	Oxidoreductases (EC1)(KEGG) and cyclooxygenase inhibitor(Cmap)	CI DB TEND TTD TCT	0.3040	0.4153
NFATC1	MEFENAMIC ACID		Approved		Sensitivity	Oxidoreductases (EC1)(KEGG)	CI DB TEND TTD TCT	0.3040	0.4153
NFATC1	KETOPROFEN		Approved		Sensitivity	Oxidoreductases (EC1)(KEGG) and cyclooxygenase inhibitor(Cmap)	CI DB TEND TTD TCT	0.3040	0.4153
NFATC1	IBUPROFEN		Approved		Sensitivity	Oxidoreductases (EC1)(KEGG) and cyclooxygenase inhibitor(Cmap)	CI TEND TTD TCT	0.3040	0.4153
NFATC1	ETANERCEPT		Approved		Sensitivity	Cytokines(KEGG)	CI DB PGKB TEND TTD TCT	0.3040	0.4153
NFATC1	DIFLUNISAL		Approved		Sensitivity	Oxidoreductases (EC1)(KEGG) and prostanoid receptor antagonist(Cmap)	CI DB TEND TTD TCT	0.3040	0.4153
GRB2	BECAPLERMIN		Approved		Sensitivity	Receptor tyrosine kinases (RTK)(KEGG)	CI DB TEND TCT	0.3040	0.2916
NFATC1	VORAPAXAR		Approved		Sensitivity	Rhodopsin family(KEGG) and thrombin receptor antagonist(Cmap)	DB GtPI TTD TCT	0.3030	0.4153
NFATC1	TOLMETIN		Approved		Sensitivity	Oxidoreductases (EC1)(KEGG) and cyclooxygenase inhibitor(Cmap)	TEND TTD TCT	0.3030	0.4153
NFATC1	PIROXICAM		Approved		Sensitivity	Oxidoreductases (EC1)(KEGG) and cyclooxygenase inhibitor(Cmap)	CI DB TTD TCT	0.3030	0.4153
NFATC1	KETOROLAC		Approved		Sensitivity	Oxidoreductases (EC1)(KEGG) and cyclooxygenase inhibitor(Cmap)	TEND TCT	0.3030	0.4153
NFATC1	FENOPROFEN		Approved		Sensitivity	Oxidoreductases (EC1)(KEGG) and prostaglandin inhibitor(Cmap)	TEND TCT	0.3030	0.4153
NFATC1	BROMFENAC		Approved		Sensitivity	Oxidoreductases (EC1)(KEGG) and cyclooxygenase inhibitor(Cmap)	DB TEND TCT	0.3030	0.4153
CDC37	SAPROPTERIN		Approved		Sensitivity	phenylalanine 4-hydroxylase stimulant(Cmap)	DB TEND TCT	0.3030	0.0750
NFATC1	BALSALAZIDE		Approved		Sensitivity	cyclooxygenase inhibitor(Cmap)	DB TCT	0.3020	0.4153
GRB2	PALIFERMIN		Approved		Sensitivity	Receptor tyrosine kinases (RTK)(KEGG)	DB TCT	0.3020	0.2916
SMAD2	TENECTEPLASE		Approved		Sensitivity	Other	DB	0.3010	0.8445
SMAD2	RETEPLASE		Approved		Sensitivity	Other	DB	0.3010	0.8445
SMAD2	ALTEPLASE		Approved		Sensitivity	Other	DB	0.3010	0.8445
PRKCB	HYDROQUINONE		Approved		Sensitivity	Oxidoreductases (EC1)(KEGG) and melanin inhibitor(Cmap)	DB	0.3010	0.4618
PRKCB	AZELAIC ACID		Approved		Sensitivity	Other	DB	0.3010	0.4618
NFATC1	STREPTOKINASE		Approved		Sensitivity	Other	DB	0.3010	0.4153
NFATC1	PENTOXIFYLLINE		Approved		Sensitivity	phosphodiesterase inhibitor(Cmap)	TTD	0.3010	0.4153
NFATC1	OXYMETHOLONE		Approved		Sensitivity	Estrogen like receptors(KEGG) and androgen receptor agonist(Cmap)	DB	0.3010	0.4153
NFATC1	CARVEDILOL		Approved		Sensitivity	Rhodopsin family(KEGG) and adrenergic receptor antagonist(Cmap)	DB	0.3010	0.4153
NFATC1	AMRINONE		Approved		Sensitivity	phosphodiesterase inhibitor(Cmap)	DB	0.3010	0.4153
GRB2	DWP-401		Approved		Sensitivity	Other	TTD	0.3010	0.2916
RUVBL1	TREPROSTINIL		Approved		Sensitivity	Rhodopsin family(KEGG)	DB	0.3010	0.1500
YWHAQ	ON 019190.NA		Approved		Sensitivity	Other	TTD	0.3010	0.1500
RUVBL1	IRBESARTAN		Approved		Sensitivity	Rhodopsin family(KEGG) and angiotensin receptor antagonist(Cmap)	DB	0.3010	0.1500
PTPN2	TOFACITINIB		Approved		Sensitivity	JAK inhibitor(Cmap) and Non-receptor tyrosine kinases(KEGG)	DB	0.3010	0.0750
CDC37	MICONAZOLE		Approved		Sensitivity	bacterial cell wall synthesis inhibitor(Cmap)	DB	0.3010	0.0750
ADI1, ALDH5A1, ALDH6A1, DLAT, DLD, GAPDH, HADHA, HMOX1, HMOX2, HSD17B10, HSD17B8, MDH2, NAE1, NDUFV3, OGDH, PDHB, PRKCB and TSTA3	NADH		Clinical Trials		Sensitivity	Other	DB TTD	0.1910	0.4750
GRB2, HIBCH, PRKCB, PTPN2 and RASSF1	QUERCETIN		Clinical Trials		Sensitivity	polar auxin transport inhibitor(Cmap)	DB MCG NCI	0.1530	0.4618
GRB2, NAE1, RASSF1 and SMAD2	ADENOSINE TRIPHOSPHATE		Clinical Trials		Sensitivity	Other	DB	0.1410	0.8445
GGACT and HMOX1	FORMIC ACID		Clinical Trials		Sensitivity	Other	DB	0.1210	0.3008
CDC37, GRB2 and RASSF1	K-252A		Clinical Trials		Sensitivity	Other	DB	0.1210	0.2916
GRB2 and NFATC1	VX-702		Clinical Trials		Sensitivity	p38 MAPK inhibitor(Cmap)	CI DB GtPI TCT	0.1140	0.4153
PRKCB	RUBOXISTAURIN		Clinical Trials		Sensitivity	Other	CI GtPI TTD TCT	0.1140	0.4618
LTA4H	DG-051		Clinical Trials		Sensitivity	Other	DB GtPI TCT	0.1130	0.0750
IRF3 and TRAF3	ISCALIMAB		Clinical Trials		Sensitivity	Cytokine receptors_Monoclonal antibody(KEGG)	moAb	0.1120	0.2750
CYCS and HTRA2	EMRICASAN		Clinical Trials		Sensitivity	Hydrolases (EC3)(KEGG)	CI DB	0.1120	0.2339
GSTP1	EZATIOSTAT		Clinical Trials		Sensitivity	glutathione transferase inhibitor(Cmap)	DB TCT	0.1120	0.3231
NFATC1 and TRAF3	GLUCOSAMINE		Clinical Trials		Sensitivity	glycosylated protein precursor(Cmap)	DB	0.1110	0.4153
PRKCB	ELLAGIC ACID		Clinical Trials		Sensitivity	Other	DB	0.1110	0.4618
DLAT	DIHYDROLIPOIC ACID		Clinical Trials		Sensitivity	Other	DB	0.1110	0.3712
PDHB	PYRUVIC ACID		Clinical Trials		Sensitivity	Other	DB	0.1110	0.3294
PMS2	GAMMA-THIO-ATP		Clinical Trials		Sensitivity	Other	DB	0.1110	0.3250
FKBP1A	SCY-635		Clinical Trials		Sensitivity	Other	TTD	0.1110	0.3195
FKBP1A	ALISPORIVIR		Clinical Trials		Sensitivity	Other	TTD	0.1110	0.3195
SOD1	ARIMOCLOMOL		Clinical Trials		Sensitivity	Other	DB	0.1110	0.3046
MAT2A	ADEMETIONINE		Clinical Trials		Sensitivity	methyltransferase stimulant(Cmap) and phosphodiesterase inhibitor(Cmap)	DB	0.1110	0.2476
NAGK	N-ACETYL-D-GLUCOSAMINE		Clinical Trials		Sensitivity	Other	DB	0.1110	0.1500
NISCH	MOXONIDINE		Clinical Trials		Sensitivity	Rhodopsin family(KEGG) and imidazoline receptor agonist(Cmap)	DB	0.1110	0.1500
MTAP	ADENINE		Clinical Trials		Sensitivity	protein synthesis stimulant(Cmap)	DB	0.1110	0.1500
LTA4H	UBENIMEX		Clinical Trials		Sensitivity	Other	DB	0.1110	0.0750
CS	COENZYME A		Clinical Trials		Sensitivity	Other	DB	0.1110	0.0750
GRB2	PH-797804		Clinical Trials		Sensitivity	p38 MAPK inhibitor(Cmap)	CI DB GtPI TCT	0.1040	0.2916
GRB2	DILMAPIMOD		Clinical Trials		Sensitivity	Serine/threonine kinases(KEGG)	CI GtPI TTD TCT	0.1040	0.2916
NFATC1	TIAPROFENIC ACID		Clinical Trials		Sensitivity	Oxidoreductases (EC1)(KEGG)	DB TEND TTD TCT	0.1030	0.4153
NFATC1	TENOXICAM		Clinical Trials		Sensitivity	Oxidoreductases (EC1)(KEGG) and cyclooxygenase inhibitor(Cmap)	DB TEND TTD TCT	0.1030	0.4153
NFATC1	SALSALATE		Clinical Trials		Sensitivity	Oxidoreductases (EC1)(KEGG)	DB TEND TCT	0.1030	0.4153
NFATC1	SALICYLIC ACID		Clinical Trials		Sensitivity	Other	DB TEND TCT	0.1030	0.4153
NFATC1	LUMIRACOXIB		Clinical Trials		Sensitivity	Oxidoreductases (EC1)(KEGG) and cyclooxygenase inhibitor(Cmap)	DB TEND TTD TCT	0.1030	0.4153
GRB2	NEFLAMAPIMOD		Clinical Trials		Sensitivity	Other	CI DB GtPI	0.1030	0.2916
GRB2	LOSMAPIMOD		Clinical Trials		Sensitivity	Serine/threonine kinases(KEGG) and p38 MAPK inhibitor(Cmap)	CI GtPI TTD	0.1030	0.2916
GRB2	KC706		Clinical Trials		Sensitivity	Other	CI DB TCT	0.1030	0.2916
GRB2	DORAMAPIMOD		Clinical Trials		Sensitivity	Serine/threonine kinases(KEGG) and p38 MAPK inhibitor(Cmap)	CI DB GtPI	0.1030	0.2916
RUVBL1	SELADELPAR		Clinical Trials		Sensitivity	Thyroid hormone like receptors(KEGG)	CI TTD TCT	0.1030	0.1500
NFATC1	TGAAC94		Clinical Trials		Sensitivity	Other	TTD TCT	0.1020	0.4153
NFATC1	PARECOXIB		Clinical Trials		Sensitivity	Oxidoreductases (EC1)(KEGG) and cyclooxygenase inhibitor(Cmap)	DB TCT	0.1020	0.4153
NFATC1	CYTOFAB		Clinical Trials		Sensitivity	Other	TTD TCT	0.1020	0.4153
NFATC1	CIMICOXIB		Clinical Trials		Sensitivity	Other	DB TCT	0.1020	0.4153
TRAF3	SIFALIMUMAB		Clinical Trials		Sensitivity	Cytokines_Monoclonal antibody(KEGG)	moAb	0.1020	0.2750
TRAF3	RONTALIZUMAB		Clinical Trials		Sensitivity	Cytokines_Monoclonal antibody(KEGG)	TTD moAb	0.1020	0.2750
SMAD2	PLASMIN		Clinical Trials		Sensitivity	Other	DB	0.1010	0.8445
SMAD2	DROTRECOGIN ALFA (ACTIVATED)		Clinical Trials		Sensitivity	Other	DB	0.1010	0.8445
NFATC1	PRANLUKAST		Clinical Trials		Sensitivity	Rhodopsin family(KEGG) and leukotriene receptor antagonist(Cmap)	DB	0.1010	0.4153
NFATC1	NSC124670		Clinical Trials		Sensitivity	Other	DB	0.1010	0.4153
NFATC1	NIMESULIDE		Clinical Trials		Sensitivity	Oxidoreductases (EC1)(KEGG) and cyclooxygenase inhibitor(Cmap)	DB PGKB TTD	0.1010	0.4153
NFATC1	LORNOXICAM		Clinical Trials		Sensitivity	Oxidoreductases (EC1)(KEGG) and cyclooxygenase inhibitor(Cmap)	DB	0.1010	0.4153
NFATC1	IBUDILAST		Clinical Trials		Sensitivity	Hydrolases (EC3)(KEGG), Rhodopsin family(KEGG), leukotriene receptor antagonist(Cmap) and phosphodiesterase inhibitor(Cmap)	DB	0.1010	0.4153
NFATC1	GW-406381		Clinical Trials		Sensitivity	Other	TTD	0.1010	0.4153
NFATC1	ETHYL PYRUVATE		Clinical Trials		Sensitivity	Other	DB	0.1010	0.4153
NFATC1	DELMITIDE		Clinical Trials		Sensitivity	Other	TTD	0.1010	0.4153
NFATC1	CLENBUTEROL		Clinical Trials		Sensitivity	Rhodopsin family(KEGG) and adrenergic receptor agonist(Cmap)	DB	0.1010	0.4153
NFATC1	ARUNDIC ACID		Clinical Trials		Sensitivity	Other	TTD	0.1010	0.4153
NFATC1	ANTIPYRINE		Clinical Trials		Sensitivity	Other	DB	0.1010	0.4153
NFATC1	AN0128		Clinical Trials		Sensitivity	Other	TTD	0.1010	0.4153
RUVBL1	ELAFIBRANOR		Clinical Trials		Sensitivity	PPAR receptor agonist(Cmap) and Thyroid hormone like receptors(KEGG)	DB	0.1010	0.1500
RUVBL1	BEZAFIBRATE		Clinical Trials		Sensitivity	PPAR receptor agonist(Cmap) and Thyroid hormone like receptors(KEGG)	DB	0.1010	0.1500
CDC37	L-CITRULLINE		Clinical Trials		Sensitivity	nitric oxide stimulant(Cmap)	DB	0.1010	0.0750
CDC37	ARGIMESNA		Clinical Trials		Sensitivity	nitric oxide precursor(Cmap)	DB	0.1010	0.0750
GRB2, PTPN2 and SMAD2	DEXFOSFOSERINE		Experimental		Sensitivity	Other	DB	0.0008	0.8445
ECI2, FKBP1A and SMAD2	TETRADECANOIC ACID		Experimental		Sensitivity	Other	DB	0.0008	0.8445
BCL2, CDC37, PTPN2 and YWHAQ	OBLIMERSON		Experimental		Sensitivity	Other	TALC	0.0008	0.6271
BCL2, CDC37, PTPN2 and YWHAQ	OBLIMERSEN		Experimental		Sensitivity	Other	TALC TTD TCT	0.0008	0.6271
NCOA2	WAY-169916		Experimental		Sensitivity	Other	DB	0.0008	0.5658
CDC37 and NCOA2	TRIBUTYLTIN		Experimental		Sensitivity	Other	DB	0.0008	0.5658
NCOA2 and RXRB	T0901317		Experimental		Sensitivity	Other	DB	0.0008	0.5658
NCOA2	PHIP		Experimental		Sensitivity	Other	DB	0.0008	0.5658
NCOA2	METRIBOLONE		Experimental		Sensitivity	Other	DB	0.0008	0.5658
CDC37 and NCOA2	GW9662		Experimental		Sensitivity	Other	DB	0.0008	0.5658
NCOA2	DIMETHYL (1R,4S)-5,6-BIS(4-HYDROXYPHENYL)-7-OXABICYCLO[2.2.1]HEPTA-2,5-DIENE-2,3-DICARBOXYLATE		Experimental		Sensitivity	Other	DB	0.0008	0.5658
NCOA2	63676-22-2		Experimental		Sensitivity	Other	DB	0.0008	0.5658
NCOA2	4-[(1S,2S,5S)-5-(HYDROXYMETHYL)-8-METHYL-3-OXABICYCLO[3.3.1]NON-7-EN-2-YL]PHENOL		Experimental		Sensitivity	Other	DB	0.0008	0.5658
NCOA2	4-(6-HYDROXY-1H-INDAZOL-3-YL)BENZENE-1,3-DIOL		Experimental		Sensitivity	Other	DB	0.0008	0.5658
NCOA2	3-ETHYL-2-(4-HYDROXYPHENYL)-2H-INDAZOL-5-OL		Experimental		Sensitivity	Other	DB	0.0008	0.5658
NCOA2	3-CHLORO-2-(4-HYDROXYPHENYL)-2H-INDAZOL-5-OL		Experimental		Sensitivity	Other	DB	0.0008	0.5658
CDC37 and NCOA2	2-[(2,4-DICHLOROBENZOYL)AMINO]-5-(PYRIMIDIN-2-YLOXY)BENZOIC ACID		Experimental		Sensitivity	Other	DB	0.0008	0.5658
NCOA2 and RXRB	(2E,4E)-11-METHOXY-3,7,11-TRIMETHYLDODECA-2,4-DIENOIC ACID		Experimental		Sensitivity	Other	DB	0.0008	0.5658
ACADM, AIFM1, DLD and IVD	FLAVIN ADENINE DINUCLEOTIDE		Experimental		Sensitivity	Other	DB	0.0008	0.4750
ACAT1	BENOXAPROFEN		Experimental		Sensitivity	Oxidoreductases (EC1)(KEGG)	TTD	0.0008	0.4580
HSPA8	(2R,3R,4S,5R)-2-[6-AMINO-8-[(3,4-DICHLOROPHENYL)METHYLAMINO]PURIN-9-YL]-5-(HYDROXYMETHYL)OXOLANE-3,4-DIOL		Experimental		Sensitivity	Other	DB	0.0008	0.4535
FOXO1, HINT1 and PTPN2	ADENOSINE PHOSPHATE		Experimental		Sensitivity	Other	DB	0.0008	0.4152
HINT1	8-BROMOADENOSINE 5'-MONOPHOSPHATE		Experimental		Sensitivity	Other	DB	0.0008	0.3879
HINT1	5'-O-(N-ETHYL-SULFAMOYL)ADENOSINE		Experimental		Sensitivity	Other	DB	0.0008	0.3879
HINT1	5'-GUANYLIC ACID		Experimental		Sensitivity	Other	DB	0.0008	0.3879
AHCY	D-ERITADENINE		Experimental		Sensitivity	Other	DB	0.0008	0.3867
AKR1A1, CRYZ, DECR1 and HSD17B8	TRIPHOSPHOPYRIDINE NUCLEOTIDE		Experimental		Sensitivity	Other	DB	0.0008	0.3850
DECR1	6-METHYL-2(PROPANE-1-SULFONYL)-2H-THIENO[3,2-D][1,2,3]DIAZABORININ-1-OL		Experimental		Sensitivity	Other	DB	0.0008	0.3850
AK2	DIADENOSINE PENTAPHOSPHATE		Experimental		Sensitivity	Other	DB	0.0008	0.3729
DLAT	RADICICOL		Experimental		Sensitivity	Other	DB	0.0008	0.3712
PFN2	TRIGLYME		Experimental		Sensitivity	Other	DB	0.0008	0.3625
HMGCL	3-HYDROXYGLUTARIC ACID		Experimental		Sensitivity	Other	DB	0.0008	0.3493
ACADM, ECHS1 and ECI1	OCTANOYL-COA		Experimental		Sensitivity	Other	DB	0.0008	0.3476
ECHS1	HEXANOYL-COA		Experimental		Sensitivity	Other	DB	0.0008	0.3476
CDC37, GMDS, GRB2, RASSF1 and TUFM	GUANOSINE 5'-DIPHOSPHATE		Experimental		Sensitivity	Other	DB	0.0008	0.3357
GMDS	GDP-D-RHAMNOSE		Experimental		Sensitivity	Other	DB	0.0008	0.3357
HDAC7	TRICHOSTATIN A		Experimental		Sensitivity	Other	DB GtPI	0.0008	0.3354
VIM	PRITUMUMAB		Experimental		Sensitivity	Other	CI moAb	0.0008	0.3346
GLO1 and GSTP1	S-HEXYLGLUTATHIONE		Experimental		Sensitivity	Other	DB	0.0008	0.3231
GSTP1	CIBACRON BLUE		Experimental		Sensitivity	Other	DB	0.0008	0.3231
GSTP1	CARBOCYSTEINE		Experimental		Sensitivity	Other	DB	0.0008	0.3231
ALDH5A1, SUCLG1 and TMLHE	SUCCINIC ACID		Experimental		Sensitivity	Other	DB TTD	0.0008	0.3200
FKBP1A	SCY-641		Experimental		Sensitivity	Other	TTD	0.0008	0.3195
FKBP1A	GPI-1046		Experimental		Sensitivity	FKBP inhibitor(Cmap)	DB	0.0008	0.3195
FKBP1A	DORSOMORPHIN		Experimental		Sensitivity	AMPK inhibitor(Cmap)	DB	0.0008	0.3195
FKBP1A	CHEMBL110674		Experimental		Sensitivity	Other	DB	0.0008	0.3195
FKBP1A	(21S)-1AZA-4,4-DIMETHYL-6,19-DIOXA-2,3,7,20-TETRAOXOBICYCLO[19.4.0] PENTACOSANE		Experimental		Sensitivity	Other	DB	0.0008	0.3195
HMOX1	BILIVERDIN		Experimental		Sensitivity	Other	DB	0.0008	0.3008
GAPDH and NAE1	4-(2-AMINOETHYL)BENZENESULFONYL FLUORIDE		Experimental		Sensitivity	Other	DB	0.0008	0.2950
GRB2 and PTPN2	4-[(10S,14S,18S)-18-(2-AMINO-2-OXOETHYL)-14-(1-NAPHTHYLMETHYL)-8,17,20-TRIOXO-7,16,19-TRIAZASPIRO[5.14]ICOS-11-EN-10-YL]BENZYLPHOSPHONIC ACID		Experimental		Sensitivity	Other	DB	0.0008	0.2916
GRB2 and LTA4H	2-AMINO-3-BENZYLOXYPYRIDINE		Experimental		Sensitivity	Other	DB	0.0008	0.2916
XIAP	N-METHYLALANYL-3-METHYLVALYL-4-PHENOXY-N-(1,2,3,4-TETRAHYDRONAPHTHALEN-1-YL)PROLINAMIDE		Experimental		Sensitivity	Other	DB	0.0008	0.2900
XIAP	846550-95-6		Experimental		Sensitivity	Other	DB	0.0008	0.2900
GOT2	ASPARTIC ACID		Experimental		Sensitivity	Other	DB	0.0008	0.2890
GOT2	4'-DEOXY-4'-ACETYLYAMINO-PYRIDOXAL-5'-PHOSPHATE		Experimental		Sensitivity	Other	DB	0.0008	0.2890
RXRB	N-(TERT-BUTYL)-3,5-DIMETHYL-N'-[(5-METHYL-2,3-DIHYDRO-1,4-BENZODIOXIN-6-YL)CARBONYL]BENZOHYDRAZIDE		Experimental		Sensitivity	Other	DB	0.0008	0.2535
RXRB	153559-76-3		Experimental		Sensitivity	Other	DB	0.0008	0.2535
CYCS	N-TRIMETHYLLYSINE		Experimental		Sensitivity	Other	DB	0.0008	0.2339
TPI1	TERT-BUTANOL		Experimental		Sensitivity	Other	DB	0.0008	0.2317
TPI1	PHOSPHOGLYCOLOHYDROXAMIC ACID		Experimental		Sensitivity	Other	DB	0.0008	0.2317
TPI1	N-HYDROXY-4-PHOSPHONO-BUTANAMIDE		Experimental		Sensitivity	Other	DB	0.0008	0.2317
TPI1	5-FLUORO-L-TRYPTOPHAN		Experimental		Sensitivity	Other	DB	0.0008	0.2317
TPI1	3-PHOSPHONOPROPIONIC ACID		Experimental		Sensitivity	Other	DB	0.0008	0.2317
PGK1 and TPI1	3-PHOSPHO-D-GLYCERATE		Experimental		Sensitivity	Other	DB	0.0008	0.2317
TPI1	2-PHOSPHOGLYCOLIC ACID		Experimental		Sensitivity	Other	DB	0.0008	0.2317
TPI1	1-PROPANESULFONIC ACID, 3-(2-BENZOTHIAZOLYLTHIO)-		Experimental		Sensitivity	Other	DB	0.0008	0.2317
SNRPA	MALONIC ACID		Experimental		Sensitivity	Other	DB	0.0008	0.2143
ECI1 and ST14	BENZAMIDINE		Experimental		Sensitivity	Other	DB	0.0008	0.1950
LSM6	URIDINE 5'-MONOPHOSPHATE		Experimental		Sensitivity	Other	DB	0.0008	0.1861
UQCRH	UBIQUINONE-2		Experimental		Sensitivity	Other	DB	0.0008	0.1500
FTL	PROTOPORPHYRIN IX		Experimental		Sensitivity	Other	DB	0.0008	0.1500
PRKCSH	LAX-101		Experimental		Sensitivity	Other	DB	0.0008	0.1500
MTAP	FORMYCIN		Experimental		Sensitivity	Other	DB	0.0008	0.1500
UQCRH	FAMOXADONE		Experimental		Sensitivity	Other	DB	0.0008	0.1500
DUT	DUDP		Experimental		Sensitivity	Other	DB	0.0008	0.1500
UQCRH	AZOXYSTROBIN		Experimental		Sensitivity	Other	DB	0.0008	0.1500
NISCH	AGMATINE		Experimental		Sensitivity	nitric oxide synthase inhibitor(Cmap)	DB	0.0008	0.1500
PGK1	ADENOSINE-5'-[BETA, GAMMA-METHYLENE]TRIPHOSPHATE		Experimental		Sensitivity	Other	DB	0.0008	0.1500
MTAP	5'-METHYLTHIOTUBERCIDIN		Experimental		Sensitivity	Other	DB	0.0008	0.1500
MTAP	5'-METHYLTHIOADENOSINE		Experimental		Sensitivity	Other	DB	0.0008	0.1500
DUT	2,3-DEOXY-3-FLUORO-5-O-TRITYLURIDINE		Experimental		Sensitivity	Other	DB	0.0008	0.1500
NSF	N-ETHYLSUCCINIMIDE		Experimental		Sensitivity	Other	DB	0.0008	0.1369
LTA4H	{4-[(2R)-PYRROLIDIN-2-YLMETHOXY]PHENYL}(4-THIOPHEN-3-YLPHENYL)METHANONE		Experimental		Sensitivity	Other	DB	0.0008	0.0750
CMPK1	URIDINE 5'-DIPHOSPHATE		Experimental		Sensitivity	Other	DB	0.0008	0.0750
BCAT2	PYRIDOXAMINE PHOSPHATE		Experimental		Sensitivity	Other	DB	0.0008	0.0750
CS	OXALOACETATE ION		Experimental		Sensitivity	Other	DB	0.0008	0.0750
LTA4H	N-[4-(BENZYLOXY)PHENYL]GLYCINAMIDE		Experimental		Sensitivity	Other	DB	0.0008	0.0750
LTA4H	N-BENZYL-4-[(2R)-PYRROLIDIN-2-YLMETHOXY]ANILINE		Experimental		Sensitivity	Other	DB	0.0008	0.0750
LTA4H	N-(PYRIDIN-3-YLMETHYL)ANILINE		Experimental		Sensitivity	Other	DB	0.0008	0.0750
LTA4H	KELATORPHAN		Experimental		Sensitivity	Other	DB	0.0008	0.0750
LTA4H	DIHYDRORESVERATROL		Experimental		Sensitivity	Other	DB	0.0008	0.0750
HIST1H4A	DERLOTUXIMAB BIOTIN		Experimental		Sensitivity	Other	moAb	0.0008	0.0750
LTA4H	852180-66-6		Experimental		Sensitivity	Other	DB	0.0008	0.0750
LTA4H	57634-55-6		Experimental		Sensitivity	Other	DB	0.0008	0.0750
CMPK1	5'-CYTIDYLIC ACID		Experimental		Sensitivity	Other	DB	0.0008	0.0750
LTA4H	4380-96-5		Experimental		Sensitivity	Other	DB	0.0008	0.0750
LTA4H	4-AMINO-N-[4-(BENZYLOXY)PHENYL]BUTANAMIDE		Experimental		Sensitivity	Other	DB	0.0008	0.0750
LTA4H	4-(4-FLUOROBENZOYL)PYRIDINE		Experimental		Sensitivity	Other	DB	0.0008	0.0750
LTA4H	4-(2-THIENYL)BENZYLAMINE		Experimental		Sensitivity	Other	DB	0.0008	0.0750
BCAT2	3-METHYL-2-OXOBUTANOIC ACID		Experimental		Sensitivity	Other	DB	0.0008	0.0750
GLO1	2-MERCAPTOETHANOL		Experimental		Sensitivity	Other	DB	0.0008	0.0750
LTA4H	(2S)-2-AMINO-5-OXO-5-[(4-PHENYLMETHOXYPHENYL)AMINO]PENTANOIC ACID		Experimental		Sensitivity	Other	DB	0.0008	0.0750
ACOT13	2-UNDECANONE		Experimental		Sensitivity	Other	DB	0.0008	0.0000
CDC37, CDKN1B and SMAD2	{[(2,6-DIFLUOROPHENYL)CARBONYL]AMINO}-N-(4-FLUOROPHENYL)-1H-PYRAZOLE-3-CARBOXAMIDE		Experimental		Sensitivity	Other	DB	0.0006	0.8445
CDC37, CDKN1B and SMAD2	[2-AMINO-6-(2,6-DIFLUORO-BENZOYL)-IMIDAZO[1,2-A]PYRIDIN-3-YL]-PHENYL-METHANONE		Experimental		Sensitivity	Other	DB	0.0006	0.8445
CDC37, CDKN1B and SMAD2	WHI-P180		Experimental		Sensitivity	Other	DB	0.0006	0.8445
CDC37, CDKN1B and SMAD2	VARIOLIN B		Experimental		Sensitivity	Other	DB	0.0006	0.8445
CDC37, CDKN1B, SMAD2 and YWHAQ	SU9516		Experimental		Sensitivity	CDK inhibitor(Cmap)	DB GtPI	0.0006	0.8445
CDC37, CDKN1B, GRB2, PTPN2, SMAD2 and YWHAQ	STAUROSPORINE		Experimental		Sensitivity	Other	DB	0.0006	0.8445
SMAD2	SODIUM BUTYRATE		Experimental		Sensitivity	Other	TTD	0.0006	0.8445
CDC37, CDKN1B and SMAD2	SNS-032		Experimental		Sensitivity	Other	CC CI GtPI TTD TCT	0.0006	0.8445
SMAD2	SK-7068		Experimental		Sensitivity	Other	TTD	0.0006	0.8445
SMAD2	SK-7041		Experimental		Sensitivity	Other	TTD	0.0006	0.8445
SMAD2	SCRIPTAID		Experimental		Sensitivity	HDAC inhibitor(Cmap)	GtPI TTD	0.0006	0.8445
SMAD2	SB-639		Experimental		Sensitivity	Other	TTD	0.0006	0.8445
CDC37, CDKN1B and SMAD2	PNU-292137		Experimental		Sensitivity	Other	DB	0.0006	0.8445
CDC37, CDKN1B and SMAD2	PHENYLAMINOIMIDAZO(1,2-ALPHA)PYRIDINE		Experimental		Sensitivity	Other	DB	0.0006	0.8445
SMAD2	PD-166326		Experimental		Sensitivity	Other	DB	0.0006	0.8445
SMAD2	OXAMFLATIN		Experimental		Sensitivity	Other	TTD	0.0006	0.8445
CDC37, CDKN1B and SMAD2	OLOMOUCINE II		Experimental		Sensitivity	Other	DB	0.0006	0.8445
CDC37, CDKN1B, SMAD2 and YWHAQ	OLOMOUCINE		Experimental		Sensitivity	CDK inhibitor(Cmap)	DB	0.0006	0.8445
CDC37, CDKN1B and SMAD2	NU6102		Experimental		Sensitivity	Other	DB	0.0006	0.8445
CDC37, CDKN1B and SMAD2	NU6027		Experimental		Sensitivity	CDK inhibitor(Cmap)	DB	0.0006	0.8445
CDC37, CDKN1B and SMAD2	NU2058		Experimental		Sensitivity	Other	DB	0.0006	0.8445
SMAD2	N-[4-METHYL-3-[[4-(3-PYRIDINYL)-2-PYRIMIDINYL]AMINO]PHENYL]-3-PYRIDINECARBOXAMIDE		Experimental		Sensitivity	Other	DB	0.0006	0.8445
CDC37, CDKN1B and SMAD2	N-[4-(2-METHYLIMIDAZO[1,2-A]PYRIDIN-3-YL)-2-PYRIMIDINYL]ACETAMIDE		Experimental		Sensitivity	Other	DB	0.0006	0.8445
CDC37, CDKN1B and SMAD2	N-[4-(2,4-DIMETHYL-THIAZOL-5-YL)-PYRIMIDIN-2-YL]-N',N'-DIMETHYL-BENZENE-1,4-DIAMINE		Experimental		Sensitivity	Other	DB	0.0006	0.8445
CDC37, CDKN1B and SMAD2	N-[4-(2,4-DIMETHYL-1,3-THIAZOL-5-YL)PYRIMIDIN-2-YL]-N'-HYDROXYIMIDOFORMAMIDE		Experimental		Sensitivity	Other	DB	0.0006	0.8445
CDC37, CDKN1B and SMAD2	N-[3-(1H-BENZIMIDAZOL-2-YL)-1H-PYRAZOL-4-YL]BENZAMIDE		Experimental		Sensitivity	Other	DB	0.0006	0.8445
CDC37, CDKN1B and SMAD2	N-PHENYL-1H-PYRAZOLE-3-CARBOXAMIDE		Experimental		Sensitivity	Other	DB	0.0006	0.8445
CDC37, CDKN1B and SMAD2	N-METHYL-{4-[2-(7-OXO-6,7-DIHYDRO-8H-[1,3]THIAZOLO[5,4-E]INDOL-8-YLIDENE)HYDRAZINO]PHENYL}METHANESULFONAMIDE		Experimental		Sensitivity	Other	DB	0.0006	0.8445
CDC37, CDKN1B and SMAD2	N-METHYL-4-{[(2-OXO-1,2-DIHYDRO-3H-INDOL-3-YLIDENE)METHYL]AMINO}BENZENESULFONAMIDE		Experimental		Sensitivity	Other	DB	0.0006	0.8445
CDC37, CDKN1B and SMAD2	N-CYCLOPROPYL-4-PYRAZOLO[1,5-B]PYRIDAZIN-3-YLPYRIMIDIN-2-AMINE		Experimental		Sensitivity	Other	DB	0.0006	0.8445
CDC37, CDKN1B and SMAD2	N-(5-CYCLOPROPYL-1H-PYRAZOL-3-YL)BENZAMIDE		Experimental		Sensitivity	Other	DB	0.0006	0.8445
CDC37, CDKN1B and SMAD2	N-(4-{[(3S)-3-(DIMETHYLAMINO)PYRROLIDIN-1-YL]CARBONYL}PHENYL)-5-FLUORO-4-[2-METHYL-1-(1-METHYLETHYL)-1H-IMIDAZOL-5-YL]PYRIMIDIN-2-AMINE		Experimental		Sensitivity	Other	DB	0.0006	0.8445
CDC37, CDKN1B and SMAD2	N-(4-SULFAMOYLPHENYL)-1H-INDAZOLE-3-CARBOXAMIDE		Experimental		Sensitivity	Other	DB	0.0006	0.8445
CDC37, CDKN1B and SMAD2	N-(2-METHOXYETHYL)-4-({4-[2-METHYL-1-(1-METHYLETHYL)-1H-IMIDAZOL-5-YL]PYRIMIDIN-2-YL}AMINO)BENZENESULFONAMIDE		Experimental		Sensitivity	Other	DB	0.0006	0.8445
CDC37, CDKN1B and SMAD2	N'-(PYRROLIDINO[2,1-B]ISOINDOLIN-4-ON-8-YL)-N-(PYRIDIN-2-YL)UREA		Experimental		Sensitivity	Other	DB	0.0006	0.8445
CDC37, CDKN1B and SMAD2	MERIOLIN 5		Experimental		Sensitivity	Other	DB	0.0006	0.8445
CDC37, CDKN1B and SMAD2	MERIOLIN 3		Experimental		Sensitivity	Other	DB	0.0006	0.8445
CDC37, CDKN1B, SMAD2 and YWHAQ	INDIRUBIN-3'-MONOXIME		Experimental		Sensitivity	Other	DB GtPI	0.0006	0.8445
CDC37, CDKN1B, SMAD2 and YWHAQ	HYMENIALDISINE		Experimental		Sensitivity	Other	DB	0.0006	0.8445
SMAD2	DEPUDECIN		Experimental		Sensitivity	Other	TTD	0.0006	0.8445
SMAD2	DACINOSTAT		Experimental		Sensitivity	HDAC inhibitor(Cmap)	GtPI TTD	0.0006	0.8445
CDKN1B and SMAD2	CS1229		Experimental		Sensitivity	Other	CFCT	0.0006	0.8445
CDC37, CDKN1B and SMAD2	CR8, (R)-ISOMER		Experimental		Sensitivity	Other	DB	0.0006	0.8445
CDKN1B and SMAD2	CID 5330286		Experimental		Sensitivity	Other	CFCT	0.0006	0.8445
SMAD2	CHLAMYDOCIN		Experimental		Sensitivity	Other	TTD	0.0006	0.8445
SMAD2	CHEMBL491491		Experimental		Sensitivity	Other	TTD	0.0006	0.8445
CDC37, CDKN1B and SMAD2	CHEMBL258040		Experimental		Sensitivity	Other	DB	0.0006	0.8445
CDC37, CDKN1B and SMAD2	CHEMBL1235529		Experimental		Sensitivity	Other	DB	0.0006	0.8445
CDC37, CDKN1B and SMAD2	CDK9 INHIBITOR II		Experimental		Sensitivity	Other	DB	0.0006	0.8445
CDC37, CDKN1B and SMAD2	CDK2/9 INHIBITOR		Experimental		Sensitivity	Other	DB	0.0006	0.8445
SMAD2	ANISTREPLASE		Experimental		Sensitivity	Other	DB	0.0006	0.8445
CDC37, CDKN1B and SMAD2	741713-40-6		Experimental		Sensitivity	Other	CI DB TTD	0.0006	0.8445
CDC37, CDKN1B and SMAD2	6-CYCLOHEXYLMETHYLOXY-2-(4'-HYDROXYANILINO)PURINE		Experimental		Sensitivity	Other	DB	0.0006	0.8445
CDC37, CDKN1B and SMAD2	6-CYCLOHEXYLMETHOXY-2-(3'-CHLOROANILINO) PURINE		Experimental		Sensitivity	Other	DB	0.0006	0.8445
CDC37, CDKN1B and SMAD2	6-(CYCLOHEXYLMETHOXY)-8-ISOPROPYL-9H-PURIN-2-AMINE		Experimental		Sensitivity	Other	DB	0.0006	0.8445
CDC37, CDKN1B and SMAD2	6-(3-AMINOPHENYL)-N-(TERT-BUTYL)-2-(TRIFLUOROMETHYL)QUINAZOLIN-4-AMINE		Experimental		Sensitivity	Other	DB	0.0006	0.8445
CDC37, CDKN1B and SMAD2	6-(3,4-DIHYDROXYBENZYL)-3-ETHYL-1-(2,4,6-TRICHLOROPHENYL)-1H-PYRAZOLO[3,4-D]PYRIMIDIN-4(5H)-ONE		Experimental		Sensitivity	Other	DB	0.0006	0.8445
CDC37, CDKN1B and SMAD2	5-{[(2-AMINO-9H-PURIN-6-YL)OXY]METHYL}-2-PYRROLIDINONE		Experimental		Sensitivity	Other	DB	0.0006	0.8445
CDC37, CDKN1B and SMAD2	5-[5,6-BIS(METHYLOXY)-1H-BENZIMIDAZOL-1-YL]-3-{[1-(2-CHLOROPHENYL)ETHYL]OXY}-2-THIOPHENECARBOXAMIDE		Experimental		Sensitivity	Other	DB	0.0006	0.8445
CDC37, CDKN1B and SMAD2	5-[(4-AMINOCYCLOHEXYL)AMINO]-7-(PROPAN-2-YLAMINO)PYRAZOLO[1,5-A]PYRIMIDINE-3-CARBONITRILE		Experimental		Sensitivity	Other	DB	0.0006	0.8445
CDC37, CDKN1B and SMAD2	5-[(2-AMINOETHYL)AMINO]-6-FLUORO-3-(1H-PYRROL-2-YL)BENZO[CD]INDOL-2(1H)-ONE		Experimental		Sensitivity	Other	DB	0.0006	0.8445
CDC37, CDKN1B and SMAD2	5-HYDROXYNAPHTHALENE-1-SULFONAMIDE		Experimental		Sensitivity	Other	DB	0.0006	0.8445
CDC37, CDKN1B and SMAD2	5-CHLORO-7-[(1-METHYLETHYL)AMINO]PYRAZOLO[1,5-A]PYRIMIDINE-3-CARBONITRILE		Experimental		Sensitivity	Other	DB	0.0006	0.8445
CDC37, CDKN1B and SMAD2	5-(2,3-DICHLOROPHENYL)-N-(PYRIDIN-4-YLMETHYL)PYRAZOLO[1,5-A]PYRIMIDIN-7-AMINE		Experimental		Sensitivity	Other	DB	0.0006	0.8445
CDC37, CDKN1B and SMAD2	4-{[5-(CYCLOHEXYLOXY)[1,2,4]TRIAZOLO[1,5-A]PYRIMIDIN-7-YL]AMINO}BENZENESULFONAMIDE		Experimental		Sensitivity	Other	DB	0.0006	0.8445
CDC37, CDKN1B and SMAD2	4-{[5-(CYCLOHEXYLMETHOXY)[1,2,4]TRIAZOLO[1,5-A]PYRIMIDIN-7-YL]AMINO}BENZENESULFONAMIDE		Experimental		Sensitivity	Other	DB	0.0006	0.8445
CDC37, CDKN1B and SMAD2	4-{[5-(CYCLOHEXYLAMINO)[1,2,4]TRIAZOLO[1,5-A]PYRIMIDIN-7-YL]AMINO}BENZENESULFONAMIDE		Experimental		Sensitivity	Other	DB	0.0006	0.8445
CDC37, CDKN1B and SMAD2	4-{[4-AMINO-6-(CYCLOHEXYLMETHOXY)-5-NITROSOPYRIMIDIN-2-YL]AMINO}BENZAMIDE		Experimental		Sensitivity	Other	DB	0.0006	0.8445
CDC37, CDKN1B and SMAD2	4-{[(2-OXO-1,2-DIHYDRO-3H-INDOL-3-YLIDENE)METHYL]AMINO}-N-(1,3-THIAZOL-2-YL)BENZENESULFONAMIDE		Experimental		Sensitivity	Other	DB	0.0006	0.8445
CDC37, CDKN1B and SMAD2	4-{[(2,6-DIFLUOROPHENYL)CARBONYL]AMINO}-N-[(3S)-PIPERIDIN-3-YL]-1H-PYRAZOLE-3-CARBOXAMIDE		Experimental		Sensitivity	Other	DB	0.0006	0.8445
CDC37, CDKN1B and SMAD2	4-{5-[(Z)-(2-IMINO-4-OXO-1,3-THIAZOLIDIN-5-YLIDENE)METHYL]FURAN-2-YL}BENZOIC ACID		Experimental		Sensitivity	Other	DB	0.0006	0.8445
CDC37, CDKN1B and SMAD2	4-{5-[(Z)-(2-IMINO-4-OXO-1,3-THIAZOLIDIN-5-YLIDENE)METHYL]FURAN-2-YL}BENZENESULFONAMIDE		Experimental		Sensitivity	Other	DB	0.0006	0.8445
CDC37, CDKN1B and SMAD2	4-{5-[(Z)-(2-IMINO-4-OXO-1,3-THIAZOLIDIN-5-YLIDENE)METHYL]FURAN-2-YL}-2-(TRIFLUOROMETHYL)BENZENESULFONAMIDE		Experimental		Sensitivity	Other	DB	0.0006	0.8445
CDC37, CDKN1B and SMAD2	4-{5-[(Z)-(2-IMINO-4-OXO-1,3-THIAZOLIDIN-5-YLIDENE)METHYL]-2-FURYL}-N-METHYLBENZENESULFONAMIDE		Experimental		Sensitivity	Other	DB	0.0006	0.8445
CDC37, CDKN1B and SMAD2	4-{5-[(Z)-(2,4-DIOXO-1,3-THIAZOLIDIN-5-YLIDENE)METHYL]FURAN-2-YL}BENZENESULFONAMIDE		Experimental		Sensitivity	Other	DB	0.0006	0.8445
CDC37, CDKN1B and SMAD2	4-{5-[(1Z)-1-(2-IMINO-4-OXO-1,3-THIAZOLIDIN-5-YLIDENE)ETHYL]-2-FURYL}BENZENESULFONAMIDE		Experimental		Sensitivity	Other	DB	0.0006	0.8445
CDC37, CDKN1B and SMAD2	4-[5-(TRANS-4-AMINOCYCLOHEXYLAMINO)-3-ISOPROPYLPYRAZOLO[1,5-A]PYRIMIDIN-7-YLAMINO]-N,N-DIMETHYLBENZENESULFONAMIDE		Experimental		Sensitivity	Other	DB	0.0006	0.8445
CDC37, CDKN1B and SMAD2	4-[4-(4-METHYL-2-METHYLAMINO-THIAZOL-5-YL)-PYRIMIDIN-2-YLAMINO]-PHENOL		Experimental		Sensitivity	Other	DB	0.0006	0.8445
CDC37, CDKN1B and SMAD2	4-[(7-OXO-7H-THIAZOLO[5,4-E]INDOL-8-YLMETHYL)-AMINO]-N-PYRIDIN-2-YL-BENZENESULFONAMIDE		Experimental		Sensitivity	Other	DB	0.0006	0.8445
CDC37, CDKN1B and SMAD2	4-[(6-CHLOROPYRAZIN-2-YL)AMINO]BENZENESULFONAMIDE		Experimental		Sensitivity	Other	DB	0.0006	0.8445
CDC37, CDKN1B and SMAD2	4-[(6-AMINO-4-PYRIMIDINYL)AMINO]BENZENESULFONAMIDE		Experimental		Sensitivity	Other	DB	0.0006	0.8445
CDC37, CDKN1B and SMAD2	4-[(4-IMIDAZO[1,2-A]PYRIDIN-3-YLPYRIMIDIN-2-YL)AMINO]BENZENESULFONAMIDE		Experimental		Sensitivity	Other	DB	0.0006	0.8445
CDC37, CDKN1B and SMAD2	4-({5-[(4-AMINOCYCLOHEXYL)AMINO][1,2,4]TRIAZOLO[1,5-A]PYRIMIDIN-7-YL}AMINO)BENZENESULFONAMIDE		Experimental		Sensitivity	Other	DB	0.0006	0.8445
CDC37, CDKN1B and SMAD2	4-(ACETYLAMINO)-N-(4-FLUOROPHENYL)-1H-PYRAZOLE-3-CARBOXAMIDE		Experimental		Sensitivity	Other	DB	0.0006	0.8445
CDC37, CDKN1B and SMAD2	4-(6-CYCLOHEXYLMETHOXY-9H-PURIN-2-YLAMINO)--BENZAMIDE		Experimental		Sensitivity	Other	DB	0.0006	0.8445
CDC37, CDKN1B and SMAD2	4-(2,4-DIMETHYL-THIAZOL-5-YL)-PYRIMIDIN-2-YL]-(4-TRIFLUOROMETHYL-PHENYL)-AMINE		Experimental		Sensitivity	Other	DB	0.0006	0.8445
CDC37, CDKN1B and SMAD2	4-((3R,4S,5R)-4-AMINO-3,5-DIHYDROXY-HEX-1-YNYL)-5-FLUORO-3-[1-(3-METHOXY-1H-PYRROL-2-YL)-METH-(Z)-YLIDENE]-1,3-DIHYDRO-INDOL-2-ONE		Experimental		Sensitivity	Other	DB	0.0006	0.8445
CDC37, CDKN1B and SMAD2	364334-94-1		Experimental		Sensitivity	Other	DB	0.0006	0.8445
CDC37, CDKN1B and SMAD2	3-{[4-([AMINO(IMINO)METHYL]AMINOSULFONYL)ANILINO]METHYLENE}-2-OXO-2,3-DIHYDRO-1H-INDOLE		Experimental		Sensitivity	Other	DB	0.0006	0.8445
CDC37, CDKN1B and SMAD2	3-{[(2,2-DIOXIDO-1,3-DIHYDRO-2-BENZOTHIEN-5-YL)AMINO]METHYLENE}-5-(1,3-OXAZOL-5-YL)-1,3-DIHYDRO-2H-INDOL-2-ONE		Experimental		Sensitivity	Other	DB	0.0006	0.8445
CDC37, CDKN1B and SMAD2	3-[4-(2,4-DIMETHYL-THIAZOL-5-YL)-PYRIMIDIN-2-YLAMINO]-PHENOL		Experimental		Sensitivity	Other	DB	0.0006	0.8445
CDC37, CDKN1B and SMAD2	3-PYRIDIN-4-YL-2,4-DIHYDRO-INDENO[1,2-.C.]PYRAZOLE		Experimental		Sensitivity	Other	DB	0.0006	0.8445
CDC37, CDKN1B and SMAD2	3-CYCLOPROPYL-5-PHENYL-N-(PYRIDIN-3-YLMETHYL)PYRAZOLO[1,5-A]PYRIMIDIN-7-AMINE		Experimental		Sensitivity	Other	DB	0.0006	0.8445
CDC37, CDKN1B and SMAD2	3-BROMO-5-PHENYL-N-(PYRIDIN-4-YLMETHYL)PYRAZOLO[1,5-A]PYRIMIDIN-7-AMINE		Experimental		Sensitivity	Other	DB	0.0006	0.8445
CDC37, CDKN1B and SMAD2	3-BROMO-5-PHENYL-N-(PYRIDIN-3-YLMETHYL)PYRAZOLO[1,5-A]PYRIMIDIN-7-AMINE		Experimental		Sensitivity	Other	DB	0.0006	0.8445
CDC37, CDKN1B and SMAD2	3-(6-CYCLOHEXYLMETHOXY-9H-PURIN-2-YLAMINO)-BENZENESULFONAMIDE		Experimental		Sensitivity	Other	DB	0.0006	0.8445
CDC37, CDKN1B and SMAD2	3-((3-BROMO-5-O-TOLYLPYRAZOLO[1,5-A]PYRIMIDIN-7-YLAMINO)METHYL)PYRIDINE 1-OXIDE		Experimental		Sensitivity	Other	DB	0.0006	0.8445
CDC37, CDKN1B and SMAD2	2365-40-4		Experimental		Sensitivity	Other	DB	0.0006	0.8445
CDC37, CDKN1B and SMAD2	2-{4-[4-({4-[2-METHYL-1-(1-METHYLETHYL)-1H-IMIDAZOL-5-YL]PYRIMIDIN-2-YL}AMINO)PHENYL]PIPERAZIN-1-YL}-2-OXOETHANOL		Experimental		Sensitivity	Other	DB	0.0006	0.8445
CDC37, CDKN1B and SMAD2	2-[TRANS-(4-AMINOCYCLOHEXYL)AMINO]-6-(BENZYL-AMINO)-9-CYCLOPENTYLPURINE		Experimental		Sensitivity	Other	DB	0.0006	0.8445
CDC37, CDKN1B and SMAD2	2-ANILINO-6-CYCLOHEXYLMETHOXYPURINE		Experimental		Sensitivity	Other	DB	0.0006	0.8445
CDC37, CDKN1B and SMAD2	2-AMINO-6-CHLOROPYRAZINE		Experimental		Sensitivity	Other	DB	0.0006	0.8445
CDC37, CDKN1B and SMAD2	2-(4-(AMINOMETHYL)PIPERIDIN-1-YL)-N-(3_CYCLOHEXYL-4-OXO-2,4-DIHYDROINDENO[1,2-C]PYRAZOL-5-YL)ACETAMIDE		Experimental		Sensitivity	Other	DB	0.0006	0.8445
CDC37, CDKN1B and SMAD2	2-(3,4-DIHYDROXYPHENYL)-8-(1,1-DIOXIDOISOTHIAZOLIDIN-2-YL)-3-HYDROXY-6-METHYL-4H-CHROMEN-4-ONE		Experimental		Sensitivity	Other	DB	0.0006	0.8445
CDC37, CDKN1B and SMAD2	1-[4-(AMINOSULFONYL)PHENYL]-1,6-DIHYDROPYRAZOLO[3,4-E]INDAZOLE-3-CARBOXAMIDE		Experimental		Sensitivity	Other	DB	0.0006	0.8445
CDC37, CDKN1B and SMAD2	1-[(2-AMINO-6,9-DIHYDRO-1H-PURIN-6-YL)OXY]-3-METHYL-2-BUTANOL		Experimental		Sensitivity	Other	DB	0.0006	0.8445
CDC37, CDKN1B and SMAD2	1-METHYL-8-(PHENYLAMINO)-4,5-DIHYDRO-1H-PYRAZOLO[4,3-H]QUINAZOLINE-3-CARBOXYLIC ACID		Experimental		Sensitivity	Other	DB	0.0006	0.8445
CDC37, CDKN1B and SMAD2	1-(5-OXO-2,3,5,9B-TETRAHYDRO-1H-PYRROLO[2,1-A]ISOINDOL-9-YL)-3-(5-PYRROLIDIN-2-YL-1H-PYRAZOL-3-YL)-UREA		Experimental		Sensitivity	Other	DB	0.0006	0.8445
CDC37, CDKN1B and SMAD2	1-(3-(2,4-DIMETHYLTHIAZOL-5-YL)-4-OXO-2,4-DIHYDROINDENO[1,2-C]PYRAZOL-5-YL)-3-(4-METHYLPIPERAZIN-1-YL)UREA		Experimental		Sensitivity	Other	DB	0.0006	0.8445
CDC37, CDKN1B and SMAD2	(5-PHENYL-7-(PYRIDIN-3-YLMETHYLAMINO)PYRAZOLO[1,5-A]PYRIMIDIN-3-YL)METHANOL		Experimental		Sensitivity	Other	DB	0.0006	0.8445
CDC37, CDKN1B and SMAD2	(4E)-N-(4-FLUOROPHENYL)-4-[(PHENYLCARBONYL)IMINO]-4H-PYRAZOLE-3-CARBOXAMIDE		Experimental		Sensitivity	Other	DB	0.0006	0.8445
CDC37, CDKN1B and SMAD2	(3R)-3-(AMINOMETHYL)-9-METHOXY-1,2,3,4-TETRAHYDRO-5H-[1]BENZOTHIENO[3,2-E][1,4]DIAZEPIN-5-ONE		Experimental		Sensitivity	Other	DB	0.0006	0.8445
CDC37, CDKN1B and SMAD2	(2Z)-5'-BROMO-2,3'-BIINDOLE-2',3(1H,1'H)-DIONE AMMONIATE		Experimental		Sensitivity	Other	DB	0.0006	0.8445
CDC37, CDKN1B and SMAD2	(2R)-2-{[4-(BENZYLAMINO)-8-(1-METHYLETHYL)PYRAZOLO[1,5-A][1,3,5]TRIAZIN-2-YL]AMINO}BUTAN-1-OL		Experimental		Sensitivity	Other	DB	0.0006	0.8445
CDC37, CDKN1B and SMAD2	(13R,15S)-13-METHYL-16-OXA-8,9,12,22,24-PENTAAZAHEXACYCLO[15.6.2.16,9.1,12,15.0,2,7.0,21,25]HEPTACOSA-1(24),2,4,6,17(25),18,20-HEPTAENE-23,26-DIONE		Experimental		Sensitivity	Other	DB	0.0006	0.8445
CARD11, PRKCB, TANK and TRAF3	SCHEMBL3812928		Experimental		Sensitivity	Other	CI DB TTD TCT	0.0006	0.5019
NFATC1	TALACTOFERRIN ALFA		Experimental		Sensitivity	Other	TTD	0.0006	0.4153
NFATC1	RPR 200765A		Experimental		Sensitivity	Other	TTD	0.0006	0.4153
NFATC1	PN0621		Experimental		Sensitivity	Other	DB	0.0006	0.4153
NFATC1	PLACULUMAB		Experimental		Sensitivity	Cytokines_Monoclonal antibody(KEGG)	CI moAb	0.0006	0.4153
NFATC1	OZORALIZUMAB		Experimental		Sensitivity	Cytokines(KEGG)	CI TCT moAb	0.0006	0.4153
NFATC1	OTILIMAB		Experimental		Sensitivity	Cytokines_Monoclonal antibody(KEGG)	moAb	0.0006	0.4153
NFATC1	NIFLUMIC ACID		Experimental		Sensitivity	Other ion channels(KEGG) and Oxidoreductases (EC1)(KEGG)	DB TTD TCT	0.0006	0.4153
NFATC1	NERELIMOMAB		Experimental		Sensitivity	Cytokines_Monoclonal antibody(KEGG)	CI moAb	0.0006	0.4153
NFATC1	NAMILUMAB		Experimental		Sensitivity	Other	CI TCT moAb	0.0006	0.4153
NFATC1	MAGNESIUM SALICYLATE		Experimental		Sensitivity	Oxidoreductases (EC1)(KEGG)	DB	0.0006	0.4153
NFATC1	LICOFELONE		Experimental		Sensitivity	cyclooxygenase inhibitor(Cmap) and lipoxygenase inhibitor(Cmap)	DB TCT	0.0006	0.4153
NFATC1	LENABASUM		Experimental		Sensitivity	Other	TTD	0.0006	0.4153
NFATC1	GSK-644784		Experimental		Sensitivity	Other	TTD	0.0006	0.4153
NFATC1	GIMSILUMAB		Experimental		Sensitivity	Cytokines_Monoclonal antibody(KEGG)	moAb	0.0006	0.4153
NFATC1	FLUFENAMIC ACID		Experimental		Sensitivity	Oxidoreductases (EC1)(KEGG)	DB	0.0006	0.4153
NFATC1	FIROCOXIB		Experimental		Sensitivity	Oxidoreductases (EC1)(KEGG) and cyclooxygenase inhibitor(Cmap)	DB	0.0006	0.4153
NFATC1	DIROLEUTON		Experimental		Sensitivity	Other	DB	0.0006	0.4153
NFATC1	CELASTROL		Experimental		Sensitivity	Other	TTD	0.0006	0.4153
NFATC1	ART621		Experimental		Sensitivity	Other	TTD TCT	0.0006	0.4153
NFATC1	ANTRAFENINE		Experimental		Sensitivity	Other	DB	0.0006	0.4153
NFATC1	AFELIMOMAB		Experimental		Sensitivity	Cytokines_Monoclonal antibody(KEGG)	CI DB moAb	0.0006	0.4153
NFATC1	1-PHENYLSULFONAMIDE-3-TRIFLUOROMETHYL-5-PARABROMOPHENYLPYRAZOLE		Experimental		Sensitivity	Other	DB	0.0006	0.4153
FOXO1	{4-[3-(6,7-DIETHOXY-QUINAZOLIN-4-YLAMINO)-PHENYL]-THIAZOL-2-YL}-METHANOL		Experimental		Sensitivity	Other	DB	0.0006	0.4152
CDC37, FOXO1 and YWHAQ	PHOSPHOENOLPYRUVATE		Experimental		Sensitivity	Other	DB	0.0006	0.4152
FOXO1	N-[7-(3-AMINOPHENYL)-5-METHOXY-1,3-BENZOXAZOL-2-YL]-2,5-DICHLOROBENZENESULFONAMIDE		Experimental		Sensitivity	Other	DB	0.0006	0.4152
FOXO1	FBPASE-1 INHIBITOR		Experimental		Sensitivity	Other	DB	0.0006	0.4152
CDC37, FOXO1 and YWHAQ	CPEPCK INHIBITOR		Experimental		Sensitivity	Other	DB	0.0006	0.4152
FOXO1	4-AMINO-N-[(2-SULFANYLETHYL)CARBAMOYL]BENZENESULFONAMIDE		Experimental		Sensitivity	Other	DB	0.0006	0.4152
FOXO1	2,5-DICHLORO-N-[5-METHOXY-7-(6-METHOXYPYRIDIN-3-YL)-1,3-BENZOXAZOL-2-YL]BENZENESULFONAMIDE		Experimental		Sensitivity	Other	DB	0.0006	0.4152
CDKN1B	FISETIN		Experimental		Sensitivity	Aurora kinase inhibitor(Cmap)	DB	0.0006	0.4000
CDKN1B	(2S)-2-({6-[(3-AMINO-5-CHLOROPHENYL)AMINO]-9-ISOPROPYL-9H-PURIN-2-YL}AMINO)-3-METHYLBUTAN-1-OL		Experimental		Sensitivity	Other	DB	0.0006	0.4000
GRB2	[5-AMINO-1-(4-FLUOROPHENYL)-1H-PYRAZOL-4-YL](3-{[(2R)-2,3-DIHYDROXYPROPYL]OXY}PHENYL)METHANONE		Experimental		Sensitivity	Other	CI DB	0.0006	0.2916
GRB2	ZATUXIMAB		Experimental		Sensitivity	Other	moAb	0.0006	0.2916
GRB2 and YWHAQ	WORTMANNIN		Experimental		Sensitivity	PI3K inhibitor(Cmap)	DB GtPI NCI	0.0006	0.2916
GRB2	TRIAZOLOPYRIDINE		Experimental		Sensitivity	Other	DB	0.0006	0.2916
GRB2	TOVETUMAB		Experimental		Sensitivity	Receptor tyrosine kinases (RTK)_Monoclonal antibody(KEGG)	moAb	0.0006	0.2916
GRB2	TOMUZOTUXIMAB		Experimental		Sensitivity	Other	moAb	0.0006	0.2916
GRB2	SU5402		Experimental		Sensitivity	Other	DB	0.0006	0.2916
GRB2	SU4984		Experimental		Sensitivity	Other	DB	0.0006	0.2916
GRB2	SD-06		Experimental		Sensitivity	Other	CI DB	0.0006	0.2916
GRB2	SB220025		Experimental		Sensitivity	Other	DB GtPI	0.0006	0.2916
GRB2	SB203580		Experimental		Sensitivity	Other	DB	0.0006	0.2916
GRB2	SB 243213		Experimental		Sensitivity	Other	TTD	0.0006	0.2916
GRB2	S-222611		Experimental		Sensitivity	Other	CI CKB TTD	0.0006	0.2916
GRB2	RO 31-7549		Experimental		Sensitivity	Other	DB	0.0006	0.2916
GRB2	RINDOPEPIMUT		Experimental		Sensitivity	Receptor tyrosine kinases (RTK)(KEGG)	CIV DB TCT	0.0006	0.2916
GRB2, PTPN2 and RASSF1	PI-103		Experimental		Sensitivity	PI3K inhibitor(Cmap) and mTOR inhibitor(Cmap)	GtPI CKB MCG	0.0006	0.2916
GRB2	PD168393		Experimental		Sensitivity	Other	DB	0.0006	0.2916
GRB2	N~3~-CYCLOPROPYL-N~4~'-(CYCLOPROPYLMETHYL)-6-METHYLBIPHENYL-3,4'-DICARBOXAMIDE		Experimental		Sensitivity	Other	DB	0.0006	0.2916
GRB2	N-[(3Z)-5-TERT-BUTYL-2-PHENYL-1,2-DIHYDRO-3H-PYRAZOL-3-YLIDENE]-N'-(4-CHLOROPHENYL)UREA		Experimental		Sensitivity	Other	DB	0.0006	0.2916
GRB2	N-ETHYL-4-{[5-(METHOXYCARBAMOYL)-2-METHYLPHENYL]AMINO}-5-METHYLPYRROLO[2,1-F][1,2,4]TRIAZINE-6-CARBOXAMIDE		Experimental		Sensitivity	Other	DB	0.0006	0.2916
GRB2	N-CYCLOPROPYL-4-METHYL-3-{2-[(2-MORPHOLIN-4-YLETHYL)AMINO]QUINAZOLIN-6-YL}BENZAMIDE		Experimental		Sensitivity	Other	DB	0.0006	0.2916
GRB2	N-CYCLOPROPYL-4-METHYL-3-[1-(2-METHYLPHENYL)PHTHALAZIN-6-YL]BENZAMIDE		Experimental		Sensitivity	Other	DB	0.0006	0.2916
GRB2	N-CYCLOPROPYL-3-{[1-(2,4-DIFLUOROPHENYL)-7-METHYL-6-OXO-6,7-DIHYDRO-1H-PYRAZOLO[3,4-B]PYRIDIN-4-YL]AMINO}-4-METHYLBENZAMIDE		Experimental		Sensitivity	Other	DB	0.0006	0.2916
GRB2	N-CYCLOPROPYL-2',6-DIMETHYL-4'-(5-METHYL-1,3,4-OXADIAZOL-2-YL)BIPHENYL-3-CARBOXAMIDE		Experimental		Sensitivity	Other	DB	0.0006	0.2916
GRB2	N-(CYCLOPROPYLMETHYL)-2'-METHYL-5'-(5-METHYL-1,3,4-OXADIAZOL-2-YL)BIPHENYL-4-CARBOXAMIDE		Experimental		Sensitivity	Other	DB	0.0006	0.2916
CDC37, GRB2 and RASSF1	N-(5-{3,4-DIFLUORO-2-[(2-FLUORO-4-IODOPHENYL)AMINO]PHENYL}-1,3,4-OXADIAZOL-2-YL)ETHANE-1,2-DIAMINE		Experimental		Sensitivity	Other	DB	0.0006	0.2916
GRB2	N-(4-AMINO-5-CYANO-6-ETHOXYPYRIDIN-2-YL)-2-(4-BROMO-2,5-DIMETHOXYPHENYL)ACETAMIDE		Experimental		Sensitivity	Other	DB	0.0006	0.2916
GRB2	N-(3-TERT-BUTYL-1H-PYRAZOL-5-YL)-N'-{4-CHLORO-3-[(PYRIDIN-3-YLOXY)METHYL]PHENYL}UREA		Experimental		Sensitivity	Other	DB	0.0006	0.2916
GRB2	N,4-DIMETHYL-3-[(1-PHENYL-1H-PYRAZOLO[3,4-D]PYRIMIDIN-4-YL)AMINO]BENZAMIDE		Experimental		Sensitivity	Other	DB	0.0006	0.2916
GRB2	MUBRITINIB		Experimental		Sensitivity	Receptor tyrosine kinases (RTK)(KEGG) and protein tyrosine kinase inhibitor(Cmap)	TTD	0.0006	0.2916
GRB2	MATUZUMAB		Experimental		Sensitivity	Other	CI DB moAb	0.0006	0.2916
GRB2	LOSATUXIZUMAB VEDOTIN		Experimental		Sensitivity	Other	moAb	0.0006	0.2916
GRB2	LAPRITUXIMAB EMTANSINE		Experimental		Sensitivity	Other	moAb	0.0006	0.2916
GRB2 and TRAF3	INOSITOL 1,3,4,5-TETRAKISPHOSPHATE		Experimental		Sensitivity	Other	DB	0.0006	0.2916
GRB2	INHIBITOR OF P38 KINASE		Experimental		Sensitivity	Other	DB	0.0006	0.2916
GRB2	IMGATUZUMAB		Experimental		Sensitivity	Receptor tyrosine kinases (RTK)_Monoclonal antibody(KEGG)	moAb	0.0006	0.2916
GRB2	IGN311		Experimental		Sensitivity	Other	DB	0.0006	0.2916
GRB2	HUMAX-EGFR		Experimental		Sensitivity	Other	DB TCT	0.0006	0.2916
GRB2	HEGF		Experimental		Sensitivity	Other	TTD	0.0006	0.2916
GRB2	GW607117X		Experimental		Sensitivity	Other	DB	0.0006	0.2916
CDC37, GRB2 and RASSF1	GUANOSINE TRIPHOSPHATE		Experimental		Sensitivity	Other	DB	0.0006	0.2916
GRB2	GELFITINIB		Experimental		Sensitivity	Other	CC	0.0006	0.2916
GRB2	FUTUXIMAB		Experimental		Sensitivity	Other	moAb	0.0006	0.2916
GRB2	DB07268		Experimental		Sensitivity	Other	DB	0.0006	0.2916
GRB2	BMS-640994		Experimental		Sensitivity	Other	DB	0.0006	0.2916
GRB2	BISINDOLYLMALEIMIDE III		Experimental		Sensitivity	Other	DB	0.0006	0.2916
GRB2 and PTPN2	BISINDOLYLMALEIMIDE I		Experimental		Sensitivity	Other	DB	0.0006	0.2916
GRB2	8-(2-CHLOROPHENYLAMINO)-2-(2,6-DIFLUOROPHENYLAMINO)-9-ETHYL-9H-PURINE-1,7-DIIUM		Experimental		Sensitivity	Other	DB	0.0006	0.2916
GRB2	6-[4-(2-FLUOROPHENYL)-1,3-OXAZOL-5-YL]-N-(1-METHYLETHYL)-1,3-BENZOTHIAZOL-2-AMINE		Experimental		Sensitivity	Other	DB	0.0006	0.2916
GRB2	6-CHLORO-9-HYDROXY-1,3-DIMETHYL-1,9-DIHYDRO-4H-PYRAZOLO[3,4-B]QUINOLIN-4-ONE		Experimental		Sensitivity	Other	DB	0.0006	0.2916
GRB2	5-CYANO-N-(2,5-DIMETHOXYBENZYL)-6-ETHOXYPYRIDINE-2-CARBOXAMIDE		Experimental		Sensitivity	Other	DB	0.0006	0.2916
GRB2	4-{4-[(5-HYDROXY-2-METHYLPHENYL)AMINO]QUINOLIN-7-YL}-1,3-THIAZOLE-2-CARBALDEHYDE		Experimental		Sensitivity	Other	DB	0.0006	0.2916
GRB2	4-[5-[2-(1-PHENYL-ETHYLAMINO)-PYRIMIDIN-4-YL]-1-METHYL-4-(3-TRIFLUOROMETHYLPHENYL)-1H-IMIDAZOL-2-YL]-PIPERIDINE		Experimental		Sensitivity	Other	DB	0.0006	0.2916
GRB2	4-[3-METHYLSULFANYLANILINO]-6,7-DIMETHOXYQUINAZOLINE		Experimental		Sensitivity	Other	DB	0.0006	0.2916
GRB2	4-PHENOXY-N-(PYRIDIN-2-YLMETHYL)BENZAMIDE		Experimental		Sensitivity	Other	DB	0.0006	0.2916
GRB2	4-(4-FLUOROPHENYL)-1-CYCLOROPROPYLMETHYL-5-(4-PYRIDYL)-IMIDAZOLE		Experimental		Sensitivity	Other	DB	0.0006	0.2916
GRB2	4-(2-HYDROXYBENZYLAMINO)-N-(3-(4-FLUOROPHENOXY)PHENYL)PIPERIDINE-1-SULFONAMIDE		Experimental		Sensitivity	Other	DB	0.0006	0.2916
GRB2	3-FLUORO-N-1H-INDOL-5-YL-5-MORPHOLIN-4-YLBENZAMIDE		Experimental		Sensitivity	Other	DB	0.0006	0.2916
GRB2	3-FLUORO-5-MORPHOLIN-4-YL-N-[3-(2-PYRIDIN-4-YLETHYL)-1H-INDOL-5-YL]BENZAMIDE		Experimental		Sensitivity	Other	DB	0.0006	0.2916
GRB2	3-FLUORO-5-MORPHOLIN-4-YL-N-[1-(2-PYRIDIN-4-YLETHYL)-1H-INDOL-6-YL]BENZAMIDE		Experimental		Sensitivity	Other	DB	0.0006	0.2916
GRB2	3-(2-CHLOROPHENYL)-1-(2-{[(1S)-2-HYDROXY-1,2-DIMETHYLPROPYL]AMINO}PYRIMIDIN-4-YL)-1-(4-METHOXYPHENYL)UREA		Experimental		Sensitivity	Other	DB	0.0006	0.2916
GRB2	3-(1-NAPHTHYLMETHOXY)PYRIDIN-2-AMINE		Experimental		Sensitivity	Other	DB	0.0006	0.2916
CDC37, GRB2 and RASSF1	2-[(4-ETHYNYL-2-FLUOROPHENYL)AMINO]-3,4-DIFLUORO-N-(2-HYDROXYETHOXY)BENZAMIDE		Experimental		Sensitivity	Other	DB	0.0006	0.2916
CDC37, GRB2 and RASSF1	2-[(2-CHLORO-4-IODOPHENYL)AMINO]-N-{[(2R)-2,3-DIHYDROXYPROPYL]OXY}-3,4-DIFLUOROBENZAMIDE		Experimental		Sensitivity	Other	DB	0.0006	0.2916
GRB2	2-CHLOROPHENOL		Experimental		Sensitivity	Other	DB	0.0006	0.2916
GRB2	2-(ETHOXYMETHYL)-4-(4-FLUOROPHENYL)-3-[2-(2-HYDROXYPHENOXY)PYRIMIDIN-4-YL]ISOXAZOL-5(2H)-ONE		Experimental		Sensitivity	Other	DB	0.0006	0.2916
GRB2	2-(2,6-DIFLUOROPHENOXY)-N-(2-FLUOROPHENYL)-9-ISOPROPYL-9H-PURIN-8-AMINE		Experimental		Sensitivity	Other	DB	0.0006	0.2916
GRB2	2-(1H-IMIDAZOL-1-YL)-9-METHOXY-8-(2-METHOXYETHOXY)BENZO[C][2,7]NAPHTHYRIDIN-4-AMINE		Experimental		Sensitivity	Other	DB	0.0006	0.2916
GRB2 and RASSF1	2,2,2-TRIFLUOROETHANOL		Experimental		Sensitivity	Other	DB	0.0006	0.2916
GRB2	1BMK		Experimental		Sensitivity	Other	DB	0.0006	0.2916
GRB2	13-ACETYLPHORBOL		Experimental		Sensitivity	Other	DB	0.0006	0.2916
GRB2	129-56-6		Experimental		Sensitivity	Other	DB GtPI	0.0006	0.2916
GRB2	127481-29-2		Experimental		Sensitivity	Other	CI TTD	0.0006	0.2916
GRB2	10,11-DIMETHOXY-4-METHYLDIBENZO[C,F]-2,7-NAPHTHYRIDINE-3,6-DIAMINE		Experimental		Sensitivity	Other	DB	0.0006	0.2916
GRB2	1-[1-(3-AMINOPHENYL)-3-TERT-BUTYL-1H-PYRAZOL-5-YL]-3-NAPHTHALEN-1-YLUREA		Experimental		Sensitivity	Other	DB	0.0006	0.2916
GRB2	1-(5-TERT-BUTYL-2-METHYL-2H-PYRAZOL-3-YL)-3-(4-CHLORO-PHENYL)-UREA		Experimental		Sensitivity	Other	DB	0.0006	0.2916
GRB2	1-(2,6-DICHLOROPHENYL)-5-(2,4-DIFLUOROPHENYL)-7-PIPERIDIN-4-YL-3,4-DIHYDROQUINOLIN-2(1H)-ONE		Experimental		Sensitivity	Other	DB	0.0006	0.2916
GRB2	1-(2,6-DICHLOROPHENYL)-5-(2,4-DIFLUOROPHENYL)-7-PIPERAZIN-1-YL-3,4-DIHYDROQUINAZOLIN-2(1H)-ONE		Experimental		Sensitivity	Other	DB	0.0006	0.2916
GRB2 and RASSF1	1,6-HEXANEDIOL		Experimental		Sensitivity	Other	DB	0.0006	0.2916
IRF3 and TRAF3	VANALIMAB		Experimental		Sensitivity	Other	moAb	0.0006	0.2750
IRF3 and TRAF3	TENELIXIMAB		Experimental		Sensitivity	Cytokine receptors_Monoclonal antibody(KEGG)	CI moAb	0.0006	0.2750
IRF3 and TRAF3	SELICRELUMAB		Experimental		Sensitivity	Cytokine receptors_Monoclonal antibody(KEGG)	moAb	0.0006	0.2750
IRF3 and TRAF3	RAVAGALIMAB		Experimental		Sensitivity	Cytokine receptors_Monoclonal antibody(KEGG)	moAb	0.0006	0.2750
TRAF3	OMTRIPTOLIDE SODIUM		Experimental		Sensitivity	Other	TTD TCT	0.0006	0.2750
IRF3 and TRAF3	LUCATUMUMAB		Experimental		Sensitivity	Cytokine receptors_Monoclonal antibody(KEGG)	TCT moAb	0.0006	0.2750
TRAF3	IANALUMAB		Experimental		Sensitivity	Other	moAb	0.0006	0.2750
IRF3 and TRAF3	ELDELUMAB		Experimental		Sensitivity	Cytokines_Monoclonal antibody(KEGG)	TCT moAb	0.0006	0.2750
IRF3 and TRAF3	BLESELUMAB		Experimental		Sensitivity	Cytokine receptors_Monoclonal antibody(KEGG)	moAb	0.0006	0.2750
IRF3 and TRAF3	BETA-D-GLUCOSE		Experimental		Sensitivity	Other	DB	0.0006	0.2750
CYCS and HTRA2	4-[5-(2-CARBOXY-1-FORMYL-ETHYLCARBAMOYL)-PYRIDIN-3-YL]-BENZOIC ACID		Experimental		Sensitivity	Other	DB	0.0006	0.2339
CYCS and HTRA2	1-METHYL-5-(2-PHENOXYMETHYL-PYRROLIDINE-1-SULFONYL)-1H-INDOLE-2,3-DIONE		Experimental		Sensitivity	Other	DB	0.0006	0.2339
RUVBL1	T-5224		Experimental		Sensitivity	AP inhibitor(Cmap)	TTD TCT	0.0006	0.1500
RUVBL1	SOLIMASTAT		Experimental		Sensitivity	Other	TTD	0.0006	0.1500
RUVBL1	NETOGLITAZONE		Experimental		Sensitivity	Thyroid hormone like receptors(KEGG)	TTD	0.0006	0.1500
RUVBL1	N4-HYDROXY-2-ISOBUTYL-N1-(9-OXO-1,8-DIAZA-TRICYCLO[10.6.1.013,18]NONADECA-12(19),13,15,17-TETRAEN-10-YL)-SUCCINAMIDE		Experimental		Sensitivity	Other	DB	0.0006	0.1500
CDC37 and YWHAQ	N-[2-(5-METHYL-4H-1,2,4-TRIAZOL-3-YL)PHENYL]-7H-PYRROLO[2,3-D]PYRIMIDIN-4-AMINE		Experimental		Sensitivity	Other	DB	0.0006	0.1500
RUVBL1	MS7972		Experimental		Sensitivity	Other	DB	0.0006	0.1500
YWHAQ	LC-445		Experimental		Sensitivity	Other	TTD	0.0006	0.1500
RUVBL1	KD3010		Experimental		Sensitivity	Other	CI DB TTD TCT	0.0006	0.1500
CDC37 and YWHAQ	ISOQUINOLINE-5-SULFONIC ACID (2-(2-(4-CHLOROBENZYLOXY)ETHYLAMINO)ETHYL)AMIDE		Experimental		Sensitivity	Other	DB	0.0006	0.1500
RUVBL1	INDEGLITAZAR		Experimental		Sensitivity	Thyroid hormone like receptors(KEGG)	CI DB	0.0006	0.1500
CDC37 and YWHAQ	I-5		Experimental		Sensitivity	Other	DB	0.0006	0.1500
YWHAQ	HMN-214		Experimental		Sensitivity	PLK inhibitor(Cmap)	CI TTD	0.0006	0.1500
CDC37 and YWHAQ	GSK COMPOUND 34		Experimental		Sensitivity	Other	DB	0.0006	0.1500
YWHAQ	DAP-81		Experimental		Sensitivity	Other	TTD	0.0006	0.1500
YWHAQ	CYC-800		Experimental		Sensitivity	Other	TTD	0.0006	0.1500
CDC37 and YWHAQ	COMPOUND 89S [PMID: 19115845]		Experimental		Sensitivity	Other	DB GtPI	0.0006	0.1500
RUVBL1	CIS-VACCENIC ACID		Experimental		Sensitivity	Other	DB	0.0006	0.1500
RUVBL1	BATIMASTAT		Experimental		Sensitivity	Hydrolases (EC3)(KEGG) and matrix metalloprotease inhibitor(Cmap)	TTD	0.0006	0.1500
CDC37 and YWHAQ	AT7867		Experimental		Sensitivity	AKT inhibitor(Cmap)	DB	0.0006	0.1500
CDC37 and YWHAQ	AR-A014418		Experimental		Sensitivity	glycogen synthase kinase inhibitor(Cmap)	DB	0.0006	0.1500
CDC37, PTPN2 and YWHAQ	AMP-PNP		Experimental		Sensitivity	Other	DB	0.0006	0.1500
CDC37 and YWHAQ	ALSTERPAULLONE		Experimental		Sensitivity	Other	DB GtPI	0.0006	0.1500
CDC37 and YWHAQ	A-443654		Experimental		Sensitivity	Other	DB	0.0006	0.1500
RUVBL1	79558-09-1		Experimental		Sensitivity	Other	DB GtPI	0.0006	0.1500
CDC37, PTPN2 and YWHAQ	5731-10-02		Experimental		Sensitivity	Other	DB	0.0006	0.1500
RUVBL1	5-METHYL-3-(9-OXO-1,8-DIAZA-TRICYCLO[10.6.1.013,18]NONADECA-12(19),13,15,17-TETRAEN-10-YLCARBAMOYL)-HEXANOIC ACID		Experimental		Sensitivity	Other	DB	0.0006	0.1500
CDC37 and YWHAQ	5-(5-CHLORO-7H-PYRROLO[2,3-D]PYRIMIDIN-4-YL)-4,5,6,7-TETRAHYDRO-1H-IMIDAZO[4,5-C]PYRIDINE		Experimental		Sensitivity	Other	DB	0.0006	0.1500
YWHAQ	3-[3-CHLORO-5-(5-{[(1S)-1-PHENYLETHYL]AMINO}ISOXAZOLO[5,4-C]PYRIDIN-3-YL)PHENYL]PROPAN-1-OL		Experimental		Sensitivity	Other	DB	0.0006	0.1500
RUVBL1	2-({[3-(3,4-DIHYDROISOQUINOLIN-2(1H)-YLSULFONYL)PHENYL]CARBONYL}AMINO)BENZOIC ACID		Experimental		Sensitivity	Other	DB	0.0006	0.1500
CDC37 and YWHAQ	2-(1,3-BENZODIOXOL-5-YL)-5-[(3-FLUORO-4-METHOXYBENZYL)SULFANYL]-1,3,4-OXADIAZOLE		Experimental		Sensitivity	Other	DB	0.0006	0.1500
YWHAQ	1126803-62-0		Experimental		Sensitivity	Other	DB	0.0006	0.1500
RUVBL1	(2S)-2-{3-[({[2-FLUORO-4-(TRIFLUOROMETHYL)PHENYL]CARBONYL}AMINO)METHYL]-4-METHOXYBENZYL}BUTANOIC ACID		Experimental		Sensitivity	Other	DB	0.0006	0.1500
PTPN2	TRICETIN		Experimental		Sensitivity	Other	DB	0.0006	0.0750
PTPN2	TCS PIM-1 1		Experimental		Sensitivity	Other	DB	0.0006	0.0750
CDC37	S-ISOPROPYL-ISOTHIOUREA		Experimental		Sensitivity	Other	DB	0.0006	0.0750
CDC37	S-ETHYLISOTHIOUREA		Experimental		Sensitivity	Other	DB	0.0006	0.0750
CDC37	S,S'-(1,4-PHENYLENE-BIS(1,2-ETHANEDIYL))BIS-ISOTHIOUREA		Experimental		Sensitivity	Other	DB	0.0006	0.0750
PTPN2	PYRIDONE 6		Experimental		Sensitivity	Other	DB	0.0006	0.0750
PTPN2	PIM-1 INHIBITOR 2		Experimental		Sensitivity	Other	DB	0.0006	0.0750
CDC37	PIBTU		Experimental		Sensitivity	Other	DB	0.0006	0.0750
CDC37	NUTLIN		Experimental		Sensitivity	Other	TCGA	0.0006	0.0750
CDC37	N-{(3S,4S)-4-[(6-AMINO-4-METHYLPYRIDIN-2-YL)METHYL]PYRROLIDIN-3-YL}-N'-(4-CHLOROBENZYL)ETHANE-1,2-DIAMINE		Experimental		Sensitivity	Other	DB	0.0006	0.0750
CDC37	N-{(3R,4S)-4-[(6-AMINO-4-METHYLPYRIDIN-2-YL)METHYL]PYRROLIDIN-3-YL}-N'-(3-CHLOROBENZYL)ETHANE-1,2-DIAMINE		Experimental		Sensitivity	Other	DB	0.0006	0.0750
CDC37	N-OMEGA-HYDROXY-L-ARGININE		Experimental		Sensitivity	Other	DB	0.0006	0.0750
PTPN2	N-CYCLOHEXYL-3-[3-(TRIFLUOROMETHYL)PHENYL][1,2,4]TRIAZOLO[4,3-B]PYRIDAZIN-6-AMINE		Experimental		Sensitivity	Other	DB	0.0006	0.0750
CDC37	N-(CHLOROPHENYL)-N'-HYDROXYGUANIDINE		Experimental		Sensitivity	Other	DB	0.0006	0.0750
CDC37	N,N-DIMETHYLARGININE		Experimental		Sensitivity	Other	DB	0.0006	0.0750
CDC37	LXRALPHA/BETA AGONIST		Experimental		Sensitivity	Other	DB	0.0006	0.0750
CDC37	L-NIO		Experimental		Sensitivity	Other	DB	0.0006	0.0750
CDC37	L-N(OMEGA)-NITROARGININE-2,4-L-DIAMINOBUTYRIC AMIDE		Experimental		Sensitivity	Other	DB	0.0006	0.0750
CDC37	L-HOMOARGININE		Experimental		Sensitivity	Other	DB	0.0006	0.0750
CDC37	L-CANAVANINE		Experimental		Sensitivity	Other	DB	0.0006	0.0750
PTPN2	IMIDAZOPYRIDAZIN 1		Experimental		Sensitivity	Other	DB	0.0006	0.0750
CDC37	ETHYL 4-[(4-METHYLPYRIDIN-2-YL)AMINO]PIPERIDINE-1-CARBOXYLATE		Experimental		Sensitivity	Other	DB	0.0006	0.0750
CDC37	CHEMBL407632		Experimental		Sensitivity	Other	DB	0.0006	0.0750
CDC37	CHEMBL1230023		Experimental		Sensitivity	Other	DB	0.0006	0.0750
CDC37	CACODYLIC ACID		Experimental		Sensitivity	Other	DB	0.0006	0.0750
CDC37	7-NITROINDAZOLE-2-CARBOXAMIDINE		Experimental		Sensitivity	Other	DB	0.0006	0.0750
CDC37	7-NITROINDAZOLE		Experimental		Sensitivity	nitric oxide synthase inhibitor(Cmap)	DB	0.0006	0.0750
CDC37	6S-5,6,7,8-TETRAHYDROBIOPTERIN		Experimental		Sensitivity	Other	DB	0.0006	0.0750
CDC37	6-NITRO-1H-INDAZOLE		Experimental		Sensitivity	Other	DB	0.0006	0.0750
CDC37	5BETA-PREGNANE-3,20-DIONE		Experimental		Sensitivity	Other	DB	0.0006	0.0750
CDC37	5-{4-[(3,5-DIFLUOROBENZYL)AMINO]PHENYL}-6-ETHYLPYRIMIDINE-2,4-DIAMINE		Experimental		Sensitivity	Other	DB	0.0006	0.0750
CDC37	5-NITROINDAZOLE		Experimental		Sensitivity	Other	DB	0.0006	0.0750
PTPN2	3-HYDROXY-4-METHOXYBENZALDEHYDE		Experimental		Sensitivity	Other	TTD	0.0006	0.0750
CDC37	3-BROMO-7-NITRO-1H-INDAZOLE		Experimental		Sensitivity	Other	DB	0.0006	0.0750
CDC37	2-AMINOTHIAZOLINE		Experimental		Sensitivity	Other	DB	0.0006	0.0750
PTPN2	2,3-DIPHENYL-1H-INDOLE-7-CARBOXYLIC ACID		Experimental		Sensitivity	Other	DB	0.0006	0.0750
PTPN2	154447-36-6		Experimental		Sensitivity	Other	DB	0.0006	0.0750
CDC37	1400W		Experimental		Sensitivity	nitric oxide synthase inhibitor(Cmap)	DB	0.0006	0.0750
Abbreviations:
D score: score of the drug
G score: score of the gene
